# Supplementary material for: GENAVi: a shiny web application for gene expression normalization, analysis and visualization
Source: BMC Genomics. 2019 Oct 16;20:745. doi: 10.1186/s12864-019-6073-7 (PMC6796420; doi:10.1186/s12864-019-6073-7)
Supplement: Supplementary file 1 — Table S1. List of cell lines used to generate RNA-Seq data to provide a resource for breast and ovarian cancer research. (XLSX 10 kb) [file 12864_2019_6073_MOESM1_ESM.xlsx]

## Sheet: Supplementary Table 1
Cell Line	Tissue Type	Model Type
BT549	Breast	Breast cancer cell line
MCF7	Breast	Breast cancer cell line
MCF10A	Breast	Spontaneously immortalized breast epithelial cells
MCF12A-A	Breast	Spontaneously immortalized breast epithelial cells
MCF12A-B	Breast	Spontaneously immortalized breast epithelial cells
FT282-A	Fallopian	Immortalised fallopian tube secretory epithelial cells
FT282-B	Fallopian	Immortalised fallopian tube secretory epithelial cells
IOSE11	Ovarian	Immortalised ovarian surface epithelial cells
IOSE4	Ovarian	Immortalised ovarian surface epithelial cells
EEC16	Ovarian	Primary endometriosis epithelial cells
ES2	Ovarian	Clear cell ovarian cancer cell line
JHOC5	Ovarian	Clear cell ovarian cancer cell line
RMGII	Ovarian	Clear cell ovarian cancer cell line
OAW42	Ovarian	Low-grade serous ovarian cancer cell line
VOA1056	Ovarian	Low-grade serous ovarian cancer cell line
HEYA8 (Hey)	Ovarian	High-grade ovarian cancer cell line
Kuramochi	Ovarian	High-grade serous ovarian cancer cell line
UWB1.289	Ovarian	High-grade serous ovarian cancer cell line
CaOV3	Ovarian	High-grade serous ovarian cancer cell line
GTFR230	Ovarian	Mucinous ovarian cancer cell line
MCAS	Ovarian	Mucinous ovarian cancer cell line
EFO27	Ovarian	Mucinous ovarian cancer cell line
