# Supplementary material for: GENAVi: a shiny web application for gene expression normalization, analysis and visualization
Source: BMC Genomics. 2019 Oct 16;20:745. doi: 10.1186/s12864-019-6073-7 (PMC6796420; doi:10.1186/s12864-019-6073-7)
Supplement: Supplementary file 2 — Table S2. A featureCounts matrix of breast and ovarian cancer cell line panel. (XLSX 8428 kb) [file 12864_2019_6073_MOESM2_ESM.xlsx]

## Sheet: Supplementary Table 2
Genename	Geneid	Chr	Start	End	Strand	Length	IOSE11	IOSE4	FT282-A	FT282-B	EEC16	EFO27	GTFR230	MCAS	OAW42	VOA1056	CaOV3	HEY	UWB1_289	Kuramochi	ES2	JHOC5	RMGII	BT549	MCF10A	MCF12A-A	MCF12A-B	MCF7
DDX11L1	ENSG00000223972.5	chr1	11869	14409	+	2541	0	0	0	0	0	0	0	0	1	0	1	0	1	1	0	0	0	0	0	2	1	0
WASH7P	ENSG00000227232.5	chr1	14404	29570	-	15167	0	0	1	0	1	0	0	0	0	1	0	1	0	0	0	0	0	0	0	0	0	0
MIR6859-1	ENSG00000278267.1	chr1	17369	17436	-	68	0	0	0	0	0	0	0	0	0	0	0	0	0	0	0	0	0	0	0	0	0	0
MIR1302-2HG	ENSG00000243485.5	chr1	29554	31109	+	1556	0	0	0	1	0	0	0	0	0	0	0	0	0	0	0	0	0	0	0	0	0	0
MIR1302-2	ENSG00000284332.1	chr1	30366	30503	+	138	0	0	0	0	0	0	0	0	0	0	0	0	0	0	0	0	0	0	0	0	0	0
FAM138A	ENSG00000237613.2	chr1	34554	36081	-	1528	0	0	0	0	0	0	0	0	0	0	0	0	0	0	0	0	0	0	0	0	0	0
OR4G4P	ENSG00000268020.3	chr1	52473	53312	+	840	0	0	0	0	0	0	0	0	0	0	0	0	0	0	0	0	0	0	0	0	0	0
OR4G11P	ENSG00000240361.1	chr1	62948	63887	+	940	0	0	0	0	0	0	0	0	0	0	0	0	0	0	0	0	0	0	0	1	0	0
OR4F5	ENSG00000186092.4	chr1	69091	70008	+	918	0	0	1	0	0	0	0	0	0	0	0	0	0	0	0	0	0	0	0	0	0	0
RP11-34P13.7	ENSG00000238009.6	chr1	89295	133723	-	44429	0	0	0	1	0	0	0	0	0	0	0	0	0	0	0	0	0	0	0	0	0	0
RP11-34P13.8	ENSG00000239945.1	chr1	89551	91105	-	1555	0	0	0	0	0	0	0	0	0	0	0	0	0	0	0	0	0	0	0	0	0	0
CICP27	ENSG00000233750.3	chr1	131025	134836	+	3812	0	0	1	0	0	2	0	0	0	0	0	4	1	0	0	0	1	0	6	0	0	7
RP11-34P13.15	ENSG00000268903.1	chr1	135141	135895	-	755	0	0	0	0	0	0	0	0	0	0	0	0	0	0	0	0	0	0	0	0	0	0
RP11-34P13.16	ENSG00000269981.1	chr1	137682	137965	-	284	0	0	0	0	0	0	0	0	0	0	0	0	0	0	0	0	0	0	0	0	0	0
RP11-34P13.14	ENSG00000239906.1	chr1	139790	140339	-	550	0	0	0	0	0	0	0	0	0	0	0	0	0	0	0	0	0	0	0	0	0	0
RP11-34P13.13	ENSG00000241860.6	chr1	141474	173862	-	32389	0	0	0	0	0	0	0	0	0	0	0	0	0	0	0	0	0	0	0	0	0	0
RNU6-1100P	ENSG00000222623.1	chr1	157784	157887	-	104	0	0	0	0	0	0	0	0	0	0	0	0	0	0	0	0	0	0	0	0	0	0
RP11-34P13.9	ENSG00000241599.1	chr1	160446	161525	+	1080	0	0	0	0	0	0	0	0	0	0	0	0	0	0	0	0	0	0	0	0	0	0
ABC7-43046700E7.1	ENSG00000279928.2	chr1	182696	184174	+	1479	0	0	0	0	0	0	0	0	0	0	0	0	0	0	0	0	0	0	0	0	0	1
RP11-34P13.18	ENSG00000279457.4	chr1	185217	195411	-	10195	1	0	0	0	0	0	0	0	0	0	0	0	0	0	0	0	0	0	0	1	0	0
MIR6859-2	ENSG00000273874.1	chr1	187891	187958	-	68	0	0	0	0	0	0	0	0	0	0	0	0	0	0	0	0	0	0	0	0	0	0
AP006222.2	ENSG00000228463.9	chr1	257864	297502	-	39639	1	0	0	0	6	0	0	1	0	0	1	0	5	0	2	0	0	0	1	2	1	0
RPL23AP21	ENSG00000241670.3	chr1	258568	259024	-	457	0	0	0	0	0	0	0	0	0	0	0	0	0	0	0	0	0	0	0	0	0	0
RPL23AP24	ENSG00000236679.2	chr1	347982	348366	-	385	0	0	0	0	0	0	0	0	0	0	0	0	0	0	0	0	0	0	0	0	0	0
RP5-857K21.15	ENSG00000236743.1	chr1	357383	359681	-	2299	0	0	0	0	0	0	0	0	0	0	0	0	0	0	0	0	0	0	0	0	0	0
RP4-669L17.2	ENSG00000236601.2	chr1	358857	366052	+	7196	0	0	0	0	0	0	0	0	0	0	0	0	0	0	0	0	0	0	0	1	0	0
RP4-669L17.10	ENSG00000237094.11	chr1	365389	501617	-	136229	0	0	0	1	0	0	0	0	0	0	0	0	0	0	0	0	0	0	0	0	0	1
WBP1LP7	ENSG00000269732.1	chr1	439870	440232	+	363	0	0	0	0	0	0	0	0	0	0	0	0	0	0	0	0	0	0	0	0	0	0
OR4F29	ENSG00000278566.1	chr1	450740	451678	-	939	0	0	0	0	0	0	0	0	0	0	0	0	0	0	0	0	0	0	0	0	0	0
SEPT14P13	ENSG00000224813.3	chr1	485026	485208	-	183	0	0	0	0	0	0	0	0	0	0	0	0	0	0	0	0	0	0	0	0	0	0
CICP7	ENSG00000233653.3	chr1	487101	489906	+	2806	0	0	0	0	0	0	0	0	0	0	0	0	0	0	0	0	1	0	0	0	0	0
RP4-669L17.8	ENSG00000250575.1	chr1	491225	493241	-	2017	0	0	0	0	0	0	0	0	0	0	0	0	0	0	0	0	0	0	0	0	0	0
U6	ENSG00000278757.1	chr1	516376	516479	-	104	0	0	0	0	0	0	0	0	0	0	0	0	0	0	0	0	0	0	0	0	0	0
RP5-857K21.4	ENSG00000230021.8	chr1	585989	827796	-	241808	4249	11259	8520	10239	7467	21754	12287	7303	396	4045	3632	21409	5740	17476	10090	4286	8181	11501	6424	10941	14228	6795
RP5-857K21.2	ENSG00000235146.2	chr1	587629	594768	+	7140	0	0	0	0	0	0	0	1	0	0	0	1	0	0	0	0	0	0	0	0	1	0
MTND1P23	ENSG00000225972.1	chr1	629062	629433	+	372	0	0	1	2	0	0	0	0	0	0	0	0	0	0	0	0	0	0	0	3	5	0
MTND2P28	ENSG00000225630.1	chr1	629640	630683	+	1044	12	31	3	4	8	89	36	12	0	3	3	50	9	105	59	17	65	30	21	1	2	21
MTCO1P12	ENSG00000237973.1	chr1	631074	632616	+	1543	0	0	4	6	0	0	2	0	0	0	0	0	0	1	0	0	0	0	0	7	10	0
MIR6723	ENSG00000278791.1	chr1	632325	632413	-	89	0	0	0	0	0	0	0	0	0	0	0	0	0	0	0	0	0	0	0	0	0	0
MTCO2P12	ENSG00000229344.1	chr1	632757	633438	+	682	0	0	9	9	0	0	0	0	0	0	0	0	0	0	1	0	0	0	0	9	16	0
MTATP8P1	ENSG00000240409.1	chr1	633535	633741	+	207	0	0	0	0	0	0	0	0	0	0	0	0	0	0	0	0	0	0	1	0	0	0
MTATP6P1	ENSG00000248527.1	chr1	633696	634376	+	681	28	136	37	57	27	207	152	92	0	9	28	184	38	276	102	96	254	79	53	52	73	64
MTCO3P12	ENSG00000198744.5	chr1	634376	634922	+	547	0	0	1	3	0	0	0	0	0	0	0	0	0	0	0	0	1	0	0	9	18	1
WBP1LP6	ENSG00000268663.1	chr1	674842	675265	+	424	0	0	0	0	0	0	0	0	0	0	0	0	0	0	0	0	0	0	0	0	0	0
OR4F16	ENSG00000273547.1	chr1	685716	686654	-	939	0	0	0	0	0	0	0	0	0	0	0	0	0	0	0	0	0	0	0	0	0	0
RP11-206L10.17	ENSG00000283574.1	chr1	720024	720206	-	183	0	0	0	0	0	0	0	0	0	0	0	0	0	0	0	0	0	0	0	0	0	0
CICP3	ENSG00000229376.3	chr1	722092	724903	+	2812	0	0	0	0	2	1	1	2	0	0	1	0	0	0	0	0	0	1	0	1	0	4
RP11-206L10.2	ENSG00000228327.3	chr1	725885	778626	-	52742	0	0	0	0	0	0	0	0	0	0	0	0	0	0	0	0	0	0	0	0	0	0
RNU6-1199P	ENSG00000223181.1	chr1	758233	758336	-	104	0	0	0	0	0	0	0	0	0	0	0	0	0	0	0	0	0	0	0	0	0	0
RP11-206L10.4	ENSG00000229905.1	chr1	760911	761989	+	1079	0	0	0	0	0	0	0	0	0	0	0	0	0	0	0	0	0	0	0	0	0	0
RP11-206L10.9	ENSG00000237491.8	chr1	778770	810060	+	31291	9	17	12	13	14	23	40	21	2	20	25	39	36	50	18	37	73	14	12	18	18	12
RP11-206L10.8	ENSG00000230092.7	chr1	800879	817712	-	16834	0	0	0	0	0	0	0	0	0	0	0	0	0	0	0	0	0	0	0	0	0	0
FAM87B	ENSG00000177757.2	chr1	817371	819837	+	2467	2	3	0	3	1	3	3	4	0	2	2	5	3	5	1	5	5	1	2	1	9	1
LINC01128	ENSG00000228794.8	chr1	825138	859446	+	34309	22	28	12	18	20	46	55	55	24	27	25	63	56	82	33	25	34	73	15	32	28	6
LINC00115	ENSG00000225880.5	chr1	826206	827522	-	1317	0	0	0	0	0	0	0	0	0	0	0	0	0	0	0	0	0	0	0	0	0	0
FAM41C	ENSG00000230368.2	chr1	868071	876903	-	8833	0	0	0	0	0	1	0	1	0	0	0	0	0	0	0	0	0	0	0	1	0	1
TUBB8P11	ENSG00000234711.1	chr1	873292	874349	+	1058	0	0	0	0	0	0	0	0	0	0	0	0	0	3	0	0	1	0	0	0	0	0
FAM166AP3	ENSG00000283040.1	chr1	874529	877234	-	2706	0	0	0	0	0	0	0	0	0	0	0	0	0	0	0	0	0	0	0	0	0	0
RP11-54O7.16	ENSG00000272438.1	chr1	904834	915976	+	11143	0	0	0	0	0	5	0	0	0	0	0	0	0	25	0	5	23	2	0	0	0	0
RP11-54O7.1	ENSG00000230699.2	chr1	911435	914948	+	3514	0	0	0	0	0	0	0	0	0	0	0	0	0	0	0	0	0	0	0	0	0	0
RP11-54O7.2	ENSG00000241180.1	chr1	914171	914971	+	801	0	0	0	0	0	0	0	0	0	0	0	0	0	0	0	0	0	0	0	0	0	0
RP11-54O7.3	ENSG00000223764.2	chr1	916865	921016	-	4152	3	1	0	0	1	257	1	0	2	2	4	0	1	20	0	0	1	17	7	5	10	7
SAMD11	ENSG00000187634.11	chr1	923928	944581	+	20654	361	496	113	139	310	805	1252	829	507	265	510	522	688	1058	1004	713	595	1132	305	269	425	325
NOC2L	ENSG00000188976.10	chr1	944204	959309	-	15106	38	14	1	1	9	30	63	14	13	62	31	12	13	107	14	5	35	276	97	4	7	207
KLHL17	ENSG00000187961.13	chr1	960587	965715	+	5129	7	5	2	4	13	10	1	2	3	16	4	6	1	1	8	1	4	2	7	2	3	6
PLEKHN1	ENSG00000187583.10	chr1	966497	975865	+	9369	3	6	0	0	4	23	3	7	7	19	33	5	8	6	2	5	6	6	10	2	2	20
PERM1	ENSG00000187642.9	chr1	975204	982093	-	6890	77	126	28	40	88	104	72	87	22	168	22	34	35	2	33	79	33	6	109	52	62	46
RP11-54O7.17	ENSG00000272512.1	chr1	995966	998051	-	2086	0	0	0	0	0	0	0	0	0	0	0	0	0	0	0	0	0	0	0	0	0	0
HES4	ENSG00000188290.10	chr1	998962	1000172	-	1211	1	1	1	0	0	10	0	7	1	2	4	0	4	4	0	1	2	2	8	0	0	0
ISG15	ENSG00000187608.8	chr1	1001138	1014541	+	13404	0	0	8	2	2	10	8	6	3	2	9	0	14	5	0	1	2	10	1	8	12	4
RP11-54O7.10	ENSG00000231702.2	chr1	1008076	1008229	-	154	4	1	0	0	0	11	0	7	0	1	10	3	18	4	0	1	5	18	2	1	2	0
RP11-54O7.11	ENSG00000224969.1	chr1	1011997	1013193	-	1197	0	3	2	1	1	25	3	4	1	5	12	0	4	7	0	0	5	12	7	2	3	3
AGRN	ENSG00000188157.14	chr1	1020123	1056118	+	35996	14	10	11	9	8	18	18	33	8	22	9	11	11	26	4	2	44	1	21	0	4	6
RP11-54O7.14	ENSG00000242590.1	chr1	1055033	1056116	+	1084	0	0	0	0	0	0	0	0	0	0	0	0	0	0	0	0	0	0	0	0	0	0
RP11-465B22.3	ENSG00000217801.9	chr1	1059734	1069355	+	9622	46	36	20	26	15	57	14	114	19	131	33	4	52	11	6	39	90	6	52	14	18	38
RP11-54O7.18	ENSG00000273443.1	chr1	1062208	1063288	-	1081	35	36	17	17	7	64	38	50	103	50	41	7	19	39	9	11	79	5	22	12	14	29
RNF223	ENSG00000237330.2	chr1	1070966	1074307	-	3342	0	0	0	0	0	3	1	1	1	1	0	0	2	2	0	0	9	0	1	0	0	2
C1orf159	ENSG00000131591.17	chr1	1081818	1116361	-	34544	9	2	1	7	4	19	4	58	6	27	17	10	15	19	2	5	102	0	8	0	1	64
LINC01342	ENSG00000223823.1	chr1	1137017	1144056	+	7040	0	0	0	0	0	0	0	1	0	0	0	0	1	0	0	0	0	0	0	0	0	0
MIR200B	ENSG00000207730.3	chr1	1167104	1167198	+	95	0	0	0	0	0	0	0	0	0	0	0	0	0	0	0	0	0	0	0	0	0	0
MIR200A	ENSG00000207607.3	chr1	1167863	1167952	+	90	0	0	0	0	0	0	0	0	0	0	0	0	0	0	0	0	0	0	0	0	0	0
MIR429	ENSG00000198976.1	chr1	1169005	1169087	+	83	0	0	0	0	0	0	0	0	0	0	0	0	0	0	0	0	0	0	0	0	0	0
RP11-465B22.8	ENSG00000272141.1	chr1	1169357	1170343	+	987	0	0	0	0	0	0	0	0	0	1	0	0	0	0	0	0	0	0	0	0	0	0
TTLL10-AS1	ENSG00000205231.1	chr1	1173056	1179555	-	6500	0	0	0	0	0	0	0	4	0	4	2	0	27	0	0	0	3	0	0	0	1	4
TTLL10	ENSG00000162571.13	chr1	1173884	1197935	+	24052	0	1	0	1	1	2	1	1	0	0	1	0	1	3	0	0	1	0	1	0	0	2
TNFRSF18	ENSG00000186891.13	chr1	1203508	1206691	-	3184	1	0	0	0	0	1	0	0	1	0	0	0	1	0	0	0	1	0	0	0	0	0
TNFRSF4	ENSG00000186827.10	chr1	1211326	1214138	-	2813	0	0	0	0	0	0	0	0	0	0	0	0	0	0	0	0	0	0	0	0	0	0
SDF4	ENSG00000078808.16	chr1	1216908	1232031	-	15124	20	6	0	0	14	7	17	15	7	5	3	8	7	10	6	3	35	10	2	2	0	1
B3GALT6	ENSG00000176022.4	chr1	1232265	1235041	+	2777	4	0	0	1	7	0	1	31	0	17	6	2	5	6	2	0	7	0	1	2	4	1
C1QTNF12	ENSG00000184163.3	chr1	1242446	1246722	-	4277	1	1	5	3	1	17	1	3	7	3	0	0	0	5	0	1	2	0	0	0	1	0
RP5-902P8.12	ENSG00000260179.1	chr1	1249777	1251334	-	1558	0	1	1	0	0	3	0	0	0	0	1	0	0	2	0	0	1	0	0	0	1	1
UBE2J2	ENSG00000160087.20	chr1	1253909	1273885	-	19977	2	4	2	2	3	4	5	10	3	5	2	5	3	5	5	2	6	7	0	0	2	3
LINC01786	ENSG00000230415.1	chr1	1275223	1280420	+	5198	1	0	1	0	1	0	0	0	0	0	0	1	0	2	1	0	0	0	0	0	0	0
SCNN1D	ENSG00000162572.20	chr1	1280436	1292029	+	11594	1	0	0	0	2	2	0	2	0	0	0	3	7	2	1	0	0	0	0	0	0	0
ACAP3	ENSG00000131584.18	chr1	1292376	1309609	-	17234	106	90	30	43	88	321	207	329	128	113	136	132	197	186	60	100	193	169	84	29	43	89
MIR6726	ENSG00000278073.1	chr1	1296110	1296170	-	61	0	0	0	0	0	0	0	0	0	0	0	0	0	0	0	0	0	0	0	0	0	0
PUSL1	ENSG00000169972.11	chr1	1308567	1311677	+	3111	31	22	21	38	29	27	55	60	15	19	32	30	49	70	34	29	52	35	15	33	42	41
INTS11	ENSG00000127054.20	chr1	1311585	1324691	-	13107	99	138	105	144	137	443	480	541	161	212	108	71	237	496	256	171	305	338	122	126	186	420
MIR6727	ENSG00000283712.1	chr1	1312502	1312566	-	65	0	0	0	0	0	0	0	0	0	0	0	0	0	0	0	0	0	0	0	0	0	0
RP5-890O3.9	ENSG00000240731.1	chr1	1317581	1318689	-	1109	0	0	0	0	0	0	0	0	0	0	0	0	0	0	0	0	0	0	0	0	0	0
CPTP	ENSG00000224051.6	chr1	1324756	1328897	+	4142	2	1	1	0	6	3	7	13	2	5	3	1	3	6	2	0	5	6	2	1	2	8
TAS1R3	ENSG00000169962.4	chr1	1331314	1335306	+	3993	7	13	5	3	11	12	22	25	6	11	7	12	6	12	8	3	24	9	14	6	10	7
DVL1	ENSG00000107404.19	chr1	1335276	1349350	-	14075	10	14	9	4	11	12	21	110	19	13	13	33	28	22	11	2	31	9	12	7	7	5
MIR6808	ENSG00000284372.1	chr1	1339650	1339708	-	59	0	0	0	0	0	0	0	0	0	0	0	0	0	0	0	0	0	0	0	0	0	0
MXRA8	ENSG00000162576.16	chr1	1352689	1361777	-	9089	93	126	178	210	85	731	216	663	337	223	145	115	300	666	37	36	245	39	249	97	146	42
AURKAIP1	ENSG00000175756.13	chr1	1373730	1375495	-	1766	1	5	0	1	7	11	12	13	7	2	8	3	6	10	8	5	13	5	5	0	0	1
NDUFB4P8	ENSG00000223663.2	chr1	1378666	1379032	+	367	0	1	0	1	0	0	0	1	0	0	1	0	0	0	0	0	0	1	0	0	0	0
CCNL2	ENSG00000221978.11	chr1	1385711	1399328	-	13618	1	3	0	2	4	6	9	2	1	6	0	6	11	7	1	2	12	5	2	2	0	1
RP4-758J18.2	ENSG00000224870.6	chr1	1399522	1402046	+	2525	104	159	97	125	128	144	346	196	135	127	129	91	186	400	184	208	193	235	102	80	87	92
MRPL20	ENSG00000242485.5	chr1	1401908	1407313	-	5406	29	26	16	13	32	48	73	78	41	51	41	22	68	147	68	32	47	42	23	31	47	34
RN7SL657P	ENSG00000264293.2	chr1	1405460	1405752	-	293	0	0	0	0	0	0	0	0	0	0	0	0	0	0	0	0	0	0	0	0	0	0
RP4-758J18.13	ENSG00000272455.1	chr1	1409096	1410618	+	1523	0	0	0	0	1	0	1	0	0	1	0	0	0	0	0	0	0	0	0	0	0	0
ANKRD65	ENSG00000235098.8	chr1	1418420	1421769	-	3350	0	0	0	0	1	0	0	0	0	2	2	0	11	3	0	0	0	0	2	1	1	0
RP4-758J18.7	ENSG00000225905.1	chr1	1420245	1422691	+	2447	0	0	0	0	0	2	0	1	0	0	1	0	65	13	0	1	0	0	53	35	53	0
TMEM88B	ENSG00000205116.3	chr1	1426128	1427787	+	1660	0	1	0	0	0	3	0	0	0	0	0	0	0	8	0	0	0	0	0	0	0	0
LINC01770	ENSG00000225285.1	chr1	1430539	1434573	-	4035	0	0	0	0	0	0	0	1	0	1	0	1	6	1	0	0	0	0	0	0	0	1
VWA1	ENSG00000179403.11	chr1	1434861	1442882	+	8022	1	0	0	0	0	4	0	2	4	6	1	0	1	4	0	0	0	1	0	0	0	1
ATAD3C	ENSG00000215915.9	chr1	1449689	1470158	+	20470	0	0	0	1	1	2	1	0	1	0	0	0	2	0	1	0	2	0	0	0	0	0
ATAD3B	ENSG00000160072.19	chr1	1471769	1497848	+	26080	0	2	2	1	1	4	1	1	1	0	0	0	0	9	2	0	6	8	1	0	0	0
ATAD3A	ENSG00000197785.13	chr1	1512151	1534687	+	22537	7	2	3	2	12	11	12	18	5	10	2	7	8	11	9	5	6	20	5	2	3	15
TMEM240	ENSG00000205090.8	chr1	1535174	1540453	-	5280	0	0	0	0	0	0	0	0	0	0	3	1	0	0	0	0	0	1	0	0	1	2
SSU72	ENSG00000160075.11	chr1	1541673	1574869	-	33197	9	4	1	0	9	5	6	15	4	3	5	13	8	4	3	2	23	9	4	0	2	4
RP5-832C2.5	ENSG00000215014.4	chr1	1574975	1577075	+	2101	0	0	0	2	3	2	2	2	1	0	2	0	6	1	1	0	2	1	0	1	0	0
RP11-345P4.11	ENSG00000274481.1	chr1	1583510	1583909	-	400	0	0	0	0	0	0	0	0	0	0	0	0	0	0	0	0	0	0	0	0	0	0
FNDC10	ENSG00000228594.3	chr1	1598012	1600096	-	2085	0	0	0	0	0	1	0	0	1	0	1	0	3	0	0	0	0	0	1	0	0	0
RP11-345P4.9	ENSG00000272106.1	chr1	1613758	1615795	-	2038	10	1	1	3	12	17	6	16	2	13	10	5	8	10	2	2	17	2	4	1	3	1
MIB2	ENSG00000197530.12	chr1	1615415	1630610	+	15196	10	5	1	3	6	14	21	304	2	25	6	14	63	65	2	0	9	8	7	0	4	10
MMP23B	ENSG00000189409.13	chr1	1632095	1635263	+	3169	0	0	0	0	0	0	0	0	0	1	0	0	3	0	0	0	0	0	0	0	0	0
CDK11B	ENSG00000248333.8	chr1	1635227	1659012	-	23786	14	16	2	6	8	18	24	37	8	11	13	10	33	34	11	3	24	34	8	0	2	14
RP11-345P4.10	ENSG00000272004.1	chr1	1659325	1662602	+	3278	198	219	104	132	133	137	183	257	136	232	132	278	135	416	117	137	241	231	192	99	130	219
SLC35E2B	ENSG00000189339.11	chr1	1659529	1692728	-	33200	11	19	23	14	6	64	39	27	14	19	27	10	18	34	15	10	11	19	16	9	9	40
RP11-345P4.6	ENSG00000269737.2	chr1	1671990	1674397	+	2408	11	25	9	13	8	34	28	11	14	26	13	28	16	13	15	57	150	22	11	15	18	14
MMP23A	ENSG00000215914.4	chr1	1699942	1701782	+	1841	0	0	0	0	0	0	0	0	0	0	0	0	0	0	0	0	0	0	0	0	0	0
CDK11A	ENSG00000008128.22	chr1	1702730	1724324	-	21595	0	0	0	0	0	0	0	0	0	0	0	0	0	0	0	0	0	0	0	0	0	0
RP1-283E3.8	ENSG00000268575.1	chr1	1702736	1737688	-	34953	0	0	1	0	0	0	0	1	0	0	0	0	1	0	0	0	0	0	0	0	0	0
RP1-283E3.4	ENSG00000227775.3	chr1	1724512	1737251	+	12740	264	260	226	276	729	282	963	380	421	988	271	812	304	497	287	261	936	456	898	428	582	314
SLC35E2	ENSG00000215790.6	chr1	1724838	1745992	-	21155	2	0	0	0	0	3	2	1	1	2	2	0	1	1	1	0	1	0	0	1	0	3
NADK	ENSG00000008130.15	chr1	1751232	1780457	-	29226	6	6	2	2	10	5	2	15	3	11	8	5	5	5	2	0	8	3	7	2	3	24
GNB1	ENSG00000078369.17	chr1	1785285	1891117	-	105833	17	12	3	6	18	6	18	10	7	5	3	11	12	16	6	3	42	10	8	2	5	2
RP1-140A9.1	ENSG00000231050.1	chr1	1891471	1892658	+	1188	0	0	0	0	0	0	0	0	0	0	0	0	0	0	0	0	0	0	0	0	0	0
CALML6	ENSG00000169885.9	chr1	1914827	1917296	+	2470	0	0	0	0	1	0	0	0	0	0	0	0	0	0	0	0	0	0	0	0	0	0
TMEM52	ENSG00000178821.12	chr1	1917590	1919273	-	1684	0	0	0	0	0	0	0	0	0	0	1	0	0	0	0	0	0	0	0	0	0	0
CFAP74	ENSG00000142609.17	chr1	1921951	2003837	-	81887	1	0	4	2	0	5	3	0	2	2	0	0	0	8	0	2	0	0	0	1	0	0
RP11-547D24.1	ENSG00000233542.1	chr1	2013213	2015530	-	2318	0	0	0	0	1	0	0	0	0	0	0	0	0	0	0	0	0	0	0	1	0	0
GABRD	ENSG00000187730.8	chr1	2019298	2030758	+	11461	0	0	0	0	0	0	0	0	0	0	0	0	0	0	0	0	0	0	0	0	0	1
RP11-547D24.3	ENSG00000226969.1	chr1	2049203	2050070	-	868	0	0	0	0	0	0	0	0	0	0	0	0	0	0	0	0	0	0	0	0	0	0
PRKCZ	ENSG00000067606.16	chr1	2050470	2185395	+	134926	237	137	115	116	190	272	158	837	76	146	143	188	307	116	58	52	153	245	93	25	34	101
RP5-892K4.1	ENSG00000271806.1	chr1	2141084	2145279	-	4196	4	1	48	55	35	193	144	155	70	103	54	2	128	191	0	56	167	0	75	68	72	110
PRKCZ-AS1	ENSG00000182873.5	chr1	2181794	2184389	-	2596	0	0	12	14	12	101	27	15	8	26	4	34	24	37	0	9	9	0	24	16	19	23
FAAP20	ENSG00000162585.16	chr1	2184461	2212720	-	28260	58	47	68	68	164	558	330	401	205	320	157	155	258	592	25	167	291	20	281	104	131	277
RP11-181G12.4	ENSG00000234396.3	chr1	2212523	2220738	+	8216	6	2	1	0	16	0	1	0	9	3	0	2	9	3	0	0	1	2	1	0	0	4
SKI	ENSG00000157933.9	chr1	2228695	2310119	+	81425	6	4	2	1	5	10	4	11	1	14	11	21	8	21	14	2	20	3	4	1	3	3
MORN1	ENSG00000116151.13	chr1	2321253	2391707	-	70455	3	1	1	2	5	10	8	2	4	2	9	3	19	119	2	0	1	2	1	2	2	7
RP4-713A8.1	ENSG00000272161.1	chr1	2326201	2326693	-	493	0	0	0	0	0	0	0	0	0	0	0	0	0	0	0	0	0	0	0	0	0	0
RP4-740C4.5	ENSG00000269896.2	chr1	2350414	2352820	-	2407	0	0	0	0	0	0	0	0	0	0	0	0	0	0	0	0	0	0	0	0	0	0
RP4-740C4.7	ENSG00000272420.1	chr1	2363061	2363628	-	568	0	0	0	0	0	0	0	0	0	0	0	0	0	0	0	0	0	0	0	0	0	0
RER1	ENSG00000157916.19	chr1	2391775	2405444	+	13670	359	329	176	169	300	356	535	719	243	464	221	363	594	529	439	322	435	469	275	205	259	239
PEX10	ENSG00000157911.9	chr1	2403964	2413797	-	9834	673	462	261	342	892	398	1048	1018	257	635	361	349	268	805	296	166	736	599	535	230	291	191
PLCH2	ENSG00000149527.17	chr1	2425980	2505530	+	79551	2	1	4	3	0	31	7	7	5	2	3	7	1	6	51	0	0	1	7	3	0	5
RP3-395M20.2	ENSG00000224387.1	chr1	2492300	2493258	-	959	0	0	0	0	0	1	0	1	2	0	0	0	1	0	0	0	0	0	16	16	13	0
RP3-395M20.3	ENSG00000229393.1	chr1	2493437	2494479	-	1043	0	0	0	0	0	2	0	1	1	0	0	0	0	0	0	0	0	0	15	18	21	2
PANK4	ENSG00000157881.13	chr1	2508533	2526628	-	18096	0	1	0	0	1	1	2	0	0	0	1	0	1	0	1	0	0	1	0	0	4	0
HES5	ENSG00000197921.5	chr1	2528745	2530245	-	1501	0	0	0	0	0	0	0	0	0	0	0	0	0	0	0	0	0	0	0	0	0	0
RP3-395M20.12	ENSG00000272449.1	chr1	2546465	2547460	+	996	0	0	0	0	0	0	0	0	0	0	0	0	0	0	0	0	0	0	0	0	0	1
RP3-395M20.8	ENSG00000238164.6	chr1	2549920	2557031	-	7112	63	14	12	14	35	13	8	337	0	120	17	91	13	2	1	9	2	13	18	2	11	5
TNFRSF14	ENSG00000157873.17	chr1	2555639	2565382	+	9744	1	0	0	1	1	4	0	73	0	20	4	2	3	1	1	0	0	0	0	0	0	0
RP3-395M20.7	ENSG00000225931.3	chr1	2566410	2569888	+	3479	1	0	0	0	0	0	0	0	2	0	0	1	0	0	0	0	0	0	0	0	0	0
RP3-395M20.9	ENSG00000228037.1	chr1	2581560	2584533	+	2974	0	0	1	0	0	7	3	1	2	0	0	2	0	4	0	1	0	0	0	0	0	0
FAM213B	ENSG00000157870.14	chr1	2586491	2591469	+	4979	8	5	0	1	3	0	4	28	2	6	0	1	0	9	0	0	0	1	3	1	0	10
MMEL1	ENSG00000142606.15	chr1	2590639	2632990	-	42352	344	464	140	208	203	758	225	473	219	210	153	136	88	467	265	32	0	258	251	102	127	213
RP13-436F16.1	ENSG00000237058.1	chr1	2632568	2636620	+	4053	0	0	0	0	0	3	0	26	4	1	0	0	0	1	0	0	0	0	0	0	0	1
TTC34	ENSG00000215912.12	chr1	2635976	2801717	-	165742	0	0	1	1	1	1	0	2	0	0	0	1	0	1	0	0	1	0	0	2	5	0
ABC14-1188822O7.1	ENSG00000283259.1	chr1	2773603	2776473	+	2871	0	0	0	0	0	0	0	0	0	0	0	0	0	0	0	0	0	0	0	0	0	0
RP11-740P5.2	ENSG00000233234.1	chr1	2811850	2812692	-	843	0	0	0	0	0	0	0	0	0	0	0	0	0	0	0	0	0	0	0	0	0	0
RP11-740P5.3	ENSG00000231630.1	chr1	2814432	2814998	-	567	0	0	0	0	0	0	2	0	0	0	0	0	0	0	0	0	0	1	0	0	0	0
ACTRT2	ENSG00000169717.6	chr1	3021483	3022903	+	1421	0	0	0	0	0	0	0	0	0	0	0	0	0	0	0	0	0	0	0	0	0	0
LINC00982	ENSG00000177133.10	chr1	3059615	3068437	-	8823	0	0	0	0	0	0	0	0	0	0	0	0	0	0	0	0	0	0	0	0	0	0
PRDM16	ENSG00000142611.16	chr1	3069168	3438621	+	369454	0	10	33	45	2	1	35	0	0	7	0	0	0	3	0	0	2	36	1	11	4	3
MIR4251	ENSG00000283572.1	chr1	3127975	3128035	+	61	0	0	0	0	0	0	0	0	0	0	0	0	0	0	0	0	0	0	0	0	0	0
RP1-163G9.2	ENSG00000226286.1	chr1	3132927	3133709	-	783	0	0	0	0	0	0	0	0	0	0	0	0	0	0	0	0	0	0	0	0	0	0
RP11-193J6.1	ENSG00000279839.1	chr1	3205988	3208664	+	2677	0	0	0	0	0	0	0	0	0	0	0	0	0	0	0	0	0	0	0	0	0	0
RP11-22L13.1	ENSG00000272235.1	chr1	3306636	3310096	-	3461	0	0	0	0	0	0	0	0	0	0	0	0	0	0	0	0	0	0	0	0	0	0
ARHGEF16	ENSG00000130762.14	chr1	3454426	3481113	+	26688	0	1	1	2	0	122	388	51	1	1	1	0	3	67	0	1	2	64	27	9	11	6
RP11-168F9.2	ENSG00000272088.1	chr1	3487246	3487627	+	382	0	0	0	0	0	7	1	2	0	0	0	0	0	2	0	0	0	2	4	2	2	2
MEGF6	ENSG00000162591.15	chr1	3489920	3611495	-	121576	0	0	1	5	0	5	5	2	2	1	0	0	5	10	0	2	0	14	2	3	2	2
MIR551A	ENSG00000207776.1	chr1	3560695	3560790	-	96	0	0	0	0	0	0	0	0	0	0	0	0	0	0	0	0	0	0	0	0	0	0
RP11-46F15.2	ENSG00000238260.1	chr1	3623190	3624743	-	1554	0	0	0	0	0	0	0	1	0	0	0	0	0	0	0	0	0	0	0	0	0	0
TPRG1L	ENSG00000158109.14	chr1	3625002	3630127	+	5126	1	0	0	0	1	0	1	1	1	0	0	5	1	4	0	1	1	2	0	0	2	1
WRAP73	ENSG00000116213.15	chr1	3630767	3652761	-	21995	2	0	2	1	2	18	16	66	4	4	13	3	22	7	2	2	5	2	0	3	2	3
TP73	ENSG00000078900.14	chr1	3652520	3736201	+	83682	21	13	12	12	9	44	70	0	21	5	13	5	21	53	1	8	6	19	10	19	21	1
RP5-1092A11.5	ENSG00000227589.1	chr1	3658938	3668772	-	9835	0	1	0	0	0	1	0	0	0	0	9	0	0	1	0	3	1	0	0	0	1	0
RP5-1092A11.2	ENSG00000235131.1	chr1	3712200	3714298	-	2099	0	0	0	0	0	0	3	0	0	0	1	0	0	2	0	0	0	0	0	0	5	0
TP73-AS1	ENSG00000227372.11	chr1	3735601	3747336	-	11736	3	8	1	0	0	71	133	18	0	1	51	8	5	38	0	5	14	0	9	26	35	30
TP73-AS1	ENSG00000276189.1	chr1	3736943	3737103	+	161	10	10	12	8	4	18	52	0	8	5	13	0	11	30	0	3	3	13	11	11	9	0
CCDC27	ENSG00000162592.9	chr1	3746460	3771645	+	25186	125	67	26	45	88	265	232	0	131	64	84	0	126	300	0	24	30	92	91	19	48	52
SMIM1	ENSG00000235169.7	chr1	3772788	3775982	+	3195	0	0	0	0	0	0	0	0	0	0	0	0	0	1	0	0	0	0	0	0	0	0
LRRC47	ENSG00000130764.9	chr1	3778558	3796504	-	17947	90	7	1	0	5	83	20	15	56	44	55	3	6	245	4	26	10	12	31	4	2	27
RN7SL574P	ENSG00000266075.2	chr1	3782815	3783111	+	297	0	3	2	2	0	2	1	2	1	4	0	0	0	3	0	1	1	1	1	0	2	0
RP1-286D6.5	ENSG00000272153.1	chr1	3785008	3785538	+	531	125	113	73	82	123	168	311	209	148	110	96	175	204	331	199	103	184	230	116	159	258	115
CEP104	ENSG00000116198.12	chr1	3812081	3857214	-	45134	2	0	0	1	0	0	4	1	3	0	1	3	2	12	0	0	7	0	0	0	1	1
DFFB	ENSG00000169598.15	chr1	3857267	3885429	+	28163	0	0	0	1	2	1	0	0	0	0	0	1	0	0	0	0	2	0	1	0	0	1
C1orf174	ENSG00000198912.10	chr1	3889125	3900293	-	11169	0	0	0	0	2	1	0	4	0	3	0	2	1	0	1	0	2	0	2	10	9	14
LINC01134	ENSG00000236423.5	chr1	3900372	3917225	+	16854	0	0	2	0	0	1	1	0	1	1	0	0	8	0	0	0	0	2	0	0	0	0
LINC01346	ENSG00000233304.6	chr1	3940565	3955262	+	14698	0	0	2	3	0	1	0	0	0	0	0	0	0	0	0	0	0	0	3	0	0	0
LINC01345	ENSG00000226374.2	chr1	3944547	3948980	-	4434	0	0	0	0	0	1	0	0	0	0	0	0	0	0	0	0	0	0	1	0	0	0
EEF1DP6	ENSG00000229280.1	chr1	4175528	4175899	-	372	0	0	0	0	0	0	0	0	0	0	0	0	0	0	0	0	0	0	0	0	0	0
LINC01777	ENSG00000235054.3	chr1	4412027	4424689	+	12663	0	0	2	6	0	0	0	0	0	0	0	0	3	0	1	0	0	0	0	0	1	0
RP1-37J18.1	ENSG00000227169.2	chr1	4551735	4552145	-	411	0	0	0	0	0	0	0	0	0	0	0	0	0	0	0	0	0	0	0	0	0	0
LINC01646	ENSG00000232596.2	chr1	4571481	4594009	+	22529	0	1	0	0	0	0	0	0	1	0	0	0	1	0	0	0	0	1	0	0	1	0
AJAP1	ENSG00000196581.10	chr1	4654732	4792534	+	137803	0	0	4	3	0	1	0	1	0	0	0	17	19	17	0	0	0	0	0	4	2	0
RP11-542C10.1	ENSG00000231510.1	chr1	5086459	5090899	-	4441	0	0	0	0	0	0	0	0	0	0	0	0	0	0	0	0	0	0	0	0	0	0
RP1-58B11.1	ENSG00000260972.1	chr1	5492978	5494674	+	1697	0	0	0	0	0	0	0	0	0	0	0	0	0	0	0	0	0	0	0	0	0	0
RP3-491M17.1	ENSG00000283356.1	chr1	5554747	5554881	+	135	0	0	0	0	0	0	0	0	0	0	0	0	0	0	0	0	0	0	0	0	0	0
RP11-154H17.1	ENSG00000236948.2	chr1	5561709	5668295	-	106587	0	0	2	0	0	0	1	1	0	1	0	1	0	0	0	0	2	0	0	0	2	0
MIR4417	ENSG00000264341.1	chr1	5564071	5564143	+	73	0	0	0	0	0	0	0	0	0	0	0	0	0	0	0	0	0	0	0	0	0	0
MIR4689	ENSG00000264101.1	chr1	5862672	5862741	-	70	0	0	0	0	0	0	0	0	0	0	0	0	0	0	0	0	0	0	0	0	0	0
NPHP4	ENSG00000131697.17	chr1	5862811	5992473	-	129663	2	0	0	1	1	2	0	0	0	0	1	1	0	17	1	1	4	0	2	0	1	2
KCNAB2	ENSG00000069424.14	chr1	5991466	6101193	+	109728	15	6	9	10	4	30	8	13	8	11	5	11	5	14	15	3	7	3	11	3	10	4
CHD5	ENSG00000116254.17	chr1	6101793	6180123	-	78331	0	0	0	1	0	1	0	0	0	0	5	0	0	2	0	2	3	0	0	2	1	1
RPL22	ENSG00000116251.9	chr1	6181269	6209389	-	28121	99	54	109	131	36	311	42	98	67	87	38	69	20	105	9	67	100	36	143	30	35	12
RP1-120G22.11	ENSG00000226944.1	chr1	6204840	6205780	-	941	0	0	0	0	0	0	0	0	0	0	0	0	0	0	0	0	0	0	0	0	0	0
RNF207	ENSG00000158286.12	chr1	6205475	6221299	+	15825	16	11	22	18	40	18	20	22	13	29	19	8	12	30	191	11	18	23	18	14	17	6
ICMT	ENSG00000116237.15	chr1	6221193	6235972	-	14780	53	19	13	15	27	67	30	22	9	46	16	39	3	34	25	27	24	11	35	12	8	0
LINC00337	ENSG00000225077.2	chr1	6236240	6239444	+	3205	0	0	0	0	0	0	0	0	0	1	0	0	0	0	0	0	0	0	0	0	0	0
HES3	ENSG00000173673.7	chr1	6244192	6245578	+	1387	0	0	0	0	0	0	0	0	0	0	0	0	0	0	0	0	0	0	0	0	0	0
GPR153	ENSG00000158292.6	chr1	6247346	6260975	-	13630	0	0	0	0	1	0	0	0	0	0	0	1	0	0	0	0	0	0	0	1	0	2
ACOT7	ENSG00000097021.19	chr1	6264269	6394391	-	130123	16	11	2	4	8	9	8	32	5	4	6	18	3	11	14	6	5	7	7	11	13	7
RP1-202O8.3	ENSG00000271746.1	chr1	6393555	6394391	+	837	0	0	0	0	1	0	1	2	0	1	0	1	0	1	0	0	0	0	1	0	0	0
HES2	ENSG00000069812.11	chr1	6412418	6424670	-	12253	0	0	0	0	0	0	0	0	0	4	0	2	0	0	0	0	0	0	2	0	0	0
ESPN	ENSG00000187017.15	chr1	6424788	6461370	+	36583	35	37	7	18	26	66	16	15	7	52	31	37	26	14	9	13	15	3	25	25	34	12
MIR4252	ENSG00000265392.1	chr1	6429834	6429896	-	63	0	0	0	0	0	0	0	0	0	0	0	0	0	0	0	0	0	0	0	0	0	1
RP1-202O8.2	ENSG00000231868.1	chr1	6443034	6447006	-	3973	1	0	0	0	1	3	3	28	22	54	10	0	4	28	0	0	1	0	6	183	287	101
TNFRSF25	ENSG00000215788.9	chr1	6461151	6466195	-	5045	0	2	1	0	0	1	0	11	2	14	23	0	14	23	0	0	0	0	0	94	104	60
PLEKHG5	ENSG00000171680.21	chr1	6466092	6520061	-	53970	2	8	3	4	6	11	1	3	3	8	10	9	9	8	1	6	6	1	1	11	12	5
NOL9	ENSG00000162408.10	chr1	6521347	6554535	-	33189	0	1	0	2	1	0	0	0	2	0	2	0	0	0	1	2	0	0	1	1	1	1
RNU6-731P	ENSG00000253022.1	chr1	6540854	6540964	+	111	0	0	0	0	0	0	0	0	0	0	2	0	1	0	0	0	0	0	0	0	0	0
RP11-58A11.2	ENSG00000229519.2	chr1	6547905	6548619	+	715	3	1	7	5	1	4	4	0	1	1	4	0	0	5	1	2	1	1	0	1	2	0
TAS1R1	ENSG00000173662.20	chr1	6555181	6579757	+	24577	1	1	0	0	0	10	0	1	2	3	1	2	1	3	0	0	3	0	0	0	0	1
ZBTB48	ENSG00000204859.12	chr1	6580001	6589280	+	9280	6	3	2	3	6	5	3	4	0	6	3	23	16	7	6	0	22	0	1	7	5	0
KLHL21	ENSG00000162413.16	chr1	6590724	6614607	-	23884	53	32	11	20	33	59	44	69	27	39	49	43	42	75	29	23	80	61	31	10	17	39
PHF13	ENSG00000116273.5	chr1	6613685	6624033	+	10349	1	2	1	1	1	2	0	1	0	3	1	1	0	0	0	0	4	2	1	0	1	0
THAP3	ENSG00000041988.15	chr1	6624866	6635586	+	10721	529	742	305	399	592	908	863	655	682	534	1064	529	917	1877	939	863	855	1381	643	522	789	361
DNAJC11	ENSG00000007923.15	chr1	6634168	6701924	-	67757	28	29	15	14	21	57	49	38	16	35	18	20	7	64	30	18	22	25	21	11	17	10
LINC01672	ENSG00000228750.6	chr1	6724637	6730012	+	5376	0	0	0	0	0	0	0	1	0	0	1	0	0	0	0	0	0	0	0	0	0	0
RP11-312B8.1	ENSG00000237436.1	chr1	6783892	6784843	-	952	0	0	0	0	0	0	0	0	0	0	0	0	0	0	0	0	0	0	0	0	0	0
CAMTA1	ENSG00000171735.18	chr1	6785324	7769706	+	984383	9	5	19	26	4	329	15	4	49	108	273	6	7	65	24	1	13	49	3	14	12	75
RP11-312B8.2	ENSG00000227950.1	chr1	6834333	6834618	-	286	0	0	0	0	0	0	0	0	0	0	0	0	0	0	0	0	1	0	0	0	1	0
RP11-334N17.1	ENSG00000237365.1	chr1	7008376	7014279	-	5904	0	0	0	0	0	0	0	0	0	0	1	0	0	0	0	1	0	0	0	0	0	0
RNU1-8P	ENSG00000207056.1	chr1	7219360	7219524	+	165	0	0	0	0	0	0	0	0	0	0	0	0	0	0	0	0	0	0	0	0	0	0
CAMTA1-IT1	ENSG00000237402.1	chr1	7368942	7370270	+	1329	0	0	0	0	0	0	0	0	0	0	0	0	0	0	0	0	0	0	0	0	0	0
RP3-453P22.2	ENSG00000237728.2	chr1	7382487	7389754	-	7268	0	0	0	0	0	0	0	0	0	0	2	0	0	0	0	0	0	0	0	0	0	1
RP4-549F15.1	ENSG00000225126.1	chr1	7441096	7441554	-	459	0	0	0	0	0	0	0	0	0	0	1	0	0	0	0	0	0	0	0	0	0	0
RP11-338N10.1	ENSG00000270171.1	chr1	7693124	7694844	-	1721	0	0	0	0	0	0	0	0	0	0	0	0	0	0	0	0	0	0	0	0	0	0
RP11-338N10.2	ENSG00000270035.1	chr1	7698303	7698872	-	570	0	0	0	0	0	0	0	0	0	0	0	0	0	0	0	0	0	0	0	0	0	0
RP11-338N10.3	ENSG00000269978.1	chr1	7700704	7700970	-	267	0	0	0	0	0	0	0	0	0	0	0	0	0	0	0	0	0	0	0	0	0	0
VAMP3	ENSG00000049245.12	chr1	7771269	7781432	+	10164	1	3	1	1	1	1	4	0	1	2	1	4	3	1	1	0	3	2	0	0	3	1
RP3-467L1.6	ENSG00000269925.1	chr1	7776383	7776775	+	393	0	0	0	0	0	0	0	0	0	0	0	0	0	0	0	0	0	0	0	0	0	0
PER3	ENSG00000049246.14	chr1	7784320	7845177	+	60858	0	0	0	0	1	1	19	18	1	0	1	0	0	0	1	0	66	1	0	1	0	0
RP3-467L1.4	ENSG00000236266.1	chr1	7810242	7827342	-	17101	58	29	145	180	24	99	120	166	21	52	106	59	52	156	47	77	314	158	29	6	12	167
UTS2	ENSG00000049247.13	chr1	7843083	7853512	-	10430	82	28	135	178	25	65	81	149	14	56	82	34	46	261	63	99	341	239	39	8	8	181
TNFRSF9	ENSG00000049249.8	chr1	7915894	7943165	-	27272	0	0	1	1	0	0	0	0	0	0	1	0	0	0	0	0	0	0	0	0	0	0
RP5-892F13.2	ENSG00000270330.1	chr1	7942372	7942726	+	355	0	0	0	0	0	0	0	0	0	0	0	0	0	0	0	0	0	0	0	0	0	0
PARK7	ENSG00000116288.12	chr1	7954291	7985505	+	31215	3	2	1	0	3	8	8	6	2	2	3	3	5	12	4	4	20	6	1	1	5	1
Y_RNA	ENSG00000200344.1	chr1	7982881	7982983	-	103	0	0	1	1	1	1	0	0	0	0	1	0	0	0	1	0	0	0	0	1	3	0
ERRFI1	ENSG00000116285.12	chr1	8004404	8026308	-	21905	7	14	14	13	10	29	18	14	36	8	11	11	29	21	14	19	11	6	8	12	9	8
RP11-431K24.1	ENSG00000238290.1	chr1	8026738	8122702	+	95965	1	2	2	6	7	2	0	8	2	4	0	6	2	4	9	1	2	8	5	2	6	0
CTA-215D11.4	ENSG00000232848.1	chr1	8057245	8058463	-	1219	0	0	0	0	0	0	0	0	0	1	0	0	1	0	0	0	0	0	0	0	0	0
RP11-431K24.2	ENSG00000229305.1	chr1	8189824	8192770	+	2947	0	0	0	0	0	0	0	0	0	0	0	0	0	0	0	0	0	0	0	0	0	0
LINC01714	ENSG00000227634.2	chr1	8202429	8215210	+	12782	0	0	0	0	0	1	1	0	0	0	1	0	0	0	0	0	0	1	0	0	0	0
RNU1-7P	ENSG00000200975.1	chr1	8206434	8206597	-	164	0	0	0	1	0	0	0	0	0	0	0	0	0	0	0	0	0	0	0	0	0	0
RP11-431K24.4	ENSG00000233645.1	chr1	8218190	8220529	-	2340	0	0	0	0	0	0	0	0	0	0	0	0	0	0	0	0	0	0	0	0	0	0
RNU6-991P	ENSG00000251977.1	chr1	8292157	8292263	-	107	0	0	0	0	0	0	0	0	0	0	0	0	0	0	0	0	0	0	0	0	0	0
SLC45A1	ENSG00000162426.14	chr1	8317826	8344167	+	26342	0	1	2	2	0	8	12	2	1	1	0	0	0	4	10	0	0	0	1	1	1	2
Y_RNA	ENSG00000252254.1	chr1	8328067	8328179	+	113	0	0	0	0	0	0	0	0	0	0	0	0	0	0	0	0	0	0	0	0	0	0
RERE	ENSG00000142599.17	chr1	8352397	8817643	-	465247	29	18	13	12	30	40	18	35	46	16	15	26	25	67	23	8	78	24	16	19	29	15
RP5-1115A15.1	ENSG00000232912.5	chr1	8424645	8434838	+	10194	0	1	1	0	0	0	1	0	1	1	12	0	1	2	1	1	1	1	0	1	1	4
SNORA77	ENSG00000221083.1	chr1	8511795	8511919	-	125	0	0	0	0	0	0	0	0	0	0	0	0	0	0	0	0	0	0	0	0	0	0
RP5-1115A15.2	ENSG00000270282.1	chr1	8512653	8513021	+	369	0	0	0	0	0	0	0	0	0	0	1	0	0	0	0	0	0	0	0	0	0	0
RPL7P11	ENSG00000234619.1	chr1	8750430	8751087	+	658	0	0	0	0	0	0	0	0	0	0	1	0	0	0	0	0	1	0	0	0	0	1
RPL7P7	ENSG00000224315.2	chr1	8786211	8786913	-	703	0	0	0	0	0	0	0	0	0	0	0	0	0	0	0	0	0	0	0	0	0	0
Y_RNA	ENSG00000222511.2	chr1	8796571	8796673	-	103	0	0	0	0	0	0	0	0	0	0	0	0	0	0	0	0	0	0	0	0	0	0
RP4-633I8.3	ENSG00000226545.1	chr1	8798475	8799506	+	1032	0	0	0	0	0	0	0	0	0	0	0	0	0	0	0	1	1	0	0	0	1	0
RP4-633I8.4	ENSG00000228423.2	chr1	8805860	8807051	-	1192	0	0	0	0	0	0	0	0	0	0	0	0	0	0	0	0	0	0	0	0	0	0
RPL23AP19	ENSG00000229716.2	chr1	8831007	8831375	+	369	0	0	0	0	0	0	0	0	0	0	0	0	0	0	0	0	0	0	0	0	0	0
ENO1	ENSG00000074800.13	chr1	8861002	8879249	-	18248	46	45	4	7	45	32	38	15	26	13	2	40	36	69	47	19	102	54	12	7	9	3
MIR6728	ENSG00000274258.1	chr1	8866502	8866590	-	89	0	0	0	0	0	0	0	0	0	0	0	0	0	0	0	0	0	0	0	0	0	0
ENO1-IT1	ENSG00000236269.1	chr1	8875788	8878007	-	2220	0	0	0	0	0	0	0	0	0	0	0	0	0	0	0	0	0	0	0	0	0	0
ENO1-AS1	ENSG00000230679.1	chr1	8878835	8879894	+	1060	6	5	2	0	3	19	11	5	6	9	6	6	13	15	8	14	7	24	10	4	5	4
RNU6-304P	ENSG00000201725.1	chr1	8883427	8883533	-	107	0	0	0	0	0	0	0	0	0	0	0	0	0	0	0	0	0	0	0	0	0	1
HMGN2P17	ENSG00000238249.2	chr1	8893409	8894151	+	743	0	0	0	0	0	0	0	0	0	0	0	0	0	0	0	0	0	0	0	0	0	0
RP3-477M7.5	ENSG00000232208.2	chr1	8907393	8907744	-	352	0	0	0	0	0	0	0	0	0	0	0	0	0	0	0	0	0	0	0	0	0	0
RP3-477M7.6	ENSG00000232663.2	chr1	8909742	8909904	+	163	0	0	0	0	0	0	0	0	0	0	0	0	0	0	0	0	0	0	0	0	0	0
CA6	ENSG00000131686.14	chr1	8945867	8975092	+	29226	0	0	0	1	0	0	0	3	0	1	0	0	1	0	0	1	1	1	2	0	0	0
RN7SL451P	ENSG00000265141.2	chr1	8979576	8979874	-	299	0	0	0	0	0	0	0	0	0	0	0	0	0	0	0	0	0	0	0	0	0	0
SLC2A7	ENSG00000197241.3	chr1	9003300	9026345	-	23046	0	0	0	0	0	0	0	1	0	1	0	0	0	0	0	0	0	0	0	0	0	1
SLC2A5	ENSG00000142583.17	chr1	9035107	9088478	-	53372	0	0	0	2	0	0	0	0	1	7	1	2	0	2	1	1	1	0	0	0	0	0
SCARNA16	ENSG00000252404.1	chr1	9082696	9082879	+	184	0	0	0	0	0	0	0	0	0	0	0	0	0	0	0	0	0	0	0	0	0	0
GPR157	ENSG00000180758.11	chr1	9100305	9129170	-	28866	1	0	0	0	3	1	1	0	2	0	0	0	0	0	0	0	2	0	2	0	2	0
MIR34AHG	ENSG00000228526.6	chr1	9148011	9196983	-	48973	194	89	53	63	82	84	109	18	140	345	35	436	13	59	2	65	185	7	120	99	119	37
MIR34A	ENSG00000284357.1	chr1	9151668	9151777	-	110	0	0	0	0	0	0	0	0	0	0	0	0	0	0	0	0	0	0	0	0	0	0
LINC01759	ENSG00000234546.3	chr1	9182004	9196284	+	14281	17	1	1	0	4	2	0	0	2	1	3	24	1	1	0	1	4	0	2	2	2	2
RP3-510D11.4	ENSG00000281937.1	chr1	9197143	9198906	-	1764	10	4	0	1	8	5	2	0	3	13	8	7	1	3	0	0	13	0	3	1	2	4
H6PD	ENSG00000049239.12	chr1	9234775	9271337	+	36563	13	1	0	1	6	2	1	1	1	1	1	1	1	4	0	0	7	1	1	3	0	1
SPSB1	ENSG00000171621.13	chr1	9292880	9369532	+	76653	1	1	0	1	0	0	0	2	2	2	1	1	3	0	2	0	5	2	1	1	2	2
RNA5SP40	ENSG00000252956.1	chr1	9437669	9437778	-	110	0	0	0	0	0	0	0	0	0	0	0	0	0	0	0	0	0	0	0	0	0	0
RP13-392I16.1	ENSG00000235263.1	chr1	9501092	9503471	-	2380	1	0	0	0	0	0	0	0	0	0	0	0	0	0	0	0	0	0	0	0	0	0
SLC25A33	ENSG00000171612.6	chr1	9539482	9585179	+	45698	0	1	2	1	0	2	3	1	0	1	2	0	3	6	2	0	2	0	1	2	0	0
RP13-15M17.1	ENSG00000231181.1	chr1	9576427	9576985	+	559	0	0	0	0	0	0	0	0	0	0	0	0	0	0	0	0	0	0	0	0	0	0
TMEM201	ENSG00000188807.12	chr1	9588922	9614873	+	25952	1	0	2	0	0	1	4	2	1	1	2	0	1	1	0	0	1	0	0	1	0	1
PIK3CD	ENSG00000171608.15	chr1	9651732	9729114	+	77383	225	146	78	111	288	92	96	160	247	154	207	134	173	552	98	262	345	470	211	55	95	97
PIK3CD-AS1	ENSG00000179840.5	chr1	9652610	9654586	-	1977	0	0	0	0	0	0	0	0	0	0	0	0	0	0	0	0	0	0	0	0	0	0
RP11-558F24.2	ENSG00000233268.3	chr1	9660828	9662626	-	1799	0	0	0	0	0	0	0	1	0	1	0	0	0	0	0	0	0	0	0	0	0	0
PIK3CD-AS2	ENSG00000231789.2	chr1	9672426	9687555	-	15130	0	1	1	0	1	0	0	1	0	0	0	0	0	3	0	1	0	1	0	0	0	0
CLSTN1	ENSG00000171603.16	chr1	9729026	9824526	-	95501	81	91	31	33	115	55	57	83	178	67	28	85	121	151	76	42	233	78	90	18	17	29
MZT1P1	ENSG00000271264.1	chr1	9780822	9781240	+	419	0	0	0	0	0	0	0	0	0	0	0	0	1	0	0	0	0	0	0	0	0	0
RP11-84A14.7	ENSG00000280113.2	chr1	9826289	9828271	-	1983	1	0	0	0	0	0	0	0	0	0	0	0	0	0	0	0	0	0	0	0	0	0
CTNNBIP1	ENSG00000178585.14	chr1	9848276	9910336	-	62061	1	2	3	4	0	0	2	7	1	2	3	5	5	1	9	0	0	1	0	3	2	0
RP11-84A14.5	ENSG00000223989.1	chr1	9848318	9850154	+	1837	471	229	297	342	288	262	306	1583	101	508	452	457	301	267	362	268	231	364	351	117	176	297
LZIC	ENSG00000162441.11	chr1	9922113	9943407	-	21295	0	2	1	8	4	4	11	2	1	3	0	0	7	1	3	2	4	2	2	2	0	2
RP11-84A14.4	ENSG00000228150.1	chr1	9942923	9949974	+	7052	40	52	25	34	32	34	53	38	37	19	19	58	51	53	72	87	20	61	21	30	36	59
NMNAT1	ENSG00000173614.13	chr1	9943428	9985501	+	42074	0	0	3	2	1	3	1	1	0	0	1	2	1	1	2	0	1	2	1	1	1	0
RN7SKP269	ENSG00000202415.1	chr1	9947318	9947636	+	319	0	0	0	0	0	0	0	0	0	0	0	0	0	0	0	0	0	0	0	0	0	0
RP11-84A14.6	ENSG00000283611.1	chr1	9951231	9960832	-	9602	0	0	2	1	0	1	1	0	3	2	5	2	2	6	1	2	0	2	0	3	1	7
MIR5697	ENSG00000265521.1	chr1	9967381	9967458	+	78	0	0	0	0	0	0	0	0	0	0	0	0	0	0	0	0	0	0	0	0	0	0
RP11-807G9.2	ENSG00000241326.1	chr1	9983141	9984568	+	1428	0	0	0	0	0	0	0	0	0	0	0	0	0	0	0	0	0	0	0	0	0	0
RBP7	ENSG00000162444.11	chr1	9997206	10016020	+	18815	0	0	0	0	0	1	0	1	2	1	0	0	2	1	0	1	0	0	0	0	0	0
UBE4B	ENSG00000130939.18	chr1	10032832	10181239	+	148408	3	3	1	2	6	5	8	5	6	5	0	4	4	16	3	6	16	1	3	2	1	0
RP11-496H15.2	ENSG00000224340.1	chr1	10054445	10054781	-	337	0	0	0	0	0	0	0	0	0	0	0	0	0	0	0	0	0	0	0	0	0	0
PGAM1P11	ENSG00000233623.2	chr1	10058671	10059648	+	978	0	0	0	0	0	0	0	0	0	0	0	0	0	0	0	0	0	0	0	0	0	0
RNU6-828P	ENSG00000201746.1	chr1	10163268	10163374	+	107	0	0	0	0	0	0	0	0	0	0	0	0	0	0	0	0	0	0	0	0	0	0
KIF1B	ENSG00000054523.17	chr1	10210805	10381603	+	170799	18	2	4	2	12	32	10	5	8	4	17	4	6	21	2	15	14	42	5	3	4	10
MIR1273D	ENSG00000264881.1	chr1	10227718	10227803	+	86	0	0	0	0	0	0	0	0	0	0	0	0	0	0	0	0	0	0	0	0	0	0
RNU6-37P	ENSG00000199562.1	chr1	10298966	10299072	+	107	0	0	0	0	0	0	0	0	0	0	0	0	0	0	0	0	0	0	0	0	0	0
RN7SL731P	ENSG00000264501.2	chr1	10306465	10306757	+	293	0	0	0	0	0	0	0	0	0	0	0	0	0	0	0	0	0	0	0	0	0	0
PGD	ENSG00000142657.20	chr1	10398592	10420144	+	21553	3	4	2	1	7	3	2	5	7	2	2	7	8	11	3	3	20	6	2	0	2	5
RP4-736L20.3	ENSG00000271989.1	chr1	10429881	10430677	-	797	15	37	18	30	8	63	45	13	16	29	15	15	42	60	38	56	9	47	15	13	23	27
APITD1-CORT	ENSG00000251503.8	chr1	10430102	10452153	+	22052	8	11	2	2	4	9	11	5	3	6	6	5	5	22	2	3	13	5	8	1	1	0
CENPS	ENSG00000175279.21	chr1	10430443	10442809	+	12367	0	0	0	0	0	0	0	0	0	0	0	0	0	0	0	0	0	0	0	0	0	0
CORT	ENSG00000241563.3	chr1	10449719	10451902	+	2184	0	0	0	0	0	0	0	0	0	0	0	0	0	0	0	0	0	0	0	0	0	0
DFFA	ENSG00000160049.11	chr1	10456522	10472526	-	16005	2	1	1	1	2	3	2	2	1	0	1	7	0	2	2	1	7	1	2	0	3	0
RP5-1113E3.3	ENSG00000203469.2	chr1	10458555	10459338	+	784	157	156	115	121	171	520	183	176	203	153	106	291	586	406	481	232	276	411	129	125	163	89
PEX14	ENSG00000142655.12	chr1	10472288	10630758	+	158471	199	239	137	167	214	559	216	288	233	177	167	332	674	563	518	391	250	594	152	134	202	119
RN7SL614P	ENSG00000243267.3	chr1	10616836	10617115	+	280	0	0	0	0	0	0	0	0	0	0	0	0	0	0	0	0	0	0	0	0	0	0
CASZ1	ENSG00000130940.14	chr1	10636604	10796650	-	160047	0	1	3	1	6	9	4	9	1	5	4	0	1	3	0	0	5	1	2	3	0	2
RP4-734G22.3	ENSG00000272078.1	chr1	10639241	10654333	+	15093	1	5	67	81	8	549	52	358	23	284	95	18	139	302	2	101	152	210	252	141	163	360
HSPE1P24	ENSG00000225158.2	chr1	10895761	10895998	+	238	0	0	0	0	0	0	0	0	0	0	0	0	1	0	0	0	0	0	0	0	0	0
C1orf127	ENSG00000175262.14	chr1	10946471	10982037	-	35567	0	0	1	1	0	0	0	0	0	0	0	0	0	0	1	0	0	1	1	0	1	0
CFL1P6	ENSG00000215785.2	chr1	10990978	10991797	-	820	0	0	0	0	0	0	0	0	0	0	0	0	0	0	0	0	0	0	0	0	0	0
TARDBP	ENSG00000120948.16	chr1	11012344	11026420	+	14077	0	0	0	0	1	4	1	0	0	0	0	0	1	0	0	0	1	1	0	1	0	2
RP4-635E18.9	ENSG00000277726.4	chr1	11012662	11030528	+	17867	1	0	0	0	1	0	0	0	0	0	0	0	0	1	0	0	0	0	0	1	0	0
MASP2	ENSG00000009724.16	chr1	11026523	11047233	-	20711	85	90	41	56	96	114	81	88	80	205	35	134	71	265	72	71	310	88	109	48	55	20
RP4-635E18.8	ENSG00000271895.2	chr1	11029659	11030528	+	870	0	0	0	0	0	0	0	0	0	0	0	0	0	0	0	0	0	0	0	0	0	0
SRM	ENSG00000116649.9	chr1	11054584	11060024	-	5441	2	3	0	0	2	2	2	2	2	0	1	1	1	2	2	1	2	4	0	0	1	0
EXOSC10	ENSG00000171824.13	chr1	11066618	11099881	-	33264	17	12	9	6	4	21	16	18	18	19	18	19	31	22	17	20	48	34	14	7	10	13
RP4-635E18.7	ENSG00000226849.1	chr1	11068471	11073097	+	4627	414	739	533	609	406	479	1009	551	559	549	421	654	741	1371	871	1349	709	1160	438	459	532	367
RP4-635E18.6	ENSG00000230337.1	chr1	11099675	11102100	+	2426	136	177	149	182	134	112	292	171	159	150	125	177	227	324	225	355	155	296	112	122	168	132
MTOR	ENSG00000198793.12	chr1	11106535	11262507	-	155973	3	5	1	4	3	12	7	12	4	27	8	5	5	15	1	5	65	8	5	1	6	2
MTOR-AS1	ENSG00000225602.5	chr1	11143898	11149537	+	5640	88	84	95	92	97	117	201	114	107	114	110	70	99	159	88	146	637	124	71	122	189	57
RNU6-537P	ENSG00000253086.1	chr1	11152350	11152452	+	103	0	0	0	0	0	0	0	0	0	0	0	0	0	0	0	0	0	0	0	0	0	0
ANGPTL7	ENSG00000171819.4	chr1	11189341	11195981	+	6641	0	0	0	0	1	1	1	0	0	0	1	0	1	0	0	2	6	1	0	0	0	0
RNU6-291P	ENSG00000207451.1	chr1	11226254	11226360	+	107	0	0	0	0	0	0	0	0	0	0	0	0	0	0	0	0	0	0	0	0	0	0
RPL39P6	ENSG00000238173.1	chr1	11232963	11233112	+	150	0	0	0	0	0	0	0	0	0	0	0	0	0	0	0	1	0	0	0	0	0	0
UBIAD1	ENSG00000120942.13	chr1	11273206	11296049	+	22844	1	1	3	5	1	0	0	0	1	0	0	1	0	2	0	0	5	0	0	7	9	0
UBE2V2P3	ENSG00000238199.1	chr1	11278616	11279351	-	736	1	1	1	3	1	1	1	1	0	0	1	1	0	0	1	0	0	2	0	1	0	1
MTCYBP45	ENSG00000224338.2	chr1	11425257	11425821	-	565	0	0	0	0	0	0	0	0	0	0	0	0	0	0	0	0	0	0	0	0	0	0
DISP3	ENSG00000204624.7	chr1	11479166	11537584	+	58419	0	0	0	1	0	2	1	0	0	1	0	0	0	1	0	0	0	0	0	0	0	0
LINC01647	ENSG00000235643.1	chr1	11609531	11613355	+	3825	0	0	0	0	0	0	0	0	0	0	0	0	0	0	0	0	0	0	0	0	1	0
FBXO2	ENSG00000116661.9	chr1	11648367	11655785	-	7419	37	28	10	16	24	78	19	130	69	68	57	0	20	112	9	33	18	20	36	24	32	17
FBXO44	ENSG00000132879.13	chr1	11654375	11663327	+	8953	29	4	2	3	1	317	2	378	77	71	286	0	8	63	2	6	1	3	37	14	6	33
FBXO6	ENSG00000116663.10	chr1	11664124	11674354	+	10231	1	2	3	1	1	12	5	1	1	2	2	1	2	3	4	1	1	7	4	0	4	2
MAD2L2	ENSG00000116670.14	chr1	11674480	11691650	-	17171	4	3	0	1	2	1	1	2	7	2	1	2	0	1	2	0	9	3	2	2	2	3
DRAXIN	ENSG00000162490.6	chr1	11691729	11725857	+	34129	1	2	1	0	0	4	0	0	0	1	1	0	10	0	1	0	0	2	0	1	0	5
AGTRAP	ENSG00000177674.15	chr1	11736084	11754802	+	18719	2	1	1	0	2	0	3	0	3	1	1	2	4	5	0	2	0	0	0	1	0	0
C1orf167	ENSG00000215910.7	chr1	11761787	11789585	+	27799	171	62	56	54	179	183	135	620	490	362	543	451	264	885	15	231	671	123	175	81	135	152
RP11-56N19.5	ENSG00000177553.6	chr1	11777077	11779619	-	2543	0	0	0	0	0	0	0	0	0	0	0	1	0	1	0	0	0	0	0	0	0	0
MTHFR	ENSG00000177000.10	chr1	11785723	11806920	-	21198	19	18	20	13	12	34	17	17	88	10	31	68	32	64	25	13	102	54	15	8	30	8
CLCN6	ENSG00000011021.21	chr1	11806096	11843144	+	37049	1	1	0	1	0	3	0	2	2	1	0	1	1	1	0	1	4	0	1	0	0	0
NPPA-AS1	ENSG00000242349.5	chr1	11841017	11848079	+	7063	0	0	0	0	0	0	0	0	0	0	0	0	0	0	0	0	0	0	0	0	0	0
NPPA-AS1_1	ENSG00000276470.1	chr1	11843812	11843984	+	173	0	0	0	0	0	0	0	0	0	0	0	0	0	0	0	0	0	0	0	0	0	0
NPPA-AS1_2	ENSG00000278852.1	chr1	11845549	11845697	+	149	0	0	0	0	0	0	0	0	0	0	0	0	0	0	0	0	0	0	0	0	0	0
NPPA	ENSG00000175206.10	chr1	11845709	11848345	-	2637	2	3	9	7	3	26	4	9	18	4	6	17	19	20	24	42	27	26	0	20	27	3
NPPA-AS1_3	ENSG00000275915.1	chr1	11847442	11847549	+	108	0	0	0	0	0	0	0	0	0	0	0	0	0	0	0	0	0	0	0	0	0	0
NPPB	ENSG00000120937.8	chr1	11857464	11858931	-	1468	0	0	1	0	2	0	0	0	0	0	0	0	0	0	0	0	0	0	0	0	0	0
RP5-934G17.6	ENSG00000224904.1	chr1	11877770	11880406	+	2637	0	0	0	0	0	0	0	0	0	0	0	0	1	0	0	0	0	0	0	0	0	0
RNU5E-1	ENSG00000199347.1	chr1	11908152	11908271	+	120	0	0	0	0	0	0	0	0	0	0	0	0	0	0	0	0	0	0	0	0	0	0
RNU5E-4P	ENSG00000201801.1	chr1	11909808	11909927	-	120	0	0	0	0	0	0	0	0	0	0	0	0	0	0	0	0	0	0	0	0	0	0
KIAA2013	ENSG00000116685.15	chr1	11919591	11926428	-	6838	0	3	0	0	1	1	2	1	0	1	0	0	0	2	1	1	0	2	0	3	1	0
PLOD1	ENSG00000083444.16	chr1	11934205	11975538	+	41334	8	17	1	0	27	8	8	2	7	1	1	1	5	5	3	0	12	3	9	0	6	5
MFN2	ENSG00000116688.16	chr1	11980181	12013514	+	33334	1	2	0	7	2	4	6	14	4	1	3	3	7	3	0	2	3	5	2	14	24	1
RP5-1077B9.5	ENSG00000270914.1	chr1	12017216	12017308	-	93	0	0	0	0	0	0	0	0	0	0	0	0	0	0	0	0	0	0	0	0	0	0
MIIP	ENSG00000116691.10	chr1	12019466	12032045	+	12580	2	0	0	0	0	0	0	1	0	0	0	1	2	2	0	0	2	1	0	0	0	0
Y_RNA	ENSG00000202461.1	chr1	12024012	12024124	-	113	2	2	0	0	3	3	1	0	1	0	0	0	1	1	1	0	0	1	1	1	1	1
MIR6729	ENSG00000276869.1	chr1	12029158	12029222	+	65	0	0	0	0	0	0	0	0	0	0	0	0	0	0	0	0	0	0	0	0	0	0
RN7SL649P	ENSG00000243539.3	chr1	12036740	12037014	-	275	0	0	0	0	0	0	0	0	0	0	0	0	0	0	0	0	0	0	0	0	0	0
TNFRSF8	ENSG00000120949.14	chr1	12063377	12144207	+	80831	0	0	1	0	1	3	2	0	1	3	0	1	0	1	1	0	2	5	1	1	1	2
RNU6-777P	ENSG00000201135.1	chr1	12077881	12077984	-	104	0	0	0	0	0	0	0	0	0	0	0	0	0	0	0	0	0	0	0	0	0	0
RPL23AP89	ENSG00000227875.2	chr1	12080293	12080547	-	255	0	0	0	0	0	0	0	0	0	0	0	0	0	0	0	0	0	0	0	0	0	0
MIR7846	ENSG00000283789.1	chr1	12166943	12167038	+	96	0	0	0	0	0	0	0	0	0	0	0	0	0	0	0	0	0	0	0	0	0	0
TNFRSF1B	ENSG00000028137.18	chr1	12167003	12209228	+	42226	0	0	0	1	1	0	1	0	0	0	0	0	0	0	0	0	0	0	0	1	0	0
MIR4632	ENSG00000263676.1	chr1	12191713	12191773	+	61	0	0	0	0	0	0	0	0	0	0	0	0	0	0	0	0	0	0	0	0	0	0
RPL10P17	ENSG00000225196.2	chr1	12220794	12221109	-	316	0	0	0	0	0	0	0	0	0	0	0	0	0	0	0	0	0	0	0	0	0	0
SNORA70	ENSG00000252969.1	chr1	12221148	12221271	-	124	0	0	0	0	0	0	0	0	0	0	0	0	0	0	0	0	0	0	0	0	0	0
VPS13D	ENSG00000048707.13	chr1	12230067	12512047	+	281981	2	5	1	4	5	5	2	7	1	8	2	6	5	16	1	1	5	4	3	3	2	5
SNORA59A	ENSG00000239149.1	chr1	12507246	12507397	+	152	0	0	0	0	0	0	0	0	0	0	0	0	0	0	0	0	0	0	0	0	0	0
RP5-888M10.2	ENSG00000229484.1	chr1	12527724	12528420	+	697	0	0	0	0	0	0	0	0	0	0	0	0	0	0	0	0	0	0	0	0	0	0
DHRS3	ENSG00000162496.8	chr1	12567910	12617731	-	49822	3	1	2	2	5	5	0	8	0	8	0	1	0	9	1	1	29	2	3	2	3	0
RNU6ATAC18P	ENSG00000221340.1	chr1	12569972	12570072	-	101	0	0	0	0	0	0	0	0	0	0	0	0	0	0	0	0	0	0	0	0	0	0
MIR6730	ENSG00000276830.1	chr1	12578957	12579023	-	67	0	0	0	0	0	0	0	0	0	0	0	0	0	0	0	0	0	0	0	0	0	0
RP11-474O21.5	ENSG00000272482.1	chr1	12618900	12619244	-	345	0	1	0	0	2	4	0	1	0	0	0	0	0	4	0	0	0	1	0	0	1	0
AADACL4	ENSG00000204518.2	chr1	12644547	12667086	+	22540	0	0	0	0	0	0	0	0	0	0	0	1	0	0	0	0	0	0	0	0	1	0
RP11-474O21.2	ENSG00000226166.2	chr1	12692909	12693020	+	112	0	0	0	0	0	0	0	0	0	0	0	0	0	0	0	0	0	0	0	0	0	0
AADACL3	ENSG00000188984.11	chr1	12716115	12728759	+	12645	0	0	0	0	0	0	0	0	0	0	0	0	0	0	0	0	0	0	0	0	0	0
C1orf158	ENSG00000157330.9	chr1	12746215	12763699	+	17485	0	0	0	0	0	0	0	0	0	0	0	0	0	0	0	0	0	0	0	0	0	0
PRAMEF12	ENSG00000116726.4	chr1	12774841	12777906	+	3066	0	0	0	0	0	0	0	0	0	0	0	0	0	0	0	0	0	0	0	0	0	0
PRAMEF1	ENSG00000116721.9	chr1	12791397	12796628	+	5232	0	0	1	2	0	2	0	0	0	0	0	0	0	0	1	0	0	3	0	0	1	0
LINC01784	ENSG00000228338.1	chr1	12822686	12823159	-	474	0	0	0	0	0	0	0	0	0	0	0	0	0	0	0	0	0	0	0	0	0	0
PRAMEF11	ENSG00000239810.3	chr1	12824605	12831410	-	6806	0	0	0	0	0	0	0	0	0	0	0	0	0	0	0	0	0	0	0	0	0	0
PRAMEF30P	ENSG00000231103.2	chr1	12838125	12841357	-	3233	0	0	0	0	0	0	0	0	0	0	0	0	0	0	0	0	0	0	0	0	0	0
HNRNPCL1	ENSG00000179172.9	chr1	12847408	12848725	-	1318	0	0	0	0	0	0	0	0	0	0	0	0	0	0	0	0	0	0	0	0	0	0
PRAMEF2	ENSG00000120952.4	chr1	12857086	12861909	+	4824	0	0	0	0	0	0	0	0	0	0	0	0	0	3	0	0	0	0	0	0	0	0
PRAMEF4	ENSG00000243073.3	chr1	12879224	12886201	-	6978	0	0	0	0	0	0	0	0	0	0	0	0	0	0	0	0	0	0	0	0	0	0
PRAMEF10	ENSG00000187545.5	chr1	12892896	12898270	-	5375	0	0	0	0	0	0	1	0	0	0	0	0	0	0	0	0	0	0	0	0	0	0
PRAMEF7	ENSG00000204510.5	chr1	12916610	12920482	+	3873	0	0	0	0	0	0	0	0	0	0	0	0	0	0	0	0	0	0	0	0	0	0
RNU6-1072P	ENSG00000207434.1	chr1	12922554	12922660	+	107	0	0	0	0	0	0	0	0	0	0	0	0	0	0	0	0	0	0	0	0	0	0
PRAMEF29P	ENSG00000234064.1	chr1	12926162	12928253	+	2092	0	0	0	0	0	0	0	0	0	0	0	0	0	0	0	0	0	0	0	0	0	0
PRAMEF6	ENSG00000232423.6	chr1	12938472	12947580	-	9109	0	0	0	0	0	0	0	0	0	0	0	0	0	0	0	0	0	0	0	0	0	0
PRAMEF28P	ENSG00000274178.2	chr1	13029339	13032130	+	2792	0	0	0	0	0	0	0	0	0	0	0	0	0	0	0	0	0	0	0	0	0	0
PRAMEF27	ENSG00000274764.5	chr1	13049476	13056491	-	7016	0	0	0	0	0	0	0	0	0	0	0	0	0	0	0	0	0	0	0	0	0	0
HNRNPCL3	ENSG00000277058.2	chr1	13060869	13062229	+	1361	0	0	0	0	0	0	0	0	0	0	0	0	0	0	0	0	0	0	0	0	0	0
PRAMEF25	ENSG00000229571.7	chr1	13068677	13077884	+	9208	0	0	0	0	0	0	0	0	0	0	0	0	0	0	0	0	0	0	0	0	0	0
PRAMEF34P	ENSG00000277862.1	chr1	13095179	13097971	-	2793	0	0	0	0	0	0	0	0	0	0	0	0	0	0	0	0	0	0	0	0	0	0
PRAMEF35P	ENSG00000236179.1	chr1	13104403	13105689	-	1287	0	0	0	0	0	0	0	0	0	0	0	0	0	0	0	0	0	0	0	0	0	0
HNRNPCL2	ENSG00000275774.2	chr1	13115496	13116854	-	1359	0	0	0	0	0	0	0	0	0	0	0	0	0	0	0	0	0	0	0	0	0	0
PRAMEF36P	ENSG00000229978.1	chr1	13128818	13131615	+	2798	0	0	0	0	0	0	0	0	0	0	0	0	0	0	0	0	0	0	0	0	0	0
RP13-221M14.2	ENSG00000233336.1	chr1	13146981	13147460	-	480	0	0	0	0	0	0	0	0	0	0	0	0	0	0	0	0	0	0	0	0	0	0
PRAMEF26	ENSG00000280267.4	chr1	13148905	13155961	-	7057	0	0	0	0	0	0	0	0	0	0	0	0	0	0	0	0	0	0	0	0	0	0
HNRNPCL4	ENSG00000179412.10	chr1	13164586	13165467	-	882	0	0	0	0	0	0	0	0	0	0	0	0	0	0	0	0	0	0	0	0	0	0
PRAMEF9	ENSG00000204505.4	chr1	13172455	13179464	+	7010	0	0	0	1	0	0	0	0	0	0	0	0	0	0	0	0	0	0	0	0	0	0
PRAMEF13	ENSG00000279169.2	chr1	13196330	13201409	-	5080	0	0	0	0	0	0	0	0	0	0	0	0	0	0	0	0	0	0	0	0	0	0
PRAMEF18	ENSG00000279804.2	chr1	13222705	13226106	-	3402	0	0	0	0	0	0	0	0	0	0	0	0	0	0	0	0	0	0	0	0	0	0
PRAMEF31P	ENSG00000250894.1	chr1	13245863	13248652	+	2790	0	0	0	0	0	0	0	0	0	0	0	0	0	0	0	0	0	0	0	0	0	0
PRAMEF5	ENSG00000270601.4	chr1	13254212	13263314	+	9103	0	0	0	0	0	0	0	0	0	0	0	0	0	0	0	0	0	0	0	0	0	0
PRAMEF32P	ENSG00000231219.1	chr1	13273539	13275627	-	2089	0	0	0	0	0	0	0	0	0	0	0	0	0	0	0	0	0	0	0	0	0	0
RNU6-771P	ENSG00000207511.1	chr1	13279125	13279231	-	107	0	0	0	0	0	0	0	0	0	0	0	0	0	0	0	0	0	0	0	0	0	0
PRAMEF8	ENSG00000182330.10	chr1	13281035	13285174	-	4140	0	0	0	0	0	0	0	0	0	0	0	0	0	0	0	0	0	0	0	0	0	0
PRAMEF33	ENSG00000237700.2	chr1	13303539	13308907	+	5369	0	0	0	0	0	0	0	0	0	0	0	0	0	0	0	0	0	0	0	0	0	0
PRAMEF15	ENSG00000204501.7	chr1	13315581	13322598	+	7018	0	0	0	0	0	0	0	0	0	0	0	0	0	0	0	0	0	0	0	0	1	0
RP11-219C24.10	ENSG00000228229.2	chr1	13324039	13324518	+	480	0	0	0	0	0	0	0	0	0	0	0	0	0	0	0	0	0	0	0	0	0	0
PRAMEF14	ENSG00000204481.7	chr1	13342034	13347134	-	5101	0	0	1	0	0	0	0	0	0	0	0	0	0	0	0	0	0	0	0	0	0	0
PRAMEF19	ENSG00000204480.7	chr1	13369067	13371693	-	2627	0	0	0	0	0	0	0	0	0	0	0	0	0	0	0	0	0	0	0	0	0	0
PRAMEF17	ENSG00000204479.4	chr1	13389632	13392629	+	2998	0	0	0	0	0	0	0	0	0	0	0	0	0	0	0	0	0	0	0	0	0	0
PRAMEF20	ENSG00000204478.9	chr1	13410450	13421328	+	10879	1	0	0	0	0	0	0	0	0	0	0	2	0	0	0	0	0	0	0	0	0	0
LRRC38	ENSG00000162494.5	chr1	13474977	13514048	-	39072	1	0	0	0	1	0	1	0	0	0	0	0	1	2	0	0	1	0	0	0	1	0
RP4-597A16.2	ENSG00000259961.1	chr1	13513220	13516270	+	3051	6	2	0	0	0	0	0	0	0	0	0	0	0	0	0	0	0	0	0	0	0	0
BRWD1P1	ENSG00000215909.3	chr1	13555001	13555694	+	694	0	0	0	0	0	0	0	0	0	0	0	0	0	0	0	0	0	0	0	0	0	0
PDPN	ENSG00000162493.16	chr1	13583465	13617957	+	34493	8	0	5	1	13	0	0	0	0	24	0	5	1	0	0	1	0	0	5	0	3	0
RNA5SP41	ENSG00000222952.1	chr1	13623184	13623284	-	101	0	0	0	0	0	0	0	0	0	0	0	0	0	0	0	0	0	0	0	0	0	0
CTA-520D8.2	ENSG00000237445.2	chr1	13657311	13659910	-	2600	6	0	0	0	0	1	0	0	0	3	0	1	1	0	0	0	0	0	0	0	0	0
SCARNA11	ENSG00000253085.1	chr1	13696070	13696199	-	130	0	0	0	0	0	0	0	0	0	0	0	0	0	0	0	0	0	0	0	0	0	0
PRDM2	ENSG00000116731.22	chr1	13700198	13825079	+	124882	2	3	1	3	2	6	7	2	2	3	4	1	3	3	1	5	8	3	3	1	2	5
KAZN	ENSG00000189337.16	chr1	13892792	15118043	+	1225252	7	2	40	39	4	245	11	190	29	76	5	8	159	959	1	100	38	3	106	35	36	37
RNU6-1265P	ENSG00000252151.1	chr1	14124233	14124335	-	103	0	0	0	0	0	0	0	0	0	0	0	0	0	0	0	0	0	0	0	0	0	0
RP11-344F13.1	ENSG00000231606.1	chr1	14221891	14223118	-	1228	0	0	0	0	0	0	0	0	0	0	0	0	0	0	0	0	0	0	0	0	0	0
RP4-704D23.1	ENSG00000234593.2	chr1	14348955	14391575	-	42621	1	0	0	0	0	2	0	0	1	0	0	0	1	6	0	0	0	0	0	0	0	10
TBCAP2	ENSG00000235829.1	chr1	14692129	14692613	-	485	0	0	0	0	0	0	0	0	0	0	1	0	0	0	0	0	1	0	0	0	0	0
TMEM51-AS1	ENSG00000175147.11	chr1	15111815	15152464	-	40650	0	0	30	25	1	93	22	0	3	18	6	29	181	351	0	36	115	18	2	6	5	5
TMEM51	ENSG00000171729.13	chr1	15152532	15220480	+	67949	6	0	1	7	2	3	2	26	3	6	1	1	9	5	0	20	2	0	8	0	5	7
C1orf195	ENSG00000204464.7	chr1	15164344	15171317	-	6974	1	0	0	0	1	0	0	0	0	2	1	0	1	0	1	20	0	1	0	0	0	5
RP1-21O18.3	ENSG00000215720.4	chr1	15191828	15192845	-	1018	0	0	0	0	1	0	0	0	0	0	1	0	0	0	0	2	0	0	0	0	0	0
RP5-903E17.2	ENSG00000278480.1	chr1	15226373	15227549	+	1177	0	0	1	0	0	0	0	0	0	0	0	0	0	0	0	0	0	0	0	0	1	0
FHAD1	ENSG00000142621.19	chr1	15247272	15400283	+	153012	1	1	0	2	1	2	1	42	6	10	4	16	107	16	47	7	2	2	1	1	2	3
RP3-467K16.2	ENSG00000233485.1	chr1	15326680	15343876	-	17197	2	4	0	2	1	35	6	13	31	2	2	141	45	29	30	5	6	5	1	0	0	0
RP3-467K16.7	ENSG00000236045.1	chr1	15334166	15335464	-	1299	0	0	0	0	0	0	0	0	0	0	0	0	0	0	0	0	0	0	0	0	0	0
RP3-467K16.4	ENSG00000228140.1	chr1	15402979	15409433	-	6455	0	0	0	1	0	0	0	0	0	0	0	0	0	1	0	0	0	0	0	0	0	0
EFHD2	ENSG00000142634.12	chr1	15409895	15430343	+	20449	6	8	0	3	4	15	4	23	6	10	2	26	39	6	18	9	0	4	7	2	0	2
CTRC	ENSG00000162438.11	chr1	15438439	15449242	+	10804	0	0	0	1	0	0	0	0	0	0	0	0	1	0	0	0	0	0	0	0	0	0
CELA2A	ENSG00000142615.7	chr1	15456728	15472091	+	15364	2	1	1	0	1	2	1	2	1	0	2	0	7	4	0	0	0	0	1	0	0	1
CELA2B	ENSG00000215704.9	chr1	15465909	15491400	+	25492	30	24	9	7	18	47	12	38	19	19	78	35	41	91	10	31	23	12	30	7	6	2
CASP9	ENSG00000132906.17	chr1	15490832	15526534	-	35703	0	0	0	1	0	1	0	1	1	0	0	0	1	2	1	0	0	3	0	0	0	0
DNAJC16	ENSG00000116138.12	chr1	15526813	15592379	+	65567	24	1	27	25	45	11	68	39	0	19	124	169	443	448	314	0	6	166	1	8	12	158
SCARNA21	ENSG00000251866.1	chr1	15542165	15542304	+	140	0	0	0	0	0	0	0	0	0	0	0	0	0	0	0	0	0	0	0	0	0	0
RP4-680D5.8	ENSG00000272510.1	chr1	15565611	15565956	-	346	36	23	26	23	40	26	33	49	25	26	28	17	33	46	32	27	63	26	25	33	44	21
AGMAT	ENSG00000116771.5	chr1	15572353	15585110	-	12758	2	1	0	2	3	4	2	1	1	3	1	0	3	12	1	2	3	4	2	1	4	0
RP4-680D5.2	ENSG00000237301.1	chr1	15586136	15603626	-	17491	2	2	0	0	2	1	3	1	0	1	1	20	53	28	5	0	0	16	2	2	0	5
CHCHD2P6	ENSG00000235084.3	chr1	15604597	15605043	+	447	0	0	0	0	0	0	0	1	0	0	0	0	0	0	0	0	0	0	0	0	0	0
RNU7-179P	ENSG00000252417.1	chr1	15608078	15608145	-	68	0	0	0	0	0	0	0	0	0	0	0	0	0	0	0	0	0	0	0	0	0	0
CD24P1	ENSG00000236500.1	chr1	15614643	15614867	-	225	0	0	0	0	0	0	0	0	0	0	0	0	0	0	0	0	0	0	0	0	0	0
DDI2	ENSG00000197312.11	chr1	15617500	15669044	+	51545	2	0	1	1	0	1	0	0	0	0	0	3	1	1	3	1	12	1	1	1	0	0
RSC1A1	ENSG00000215695.1	chr1	15659869	15661722	+	1854	0	0	0	0	0	0	0	0	0	0	0	0	0	0	0	0	0	0	0	0	0	0
RP4-680D5.9	ENSG00000271742.1	chr1	15682873	15683128	-	256	0	0	0	0	0	0	0	0	0	0	0	0	0	0	0	0	1	0	0	0	0	0
PLEKHM2	ENSG00000116786.11	chr1	15684332	15734769	+	50438	1	1	2	2	4	2	4	3	3	3	0	12	11	5	1	2	23	3	3	0	2	1
RP11-288I21.1	ENSG00000237938.5	chr1	15720312	15736896	-	16585	2623	2310	1356	1487	3119	1830	1629	2775	1982	5834	1519	3306	3824	3263	1683	2802	9225	2875	2003	1074	1655	1050
SLC25A34	ENSG00000162461.7	chr1	15736405	15741396	+	4992	1	20	8	5	2	0	38	0	0	0	0	6	5	0	4	0	1	0	10	0	0	0
RP11-169K16.4	ENSG00000224459.1	chr1	15740051	15749896	-	9846	2	14	5	18	7	23	5	9	97	29	5	6	10	28	7	9	140	12	12	5	6	5
TMEM82	ENSG00000162460.6	chr1	15742422	15747982	+	5561	0	11	1	8	1	1	11	0	0	1	0	2	0	2	0	0	1	0	6	0	0	0
FBLIM1	ENSG00000162458.12	chr1	15756607	15786594	+	29988	8	5	4	6	6	6	3	9	0	9	3	4	5	2	0	10	5	2	5	0	1	1
RPL12P14	ENSG00000224321.1	chr1	15792796	15793285	+	490	9	8	3	6	2	3	58	40	1	49	2	1	16	4	19	154	1	3	36	16	10	0
UQCRHL	ENSG00000233954.6	chr1	15807169	15809348	-	2180	2	0	0	1	0	0	4	1	0	2	1	4	4	8	3	15	2	1	0	0	2	0
RP11-169K16.8	ENSG00000178715.8	chr1	15828232	15828669	+	438	0	0	0	0	1	0	0	1	0	0	1	0	1	0	0	0	0	0	0	0	0	0
FLJ37453	ENSG00000179743.4	chr1	15834474	15848147	-	13674	23	19	11	21	23	57	24	31	9	27	25	34	43	28	25	26	5	13	22	16	23	26
SPEN	ENSG00000065526.10	chr1	15847864	15940460	+	92597	3	8	4	1	2	10	10	10	4	1	1	4	9	13	0	1	4	7	4	3	2	5
RP1-134O19.3	ENSG00000270620.1	chr1	15917698	15917908	-	211	0	0	0	0	0	0	0	0	0	0	0	0	0	0	0	0	0	0	0	0	0	0
ZBTB17	ENSG00000116809.11	chr1	15941869	15976132	-	34264	22	26	16	13	12	47	15	25	12	22	18	15	17	36	17	10	12	22	25	7	18	11
RP11-5P18.1	ENSG00000234607.2	chr1	15969632	15970194	+	563	0	0	1	0	0	0	0	0	0	0	0	0	0	1	1	1	0	0	0	0	0	0
RP11-5P18.3	ENSG00000231353.1	chr1	15988182	15988441	+	260	0	0	0	0	0	0	0	0	0	0	0	0	0	0	0	0	0	0	0	0	0	0
RP11-5P18.11	ENSG00000275503.1	chr1	15989140	15989375	-	236	0	0	0	0	0	0	0	0	0	0	0	0	0	0	0	0	0	0	0	0	0	0
TBC1D3P6	ENSG00000224966.4	chr1	15989871	15994751	+	4881	0	0	0	0	0	0	0	0	0	0	0	0	0	0	0	0	0	0	0	0	0	0
C1orf64	ENSG00000183888.4	chr1	16004236	16008807	+	4572	0	0	0	0	0	0	0	0	1	0	0	0	0	0	0	0	0	0	0	0	0	0
RP11-5P18.5	ENSG00000233078.1	chr1	16006160	16006671	-	512	0	0	0	0	0	0	0	0	0	0	0	0	0	0	0	0	0	0	0	0	0	2
HSPB7	ENSG00000173641.17	chr1	16014028	16019594	-	5567	1	2	2	2	3	0	0	0	19	2	50	0	1	45	0	0	0	0	2	0	3	2
CLCNKA	ENSG00000186510.11	chr1	16018875	16034050	+	15176	0	0	0	0	0	0	1	0	0	0	1	0	0	0	0	0	0	0	0	0	0	0
RP11-5P18.10	ENSG00000232456.1	chr1	16035178	16040029	-	4852	0	0	0	1	0	0	1	0	0	0	0	0	0	0	0	0	0	0	0	0	0	0
CLCNKB	ENSG00000184908.17	chr1	16043736	16057308	+	13573	0	0	0	0	1	2	1	0	0	0	0	0	2	3	0	0	0	0	0	0	0	0
FAM131C	ENSG00000185519.8	chr1	16057769	16073632	-	15864	0	0	0	0	0	0	0	0	0	1	0	0	0	0	0	1	0	0	0	0	1	1
EPHA2	ENSG00000142627.12	chr1	16124337	16156087	-	31751	3	9	5	12	5	18	21	42	6	28	8	34	51	13	16	17	21	14	3	6	7	5
RP11-276H7.2	ENSG00000227959.1	chr1	16155211	16157329	+	2119	31	24	21	35	33	131	53	197	29	32	70	594	91	73	61	26	26	43	13	14	31	2
RP11-276H7.3	ENSG00000224621.1	chr1	16159266	16161883	+	2618	0	0	0	0	0	0	0	0	0	0	0	1	0	0	0	0	0	0	0	0	0	0
ARHGEF19-AS1	ENSG00000234166.1	chr1	16197854	16198357	+	504	38	31	12	25	36	52	25	15	10	7	98	3	138	32	13	19	17	31	9	14	20	27
ARHGEF19	ENSG00000142632.16	chr1	16197854	16212609	-	14756	1	0	0	0	1	4	1	0	0	0	0	0	0	1	1	2	0	1	0	0	0	0
ANO7L1	ENSG00000237276.8	chr1	16215909	16228027	-	12119	0	0	0	0	0	0	0	0	0	0	1	0	0	0	0	0	0	0	0	1	0	1
RSG1	ENSG00000132881.11	chr1	16231700	16237162	-	5463	1	0	0	0	0	0	0	0	1	0	0	0	0	0	0	0	0	0	1	0	0	0
MT1XP1	ENSG00000233929.1	chr1	16241213	16241398	-	186	0	0	0	0	0	0	0	0	0	0	0	0	0	0	0	0	0	0	0	0	0	0
FBXO42	ENSG00000037637.10	chr1	16246839	16352454	-	105616	4	1	2	5	6	2	2	0	1	1	7	2	2	1	0	2	5	0	2	4	5	669
SZRD1	ENSG00000055070.16	chr1	16352575	16398145	+	45571	22	20	3	7	13	19	21	28	15	11	15	18	18	37	16	22	34	24	11	4	4	31
RP11-430L17.1	ENSG00000226457.1	chr1	16369150	16369530	-	381	1	0	0	0	0	0	2	0	1	1	0	0	0	1	1	0	0	1	2	1	0	0
SPATA21	ENSG00000187144.11	chr1	16387117	16437424	-	50308	5466	7799	3949	4917	5741	5219	5602	6021	4304	5961	3831	6257	7860	9896	8873	7502	5813	7235	4713	2833	3635	3607
NECAP2	ENSG00000157191.19	chr1	16440672	16460078	+	19407	33	24	5	6	12	18	25	18	5	32	32	24	13	12	14	13	7	22	19	2	1	12
LINC01772	ENSG00000226029.1	chr1	16460948	16468481	+	7534	35	58	26	20	40	60	44	9	18	44	67	34	17	21	29	37	8	26	49	5	10	25
CROCCP3	ENSG00000080947.14	chr1	16467436	16499257	-	31822	9	11	2	1	5	14	5	6	0	23	4	3	5	10	1	13	11	10	9	2	1	3
RNU1-1	ENSG00000206652.1	chr1	16514122	16514285	-	164	0	0	0	0	0	0	0	0	0	0	0	0	0	0	0	0	0	0	0	0	0	0
RP4-798A10.7	ENSG00000261135.1	chr1	16514645	16515754	+	1110	0	0	0	0	0	0	0	0	0	0	0	0	0	0	0	0	0	0	0	0	0	0
RP4-798A10.4	ENSG00000224174.2	chr1	16520694	16521796	+	1103	0	0	0	0	0	0	0	0	0	0	0	0	0	0	0	0	0	0	0	0	0	0
LINC01783	ENSG00000233421.4	chr1	16533886	16536172	-	2287	3	0	1	1	0	0	1	3	0	6	8	2	0	0	1	1	0	0	0	0	0	0
RNU1-6P	ENSG00000277344.1	chr1	16534081	16534224	-	144	0	0	0	0	0	0	0	0	0	0	0	0	0	0	0	0	0	0	0	0	0	0
FAM231B	ENSG00000268991.2	chr1	16539066	16539575	+	510	0	0	0	0	0	0	0	0	0	0	0	0	0	0	0	0	0	0	0	0	0	0
RP5-875O13.6	ENSG00000225710.1	chr1	16548651	16552531	-	3881	0	0	0	0	0	0	0	0	0	0	0	0	0	0	0	0	0	0	0	0	0	0
NBPF1	ENSG00000219481.10	chr1	16562319	16613562	-	51244	3	2	5	3	0	8	4	2	1	1	1	5	1	1	2	36	2	1	2	1	3	51
RP5-1182A14.5	ENSG00000271732.1	chr1	16617391	16617729	+	339	1	1	0	0	0	0	0	0	0	0	0	1	0	0	0	1	0	0	0	0	0	1
CROCCP2	ENSG00000215908.10	chr1	16618253	16657232	-	38980	72	46	18	20	47	203	105	46	76	23	47	32	107	24	27	11	80	16	92	54	74	43
RP5-1182A14.8	ENSG00000283773.1	chr1	16642767	16643109	-	343	0	0	0	0	0	0	0	0	0	0	0	0	0	0	0	0	0	0	0	0	0	0
MST1P2	ENSG00000186301.8	chr1	16645622	16650289	+	4668	0	0	0	0	0	0	0	0	0	0	0	1	0	0	0	0	0	0	0	0	0	0
RP1-163M9.8	ENSG00000282143.1	chr1	16656879	16667524	+	10646	1	0	0	0	0	1	0	0	1	0	0	0	0	0	0	0	0	0	0	0	1	1
RNU1-3	ENSG00000207513.1	chr1	16666785	16666948	-	164	0	0	0	0	0	0	0	0	0	0	0	0	0	0	0	0	0	0	0	0	0	0
FAM231A	ENSG00000237847.2	chr1	16673003	16673512	+	510	0	0	0	0	0	0	0	0	0	0	0	0	0	0	0	0	0	0	0	0	0	0
RP5-875O13.7	ENSG00000280114.1	chr1	16681097	16688749	-	7653	0	0	0	0	0	0	0	0	0	0	0	0	0	0	0	0	0	0	0	0	0	0
EIF1AXP1	ENSG00000236698.1	chr1	16685621	16686055	-	435	0	0	0	0	0	0	0	0	0	0	0	0	0	0	0	0	0	0	0	0	0	0
ESPNP	ENSG00000268869.5	chr1	16687339	16720157	-	32819	0	0	1	1	0	0	0	0	2	1	2	1	0	0	0	0	2	0	0	1	0	0
RP1-163M9.7	ENSG00000279151.1	chr1	16701546	16705594	+	4049	0	0	0	0	0	0	0	0	1	0	0	0	0	0	0	0	0	0	0	1	1	1
FAM231C	ENSG00000279132.2	chr1	16733952	16734461	-	510	0	0	0	0	0	0	0	0	0	0	0	0	0	0	0	0	0	0	0	0	0	0
RP5-1182A14.7	ENSG00000282740.1	chr1	16739938	16750589	-	10652	0	0	2	1	0	2	0	0	0	0	0	0	0	0	0	0	1	0	0	0	0	0
CROCC	ENSG00000058453.16	chr1	16740273	16972979	+	232707	13	35	39	26	33	106	28	31	30	17	74	13	115	43	29	46	68	16	9	33	38	13
CROCCP4	ENSG00000227684.2	chr1	16740280	16750968	+	10689	0	0	0	0	0	0	0	0	0	0	0	0	0	0	0	0	0	0	0	0	0	0
RNU1-4	ENSG00000207389.1	chr1	16740516	16740679	+	164	0	0	0	0	0	0	0	0	0	0	0	0	0	0	0	0	0	0	0	0	0	0
MST1L	ENSG00000186715.10	chr1	16754910	16770237	-	15328	0	0	0	1	0	1	0	1	2	0	0	0	0	0	0	1	0	0	0	1	0	0
RP11-108M9.1	ENSG00000223643.6	chr1	16851257	16853129	-	1873	0	0	0	0	0	0	0	0	0	0	0	0	0	0	0	0	0	0	0	0	0	0
RP11-108M9.2	ENSG00000230239.1	chr1	16855407	16859284	+	3878	0	0	0	0	0	0	0	0	0	0	0	0	0	0	0	0	0	0	0	0	0	0
MIR3675	ENSG00000263811.1	chr1	16858949	16859021	-	73	0	0	0	0	0	0	0	0	0	0	0	0	0	0	0	0	0	0	0	0	0	0
RP11-108M9.3	ENSG00000228549.3	chr1	16870945	16874092	+	3148	0	0	0	0	0	0	0	0	0	0	0	0	0	0	0	0	0	0	0	0	0	0
RNU1-5P	ENSG00000277234.1	chr1	16873708	16873851	+	144	0	0	0	0	0	0	0	0	0	0	0	0	0	0	0	0	0	0	0	0	0	0
RP11-108M9.4	ENSG00000238142.1	chr1	16888538	16889649	-	1112	0	0	0	0	0	0	0	0	0	0	0	0	1	0	0	0	0	0	0	1	0	0
RP11-108M9.5	ENSG00000235241.1	chr1	16889095	16889602	+	508	0	0	0	0	0	0	0	0	0	0	0	0	0	0	0	0	0	0	0	0	0	0
RNU1-2	ENSG00000207005.1	chr1	16895980	16896143	+	164	0	0	0	0	0	0	0	0	0	0	0	0	0	0	0	0	0	0	0	0	0	0
RP11-108M9.6	ENSG00000272426.1	chr1	16904339	16904776	-	438	0	0	0	0	0	0	1	0	0	0	0	0	1	1	0	1	0	0	0	0	0	0
MFAP2	ENSG00000117122.13	chr1	16974502	16980835	-	6334	8	1	0	1	1	3	0	0	0	4	0	0	0	0	0	0	0	1	0	0	0	0
RP1-37C10.3	ENSG00000226526.1	chr1	16978926	17005091	+	26166	3937	3282	1864	2274	2692	2972	2114	1697	1891	1711	1517	828	1291	1319	372	1444	1444	1275	4128	628	1014	1297
ATP13A2	ENSG00000159363.17	chr1	16985958	17011928	-	25971	5	5	0	1	3	3	4	4	0	0	0	2	1	1	1	0	1	1	10	1	0	0
SDHB	ENSG00000117118.9	chr1	17018722	17054170	-	35449	1	1	1	1	2	2	1	2	2	0	3	4	0	3	2	0	8	0	1	1	3	0
PADI2	ENSG00000117115.12	chr1	17066761	17119435	-	52675	0	0	1	0	0	5	0	0	1	2	0	0	1	1	0	2	2	0	4	0	2	1
RP11-380J14.1	ENSG00000204362.6	chr1	17189783	17197617	+	7835	1	0	0	1	0	0	0	2	0	0	0	0	0	0	0	0	1	0	4	3	1	0
RP11-380J14.4	ENSG00000282843.1	chr1	17193232	17201733	-	8502	51	312	343	331	178	324	133	43	38	335	0	312	431	0	1	57	85	14	71	24	29	0
PADI1	ENSG00000142623.9	chr1	17205126	17246005	+	40880	0	0	1	1	2	13	2	15	15	1	1	1	6	0	0	40	51	2	5	3	4	1
PADI3	ENSG00000142619.4	chr1	17249098	17284233	+	35136	0	0	1	1	0	0	0	1	0	0	0	0	0	0	0	1	0	0	0	0	0	0
MIR3972	ENSG00000266634.1	chr1	17277889	17277975	+	87	0	0	0	0	0	0	0	0	0	0	0	0	0	0	0	0	0	0	0	0	0	0
PADI4	ENSG00000159339.13	chr1	17308195	17364004	+	55810	1	0	0	1	0	2	0	0	2	0	1	0	2	0	0	1	1	3	0	0	2	3
PADI6	ENSG00000276747.1	chr1	17372196	17401699	+	29504	0	1	1	0	0	0	1	0	0	0	0	0	0	0	0	1	0	0	1	0	1	3
RP1-20B21.4	ENSG00000227751.1	chr1	17406760	17407382	+	623	429	622	737	822	317	1305	912	1192	600	538	569	671	1957	2542	674	1980	689	1137	926	993	1271	1191
RCC2	ENSG00000179051.13	chr1	17406760	17439724	-	32965	3	1	3	2	1	16	5	10	3	4	3	4	9	13	2	2	6	6	3	1	0	5
ARHGEF10L	ENSG00000074964.16	chr1	17539835	17697874	+	158040	3	0	3	2	2	1	1	4	1	2	0	3	0	8	0	7	1	0	2	2	2	1
RP11-473A10.2	ENSG00000236648.1	chr1	17717687	17749978	+	32292	1	0	0	1	0	0	0	0	0	0	0	0	0	0	0	0	0	0	0	0	0	0
ACTL8	ENSG00000117148.7	chr1	17755313	17827063	+	71751	0	0	0	0	0	0	0	1	1	0	0	0	0	0	0	0	1	1	0	0	0	0
LINC01654	ENSG00000261781.1	chr1	18065657	18074412	+	8756	0	0	0	0	0	0	0	0	0	0	0	0	0	0	0	0	0	0	0	0	0	0
IGSF21	ENSG00000117154.11	chr1	18107746	18378483	+	270738	0	0	0	0	0	0	0	1	0	0	0	0	0	1	0	0	0	0	0	1	1	1
RP11-174G17.3	ENSG00000280222.1	chr1	18109389	18115861	+	6473	0	0	0	0	0	0	0	0	0	0	0	0	0	0	0	0	0	0	0	0	0	0
RP11-174G17	ENSG00000230035.2	chr1	18166929	18179346	-	12418	0	0	0	1	0	0	0	0	0	0	0	0	0	0	0	0	0	0	0	0	0	0
RP11-422P22.1	ENSG00000225387.1	chr1	18385829	18388514	+	2686	0	0	0	0	0	0	0	0	0	0	0	0	0	0	0	0	0	0	0	0	0	0
KLHDC7A	ENSG00000179023.8	chr1	18480982	18486126	+	5145	0	0	0	0	0	0	0	0	2	0	0	0	0	0	0	0	0	0	0	0	0	0
DYNLL1P3	ENSG00000235282.3	chr1	18513118	18513383	+	266	0	0	0	0	0	0	0	0	0	0	0	0	0	0	0	0	0	0	1	0	0	0
RP1-8B22.2	ENSG00000225478.2	chr1	18595414	18595636	+	223	0	0	0	0	0	0	0	0	0	0	0	0	0	0	0	0	0	0	0	0	0	0
PAX7	ENSG00000009709.11	chr1	18631006	18748866	+	117861	0	0	1	0	0	2	0	1	1	0	0	0	0	1	0	0	0	0	0	2	3	0
TAS1R2	ENSG00000179002.5	chr1	18839599	18859682	-	20084	0	0	0	0	0	0	0	0	0	0	0	0	0	0	0	0	0	0	0	0	0	0
RP13-279N23.2	ENSG00000255275.3	chr1	18849273	18921121	-	71849	0	0	1	1	0	0	0	0	0	0	0	1	1	0	0	0	0	0	0	3	0	1
ALDH4A1	ENSG00000159423.16	chr1	18871430	18902781	-	31352	0	0	0	0	0	0	0	0	0	0	0	0	0	0	0	0	0	0	0	0	0	0
MIR4695	ENSG00000265606.1	chr1	18883202	18883275	-	74	0	0	0	0	0	0	0	0	0	0	0	0	0	0	0	0	0	0	0	0	0	0
MIR1290	ENSG00000221662.1	chr1	18897071	18897148	-	78	0	0	0	0	0	0	0	0	0	0	0	0	0	0	0	0	0	0	0	0	0	0
IFFO2	ENSG00000169991.10	chr1	18904281	18956686	-	52406	0	0	1	3	0	1	0	0	0	0	2	0	0	0	0	0	1	1	2	3	0	0
RP5-1126H10.2	ENSG00000272084.1	chr1	19072110	19075511	-	3402	0	0	0	0	0	0	0	0	0	0	0	0	0	0	0	0	0	0	0	0	0	0
UBR4	ENSG00000127481.14	chr1	19074506	19210276	-	135771	3	4	4	3	3	3	4	7	5	17	2	5	6	6	3	2	23	1	1	5	2	1
RP1-43E13.2	ENSG00000230424.1	chr1	19210501	19240704	+	30204	4428	4487	1629	2060	6012	1858	4422	1704	1387	1607	2221	2041	3774	3557	2203	2755	2439	4081	1575	1969	2421	969
EMC1	ENSG00000127463.13	chr1	19215664	19251552	-	35889	40	45	13	10	28	37	42	20	29	78	37	51	30	87	20	52	29	55	27	7	4	21
MRTO4	ENSG00000053372.4	chr1	19251539	19260128	+	8590	5	5	5	1	4	16	2	4	1	3	5	2	5	9	2	5	9	5	2	0	1	4
AKR7L	ENSG00000211454.13	chr1	19265982	19274194	-	8213	0	0	0	0	0	0	1	5	0	0	0	0	2	1	2	0	0	0	1	0	0	2
AKR7A3	ENSG00000162482.4	chr1	19282558	19289250	-	6693	0	0	0	0	0	0	0	0	0	0	0	0	0	0	0	0	0	0	0	0	0	0
RP4-657E11.10	ENSG00000270728.1	chr1	19297080	19297903	+	824	36	22	12	17	21	35	25	37	12	32	12	16	13	23	13	20	32	16	16	14	16	18
AKR7A2	ENSG00000053371.12	chr1	19303965	19312146	-	8182	0	0	1	0	1	2	0	2	0	1	1	0	0	0	0	0	0	0	0	0	1	0
RNU6-1099P	ENSG00000200403.1	chr1	19305076	19305182	-	107	0	0	0	0	0	0	0	0	0	0	0	0	0	0	0	0	0	0	0	0	0	0
PQLC2	ENSG00000040487.12	chr1	19312326	19329300	+	16975	2	1	0	0	3	0	2	0	0	0	0	0	0	5	0	0	0	1	0	0	0	2
CAPZB	ENSG00000077549.17	chr1	19338776	19485539	-	146764	12	6	8	7	8	14	5	10	1	4	1	4	9	12	5	1	12	10	2	1	2	4
RN7SL277P	ENSG00000240490.3	chr1	19424384	19424671	+	288	0	0	0	0	0	0	0	0	1	0	0	0	0	0	0	0	0	0	1	0	0	0
RNU4-28P	ENSG00000201609.1	chr1	19510593	19510733	+	141	0	0	0	0	0	0	0	0	0	0	0	0	0	0	0	0	0	0	0	0	0	0
RP5-1056L3.1	ENSG00000235185.1	chr1	19591802	19596832	-	5031	0	0	0	0	0	1	1	0	0	0	2	0	0	1	0	3	0	1	0	0	0	1
MINOS1	ENSG00000173436.13	chr1	19596977	19629821	+	32845	0	0	0	0	0	0	0	0	0	0	0	0	0	0	0	0	0	0	0	0	0	0
MINOS1-NBL1	ENSG00000270136.5	chr1	19596979	19658056	+	61078	0	0	0	0	0	1	0	1	0	1	0	0	0	1	0	0	0	1	0	0	1	0
RP5-1056L3.3	ENSG00000226396.1	chr1	19608114	19608568	+	455	0	0	0	0	0	0	0	0	0	0	0	0	0	0	0	0	0	0	0	0	0	0
NBL1	ENSG00000158747.13	chr1	19640554	19658456	+	17903	0	0	0	0	0	0	0	0	0	0	0	0	0	0	0	0	0	0	0	0	0	0
HTR6	ENSG00000158748.3	chr1	19665287	19679562	+	14276	0	0	0	0	0	1	1	0	0	0	0	0	2	0	0	0	2	0	0	0	2	2
TMCO4	ENSG00000162542.13	chr1	19682213	19799945	-	117733	1	2	2	3	1	8	1	4	3	3	9	3	6	2	2	0	2	1	0	0	3	0
RNF186	ENSG00000178828.6	chr1	19814029	19815278	-	1250	0	0	0	1	0	0	0	0	0	0	0	0	0	1	0	0	0	0	0	0	0	0
RP11-91K11.2	ENSG00000235434.1	chr1	19814367	19819502	+	5136	0	0	0	0	0	0	0	1	0	0	0	0	0	0	0	0	0	0	0	0	0	0
OTUD3	ENSG00000169914.5	chr1	19882513	19912945	+	30433	1	0	2	0	2	8	2	3	3	0	4	6	1	3	3	5	8	1	0	0	2	0
PLA2G2E	ENSG00000188784.4	chr1	19920009	19923617	-	3609	0	0	0	0	0	0	0	0	0	0	0	0	0	0	0	0	0	0	0	0	0	0
RN7SL304P	ENSG00000242688.3	chr1	19970969	19971269	+	301	0	0	0	0	0	0	0	0	0	0	0	0	0	0	0	0	0	0	0	0	0	0
PLA2G2A	ENSG00000188257.10	chr1	19975431	19980416	-	4986	0	0	0	0	0	0	0	0	0	0	0	0	0	0	0	0	0	0	0	0	0	0
PLA2G5	ENSG00000127472.10	chr1	20028179	20091190	+	63012	0	0	1	0	1	0	0	2	0	0	0	0	1	1	0	0	0	0	0	1	0	0
PLA2G2D	ENSG00000117215.14	chr1	20111939	20119566	-	7628	0	0	0	0	0	0	0	0	0	0	0	0	0	0	0	0	0	0	0	0	0	0
PLA2G2F	ENSG00000158786.4	chr1	20139326	20150386	+	11061	0	0	0	0	0	0	0	0	0	0	0	0	0	0	1	0	0	0	0	0	0	0
RP3-340N1.2	ENSG00000227066.1	chr1	20154338	20160568	+	6231	0	0	0	0	0	0	0	0	0	0	0	0	0	0	0	0	0	0	0	0	1	0
PLA2G2C	ENSG00000187980.6	chr1	20161253	20177424	-	16172	0	0	0	0	0	0	0	0	0	0	0	1	0	0	0	0	0	0	0	0	0	0
UBXN10-AS1	ENSG00000225986.1	chr1	20184242	20186486	-	2245	0	0	0	0	1	6	0	0	3	0	0	0	0	7	0	0	0	0	0	0	0	0
UBXN10	ENSG00000162543.5	chr1	20186085	20196048	+	9964	0	0	0	0	0	2	1	0	1	0	0	0	1	3	0	0	0	0	1	0	0	0
LINC01757	ENSG00000228105.1	chr1	20243095	20244655	+	1561	0	0	0	0	0	0	0	0	0	0	0	0	0	0	0	0	0	0	0	0	0	0
VWA5B1	ENSG00000158816.15	chr1	20290919	20354894	+	63976	0	0	0	0	0	1	0	0	0	0	0	1	0	1	0	2	0	0	1	1	0	0
RP4-745E8.2	ENSG00000226664.1	chr1	20294211	20323187	-	28977	0	0	0	0	0	0	0	0	0	0	0	0	0	1	0	0	1	0	0	0	0	0
LINC01141	ENSG00000236963.6	chr1	20360579	20431234	-	70656	0	0	1	0	0	0	0	0	0	0	0	0	0	0	13	1	1	0	15	4	5	0
RP4-749H3.2	ENSG00000226487.1	chr1	20412304	20413253	-	950	0	0	0	0	0	0	0	0	0	0	0	0	0	0	0	0	0	0	0	0	0	0
CAMK2N1	ENSG00000162545.5	chr1	20482391	20486220	-	3830	3	3	0	1	1	1	0	4	0	0	0	2	1	0	1	0	2	0	1	1	1	0
MUL1	ENSG00000090432.6	chr1	20499448	20508161	-	8714	0	1	0	0	2	0	1	2	1	0	0	1	2	0	0	2	2	1	3	1	2	0
RPS4XP4	ENSG00000215520.3	chr1	20525989	20526751	+	763	0	0	0	0	0	0	0	0	0	0	0	0	0	0	0	0	0	0	0	0	0	0
FAM43B	ENSG00000183114.7	chr1	20552439	20555010	+	2572	0	0	0	0	0	1	0	0	1	0	0	0	0	0	0	0	0	0	0	0	0	0
CDA	ENSG00000158825.5	chr1	20588948	20618908	+	29961	0	0	0	0	0	0	0	1	0	1	0	1	0	1	0	0	3	0	1	0	2	0
PINK1	ENSG00000158828.7	chr1	20633455	20651511	+	18057	479	549	145	163	649	550	392	292	155	304	283	131	454	281	222	330	1207	237	321	81	100	177
MIR6084	ENSG00000284005.1	chr1	20633679	20633788	+	110	0	0	0	0	0	0	0	0	0	0	0	0	0	0	0	0	0	0	0	0	0	0
PINK1-AS	ENSG00000117242.7	chr1	20642657	20652193	-	9537	2699	2536	945	1129	4830	860	2096	1737	1150	3293	526	1700	1273	768	910	922	1071	146	3431	1201	1599	1182
DDOST	ENSG00000244038.9	chr1	20651767	20661544	-	9778	14	6	4	2	8	5	2	6	5	4	3	5	5	8	2	1	36	2	9	2	10	2
KIF17	ENSG00000117245.12	chr1	20664014	20718017	-	54004	5	13	3	6	30	33	1	8	8	8	5	24	15	10	17	20	9	8	11	4	6	25
RP5-930J4.5	ENSG00000235432.1	chr1	20692734	20694013	-	1280	0	0	0	0	0	0	0	0	0	0	0	0	0	0	0	0	0	0	0	0	0	0
SH2D5	ENSG00000189410.11	chr1	20719732	20732837	-	13106	1	1	0	1	2	0	0	1	2	0	0	1	1	0	1	3	0	0	0	0	3	0
RP5-930J4.2	ENSG00000233069.1	chr1	20732880	20733952	+	1073	0	0	0	0	0	1	1	0	1	0	1	0	0	0	1	1	1	1	0	0	0	0
HP1BP3	ENSG00000127483.17	chr1	20742661	20787323	-	44663	6	2	1	2	1	6	5	5	0	3	3	5	5	8	6	1	17	3	4	1	1	2
EIF4G3	ENSG00000075151.20	chr1	20806292	21176888	-	370597	17	9	4	5	12	9	9	19	35	5	7	12	12	27	3	8	41	6	8	3	6	3
RNU7-200P	ENSG00000251914.1	chr1	20841241	20841302	+	62	0	0	0	0	0	0	0	0	0	0	0	0	0	0	0	1	0	0	0	0	0	0
MIR1256	ENSG00000221808.1	chr1	20988314	20988432	-	119	0	0	0	0	0	0	0	0	0	0	0	0	0	0	0	0	0	0	0	0	0	0
RPS15AP6	ENSG00000233072.1	chr1	21003550	21003934	-	385	0	0	0	0	0	0	0	0	0	0	0	0	0	0	0	0	0	0	0	0	0	0
RP11-487E1.2	ENSG00000236073.2	chr1	21073639	21073753	-	115	0	0	0	0	0	0	0	0	0	0	0	0	0	0	0	0	0	0	0	0	0	0
HSPE1P27	ENSG00000235112.1	chr1	21161475	21162081	+	607	0	0	0	0	0	0	0	0	0	0	3	0	0	1	0	1	1	0	0	1	0	1
ECE1	ENSG00000117298.14	chr1	21217247	21345504	-	128258	51	29	9	6	54	22	13	33	13	67	3	115	59	14	5	66	65	16	12	6	5	3
RP3-329E20.2	ENSG00000236936.1	chr1	21266082	21267251	+	1170	0	0	0	0	0	0	0	1	0	0	1	0	0	0	0	3	0	0	0	0	0	0
RP5-1071N3.1	ENSG00000231105.1	chr1	21293290	21299774	+	6485	1	1	1	4	1	2	0	46	1	45	0	0	6	2	0	166	3	0	1	1	0	3
PPP1R11P1	ENSG00000236216.5	chr1	21397987	21398362	+	376	0	0	0	0	0	0	0	0	0	0	0	0	0	0	0	0	0	0	0	0	0	0
RP11-293F5.8	ENSG00000228823.1	chr1	21411460	21413293	-	1834	0	0	0	0	0	0	0	0	0	0	0	0	0	0	0	0	0	0	0	0	0	0
RP11-293F5.1	ENSG00000236009.1	chr1	21415898	21417492	+	1595	0	0	0	0	0	0	0	0	0	0	0	0	0	0	0	0	0	0	0	0	0	0
NBPF2P	ENSG00000227001.3	chr1	21424625	21427967	-	3343	0	0	0	0	0	0	0	0	0	0	0	0	0	0	0	0	0	0	0	0	0	0
HS6ST1P1	ENSG00000187952.9	chr1	21428303	21429536	+	1234	0	0	0	0	0	0	0	0	0	0	1	0	0	0	0	0	0	0	0	0	0	0
CROCCP5	ENSG00000186543.7	chr1	21434318	21437558	+	3241	0	0	0	0	0	0	0	0	0	0	1	0	0	0	0	0	0	0	0	0	0	0
NBPF3	ENSG00000142794.18	chr1	21440128	21485005	+	44878	0	1	0	0	2	1	0	1	0	1	0	1	1	0	1	1	1	0	0	0	0	1
PFN1P10	ENSG00000176378.8	chr1	21459756	21460082	-	327	0	0	0	1	0	1	0	0	1	0	0	0	0	1	0	0	1	0	0	0	0	0
ALPL	ENSG00000162551.13	chr1	21509372	21578412	+	69041	3	1	2	2	1	1	0	0	0	0	0	1	2	3	0	2	1	2	0	2	2	0
RP11-63N8.3	ENSG00000233431.1	chr1	21586472	21591187	+	4716	0	0	0	0	0	1	0	0	0	0	0	0	0	0	0	0	0	0	0	0	0	0
RAP1GAP	ENSG00000076864.19	chr1	21596215	21669363	-	73149	0	0	1	2	0	1	2	5	2	3	3	0	1	7	0	8	3	0	0	0	3	1
USP48	ENSG00000090686.15	chr1	21678298	21783606	-	105309	3	3	2	1	4	2	3	2	1	3	4	3	1	11	0	0	7	0	0	1	1	0
RP11-132G19.3	ENSG00000231978.2	chr1	21768269	21768575	+	307	0	0	0	0	0	0	0	0	0	0	0	0	0	0	0	0	0	0	0	0	0	0
LDLRAD2	ENSG00000187942.11	chr1	21812265	21825221	+	12957	2048	1961	783	898	3696	983	468	1666	1212	4690	474	314	640	2072	74	1616	985	71	993	330	600	58
HSPG2	ENSG00000142798.17	chr1	21822245	21937297	-	115053	23	15	5	9	23	11	3	11	12	29	1	5	2	12	0	3	11	2	7	3	2	2
RP11-26H16.1	ENSG00000232037.3	chr1	21908098	21908580	+	483	0	0	0	0	0	0	0	0	0	0	2	0	0	0	0	0	0	0	0	0	0	0
RP11-26H16.4	ENSG00000283234.1	chr1	21950679	21956871	-	6193	0	0	0	1	0	0	0	0	0	0	0	0	0	0	0	0	0	0	0	0	0	0
CELA3B	ENSG00000219073.7	chr1	21977021	21998642	+	21622	0	1	0	1	1	1	0	0	0	0	0	1	0	3	0	22	0	0	0	0	0	1
RN7SL386P	ENSG00000273610.1	chr1	21987481	21987777	+	297	0	0	0	0	0	0	0	0	0	0	0	0	0	0	0	0	0	0	0	0	0	0
RNU6-1022P	ENSG00000201919.1	chr1	21987816	21987919	+	104	0	0	0	0	0	0	0	0	0	0	0	0	0	0	0	0	0	0	0	0	0	0
CELA3A	ENSG00000142789.19	chr1	22001656	22012539	+	10884	0	0	0	0	0	0	1	2	1	0	0	0	0	0	0	14	0	0	0	0	1	1
RN7SL186P	ENSG00000278124.1	chr1	22010650	22010946	+	297	0	0	0	0	0	0	0	0	0	0	0	0	0	0	0	0	0	0	0	0	0	0
RNU6-776P	ENSG00000201273.1	chr1	22010985	22011088	+	104	0	0	0	0	0	0	0	0	0	0	0	0	0	0	0	0	0	0	0	0	0	0
LINC01635	ENSG00000228397.2	chr1	22023990	22026048	-	2059	24	48	12	26	15	39	17	21	84	44	47	13	123	83	91	110	37	45	33	25	37	35
LINC00339	ENSG00000218510.6	chr1	22024531	22031225	+	6695	1	1	0	1	0	0	1	0	3	2	0	1	3	1	1	4	1	2	1	0	1	1
CDC42	ENSG00000070831.15	chr1	22052627	22092946	+	40320	2	6	3	2	6	10	2	4	3	0	1	3	4	7	0	4	13	0	2	1	5	3
CDC42-IT1	ENSG00000230068.2	chr1	22059197	22064199	+	5003	0	0	0	0	0	0	0	0	0	0	0	0	0	0	0	0	0	0	0	0	0	0
RP1-224A6.8	ENSG00000271428.1	chr1	22068340	22068827	-	488	1	0	0	0	0	0	0	0	0	0	3	0	1	2	0	3	5	0	0	0	0	0
RP1-224A6.9	ENSG00000271840.1	chr1	22100613	22101360	+	748	0	0	0	0	0	0	0	0	0	0	0	0	0	0	0	0	0	0	0	0	0	0
WNT4	ENSG00000162552.14	chr1	22117305	22143969	-	26665	2	2	4	5	9	10	4	4	1	3	7	1	1	27	2	15	3	3	6	2	3	5
MIR4418	ENSG00000266564.1	chr1	22266239	22266300	+	62	0	0	0	0	0	0	0	0	0	0	0	0	0	0	0	0	0	0	0	0	0	0
RP11-415K20.1	ENSG00000234397.3	chr1	22322840	22323331	-	492	0	0	0	0	0	0	0	0	0	0	0	0	0	0	0	0	0	0	0	0	0	0
RP11-415K20.2	ENSG00000279625.1	chr1	22364630	22366482	-	1853	0	0	0	0	0	0	0	0	0	0	0	0	0	0	0	0	0	0	0	0	0	0
ZBTB40	ENSG00000184677.16	chr1	22451851	22531157	+	79307	2	0	0	0	2	0	0	1	1	0	1	0	2	0	0	2	5	1	0	2	2	2
ZBTB40-IT1	ENSG00000237200.1	chr1	22517474	22519708	+	2235	0	0	0	0	0	0	0	0	0	0	0	0	0	0	0	0	0	0	0	0	0	0
EPHA8	ENSG00000070886.11	chr1	22563564	22603594	+	40031	0	0	0	0	0	0	0	0	0	0	0	1	0	1	0	0	0	1	0	1	0	0
MIR6127	ENSG00000276835.2	chr1	22633258	22633366	-	109	0	0	0	0	0	0	0	0	0	0	0	0	0	0	0	0	0	0	0	0	0	0
C1QA	ENSG00000173372.16	chr1	22636506	22639608	+	3103	0	0	0	0	0	0	0	0	0	0	0	0	0	0	0	0	1	0	0	0	0	0
C1QC	ENSG00000159189.11	chr1	22643630	22648110	+	4481	0	0	0	0	0	0	0	0	0	0	0	0	0	0	0	0	0	0	0	0	0	0
C1QB	ENSG00000173369.15	chr1	22652762	22661538	+	8777	0	0	0	0	0	0	0	0	0	0	0	0	0	0	0	0	0	0	0	0	0	0
EPHB2	ENSG00000133216.16	chr1	22710839	22921500	+	210662	5	18	6	4	7	7	6	12	2	20	2	2	8	33	2	18	10	0	3	8	6	1
MIR4684	ENSG00000265422.1	chr1	22719517	22719598	+	82	0	0	0	0	0	0	0	0	0	0	0	0	0	0	0	0	0	0	0	0	0	0
RP11-69E9.1	ENSG00000225952.1	chr1	22835713	22836849	-	1137	0	0	0	0	0	0	0	0	0	1	1	0	0	0	0	2	0	0	0	0	0	0
MIR4253	ENSG00000264014.1	chr1	22863159	22863226	-	68	148	205	206	234	129	74	105	94	26	340	23	58	84	184	103	260	71	0	49	30	51	10
LACTBL1	ENSG00000215906.8	chr1	22953043	22965338	-	12296	0	0	0	0	0	0	0	0	0	0	0	0	0	0	0	0	0	0	0	0	0	0
C1orf234	ENSG00000227868.5	chr1	23010834	23015850	-	5017	0	0	0	0	1	0	0	1	0	0	0	0	0	0	0	1	0	0	0	2	0	0
KDM1A	ENSG00000004487.15	chr1	23019448	23083689	+	64242	360	261	61	74	375	149	165	147	25	291	56	195	124	188	87	102	281	62	382	68	68	30
RP1-184J9.2	ENSG00000240553.1	chr1	23020147	23088058	-	67912	3757	4509	2545	3224	2941	7976	5154	20279	2749	2360	3071	3339	5488	9396	6522	5396	4119	6485	3442	3267	3953	2241
MIR3115	ENSG00000263793.1	chr1	23044305	23044372	+	68	0	0	0	0	0	0	0	0	0	0	0	0	0	0	0	0	0	0	0	0	0	0
MIR4419A	ENSG00000266802.1	chr1	23057858	23057934	-	77	0	0	0	0	0	0	0	0	0	0	0	0	0	0	0	0	0	0	0	0	0	0
LUZP1	ENSG00000169641.13	chr1	23084023	23177808	-	93786	5	11	3	3	12	8	11	6	0	7	3	2	10	7	15	3	7	4	4	3	5	2
RP5-979D14.1	ENSG00000229010.1	chr1	23140325	23141142	+	818	0	0	0	0	0	0	0	0	0	0	2	0	1	0	0	2	0	0	0	0	0	0
RNU6-514P	ENSG00000206935.1	chr1	23162704	23162810	+	107	0	0	0	0	0	0	0	0	0	0	0	0	0	0	0	1	0	0	0	0	0	0
RNU6-135P	ENSG00000252578.1	chr1	23163953	23164053	+	101	0	0	0	0	0	0	0	0	0	0	0	0	0	0	0	0	0	0	0	0	0	0
HTR1D	ENSG00000179546.4	chr1	23191895	23194729	-	2835	0	0	0	0	1	0	0	1	0	0	0	0	0	0	0	0	0	0	0	0	0	0
RP5-1057J7.1	ENSG00000215381.3	chr1	23244765	23245224	+	460	0	0	0	0	0	0	0	0	0	0	0	0	0	0	0	0	0	0	0	0	0	0
LINC01355	ENSG00000261326.2	chr1	23281309	23286752	-	5444	0	0	0	0	0	0	0	0	0	0	0	0	0	0	0	0	2	0	0	0	1	0
HNRNPR	ENSG00000125944.18	chr1	23303771	23344336	-	40566	1	5	4	4	2	11	7	10	2	2	2	10	13	12	9	4	17	11	3	0	3	6
ZNF436	ENSG00000125945.14	chr1	23359448	23369442	-	9995	11	12	1	3	7	18	12	3	5	14	9	16	24	10	13	2	9	7	10	5	5	1
ZNF436-AS1	ENSG00000249087.6	chr1	23368997	23371839	+	2843	5	9	4	4	6	7	0	1	0	5	3	0	13	94	0	0	0	4	19	2	2	0
Y_RNA	ENSG00000201405.1	chr1	23370254	23370346	+	93	0	0	0	0	0	0	0	0	0	0	0	0	0	0	0	0	0	0	0	0	0	0
RP5-1057J7.7	ENSG00000271420.1	chr1	23378380	23379029	-	650	0	0	0	0	0	0	0	0	0	0	0	0	0	0	0	0	0	0	0	1	0	0
TCEA3	ENSG00000204219.9	chr1	23381061	23424740	-	43680	0	1	3	2	1	0	1	0	0	1	2	5	2	1	0	0	0	1	1	2	3	4
RP4-654C18.1	ENSG00000232482.2	chr1	23410832	23412146	+	1315	0	1	0	0	0	0	0	0	0	0	0	0	0	0	0	0	0	0	0	0	0	0
ASAP3	ENSG00000088280.18	chr1	23428563	23484568	-	56006	2	1	2	0	1	4	0	0	0	1	0	5	2	4	0	0	0	0	0	5	3	0
E2F2	ENSG00000007968.6	chr1	23506430	23531220	-	24791	0	0	2	1	0	4	0	2	2	0	0	0	1	0	0	1	2	1	0	1	0	0
RP1-150O5.3	ENSG00000235052.1	chr1	23549139	23550915	-	1777	0	0	0	0	0	0	0	0	0	0	0	0	0	0	0	0	0	0	0	0	0	0
ID3	ENSG00000117318.8	chr1	23557918	23559794	-	1877	2	10	1	3	0	2	0	1	0	3	1	0	0	2	0	0	0	5	4	0	1	1
MDS2	ENSG00000197880.8	chr1	23581495	23640568	+	59074	0	2	2	2	1	1	4	0	1	1	16	0	0	2	2	3	1	3	3	2	1	2
RP11-223J15.2	ENSG00000229239.2	chr1	23670294	23680259	+	9966	0	0	0	0	0	0	1	0	0	0	0	0	0	0	0	0	0	0	0	0	0	0
RPL11	ENSG00000142676.12	chr1	23691779	23696425	+	4647	62	22	1	6	11	20	13	40	15	19	8	74	52	49	16	14	202	31	5	7	6	10
ELOA	ENSG00000011007.12	chr1	23743155	23762059	+	18905	42	40	12	11	20	89	42	38	54	32	38	43	132	80	73	80	117	50	19	22	27	17
ELOA-AS1	ENSG00000236810.5	chr1	23760382	23778287	-	17906	346	546	258	286	545	339	618	486	265	383	237	348	492	1426	773	664	728	781	455	311	359	305
PITHD1	ENSG00000057757.9	chr1	23778405	23788232	+	9828	0	1	0	0	0	2	2	0	0	0	0	0	2	2	2	0	4	2	0	0	1	0
LYPLA2	ENSG00000011009.10	chr1	23790970	23795539	+	4570	1	4	0	2	0	4	3	2	2	2	0	2	4	15	1	3	0	0	0	0	3	0
GALE	ENSG00000117308.14	chr1	23795599	23800804	-	5206	2	0	3	0	2	3	0	3	3	0	1	1	1	8	1	2	4	0	0	0	3	1
HMGCL	ENSG00000117305.14	chr1	23801885	23838620	-	36736	1	0	1	2	3	1	1	1	2	1	2	2	3	3	4	2	3	2	0	1	2	1
FUCA1	ENSG00000179163.11	chr1	23845077	23868294	-	23218	1	1	0	0	0	0	5	0	0	1	3	1	0	0	2	1	32	0	0	1	2	1
CNR2	ENSG00000188822.7	chr1	23870526	23913362	-	42837	0	2	0	0	0	2	1	2	1	0	0	1	0	1	2	0	1	2	1	0	2	0
BTBD6P1	ENSG00000229106.1	chr1	23901471	23902737	-	1267	0	0	0	0	0	0	0	0	0	0	0	0	0	0	0	0	0	0	0	0	0	0
RP11-4M23.3	ENSG00000232557.3	chr1	23907111	23907885	+	775	0	0	0	0	0	0	0	0	0	0	0	0	0	0	0	0	0	0	0	0	0	0
MIR378F	ENSG00000264926.1	chr1	23929070	23929147	+	78	0	0	0	0	0	0	0	0	0	0	0	0	0	0	0	0	0	0	0	0	0	0
RP11-4M23.4	ENSG00000230228.2	chr1	23949016	23949383	-	368	0	0	0	0	0	0	0	0	0	0	0	0	0	0	0	0	0	0	0	0	0	0
PNRC2	ENSG00000189266.11	chr1	23959109	23963462	+	4354	3	6	0	1	3	3	7	3	2	2	5	3	1	6	3	5	15	7	1	1	6	3
SRSF10	ENSG00000188529.14	chr1	23964804	23980927	-	16124	1	2	0	0	0	0	4	1	0	0	3	3	2	4	2	0	11	3	0	0	1	0
RP11-4M23.7	ENSG00000215905.4	chr1	24007881	24008519	-	639	0	0	0	0	0	0	0	0	1	0	0	0	0	1	0	0	0	0	0	0	0	0
RP11-293P20.2	ENSG00000225315.2	chr1	24040835	24086799	+	45965	30	0	33	38	16	0	18	0	0	13	1	14	92	2	0	3	32	0	35	3	2	3
MYOM3	ENSG00000142661.18	chr1	24056035	24112175	-	56141	0	2	0	0	0	0	0	0	2	0	0	5	4	3	0	0	1	2	0	0	0	23
RP11-293P20.4	ENSG00000230703.1	chr1	24066774	24083565	+	16792	0	0	0	0	0	0	0	0	0	0	0	0	0	0	0	0	0	0	0	0	0	0
IL22RA1	ENSG00000142677.3	chr1	24119771	24143121	-	23351	0	0	0	0	0	1	0	0	0	0	0	1	2	1	0	0	0	0	0	2	0	0
IFNLR1	ENSG00000185436.11	chr1	24154157	24187959	-	33803	0	1	0	2	0	2	0	112	2	1	63	1	204	0	0	0	0	0	242	6	9	43
RP11-10N16.2	ENSG00000230023.2	chr1	24200240	24211693	+	11454	0	0	0	1	1	0	0	0	0	0	0	0	0	0	0	0	0	0	0	0	1	0
RP11-10N16.3	ENSG00000232298.2	chr1	24307556	24321901	-	14346	1	0	0	0	1	0	0	16	0	1	2	0	2	0	0	1	5	3	27	9	26	26
GRHL3	ENSG00000158055.15	chr1	24319322	24364482	+	45161	321	345	125	144	317	243	162	222	215	319	64	383	145	219	238	332	321	31	242	142	176	71
STPG1	ENSG00000001460.17	chr1	24356999	24416934	-	59936	89	64	34	36	48	44	32	44	18	99	31	117	58	56	41	54	56	5	38	53	71	19
NIPAL3	ENSG00000001461.16	chr1	24415794	24472976	+	57183	7	11	18	17	9	3	4	5	0	27	1	8	2	2	10	4	8	0	24	5	9	0
RCAN3	ENSG00000117602.11	chr1	24502351	24541040	+	38690	5	4	1	2	2	4	1	3	1	2	6	0	0	0	0	17	60	0	3	1	5	2
RP4-594I10.3	ENSG00000264443.1	chr1	24538802	24556024	-	17223	163	198	37	39	218	159	120	47	7	278	182	47	36	68	39	361	138	2	243	90	91	119
NCMAP	ENSG00000184454.6	chr1	24556111	24609328	+	53218	0	1	1	1	0	5	0	1	3	0	1	2	0	0	0	1	3	0	0	3	0	0
RP11-496D1.2	ENSG00000227312.2	chr1	24563627	24563974	+	348	0	0	0	0	0	0	0	0	0	0	0	0	0	0	0	0	0	0	0	0	0	0
Y_RNA	ENSG00000239106.1	chr1	24625411	24625513	-	103	0	0	0	0	0	0	0	0	0	0	0	0	0	0	0	0	0	0	0	0	0	0
SRRM1	ENSG00000133226.16	chr1	24631716	24673267	+	41552	14	24	2	1	9	30	10	18	10	21	11	36	21	45	20	14	99	26	12	1	3	11
CLIC4	ENSG00000169504.14	chr1	24745357	24844324	+	98968	14	15	6	7	17	13	4	5	1	6	4	88	8	12	9	2	17	8	4	4	7	4
RNU6-1208P	ENSG00000238482.1	chr1	24777873	24777979	-	107	0	0	0	0	0	0	0	0	0	0	0	0	0	0	0	1	0	0	0	0	0	0
RUNX3	ENSG00000020633.18	chr1	24899511	24965121	-	65611	55	9	1	0	3	0	14	1	0	1	42	10	13	2	0	2	0	2	369	1	4	0
MIR6731	ENSG00000278034.1	chr1	24919345	24919416	-	72	0	0	0	0	0	0	0	0	0	0	0	0	0	0	0	0	0	0	0	0	0	0
RP11-84D1.1	ENSG00000229162.1	chr1	24961345	24963097	+	1753	0	0	0	0	0	0	0	0	0	0	0	0	0	0	0	0	0	0	0	0	0	0
RP11-84D1.2	ENSG00000261025.1	chr1	24968423	24970865	-	2443	0	0	1	0	1	0	0	0	0	0	0	0	0	0	0	0	0	0	1	0	0	0
MIR4425	ENSG00000264371.1	chr1	25023503	25023586	+	84	0	0	0	0	0	0	0	0	0	0	0	0	0	0	0	0	0	0	0	0	0	0
RP4-799D16.1	ENSG00000233755.1	chr1	25043707	25113120	-	69414	9	13	0	0	0	2	0	1	0	1	0	8	0	1	23	1	0	2	3	1	0	0
RP4-781L3.1	ENSG00000233419.3	chr1	25125053	25125454	-	402	0	0	0	0	0	0	0	0	0	0	0	0	0	0	0	0	0	0	0	0	0	0
RP4-706G24.1	ENSG00000231953.2	chr1	25208139	25209437	+	1299	0	0	0	0	0	0	0	0	0	0	0	0	0	0	0	0	0	0	0	0	0	0
SYF2	ENSG00000117614.9	chr1	25222679	25232502	-	9824	6	2	0	0	5	3	0	7	4	1	0	7	10	2	1	2	21	2	2	0	1	1
RSRP1	ENSG00000117616.17	chr1	25242237	25338213	-	95977	14	20	4	0	11	13	6	6	7	20	12	22	20	17	7	6	14	11	6	5	9	6
RP3-465N24.6	ENSG00000272432.1	chr1	25247837	25248321	+	485	2	0	0	0	1	0	1	0	0	0	0	0	1	1	1	0	0	0	0	0	0	0
RP3-465N24.5	ENSG00000261349.1	chr1	25266102	25267136	-	1035	0	0	0	0	0	0	0	0	0	0	0	0	0	0	0	0	0	0	0	0	0	0
RHD	ENSG00000187010.19	chr1	25272393	25330445	+	58053	0	187	42	62	63	66	2	37	0	113	2	167	0	177	22	30	38	69	1	70	149	21
SDHDP6	ENSG00000224183.1	chr1	25294164	25294643	-	480	0	0	0	0	0	0	0	0	0	0	0	0	0	0	0	0	0	0	0	0	0	0
RP11-335G20.7	ENSG00000259984.1	chr1	25336429	25337465	-	1037	0	0	0	0	0	0	0	0	0	0	0	0	0	0	0	0	0	0	0	0	0	0
TMEM50A	ENSG00000183726.10	chr1	25337917	25362361	+	24445	6	14	3	0	8	6	7	5	1	17	4	25	7	17	4	10	21	7	16	2	14	3
RHCE	ENSG00000188672.17	chr1	25362249	25430192	-	67944	85	184	48	70	162	63	83	62	63	192	62	94	87	233	95	118	104	105	128	79	81	39
RP3-469D22.1	ENSG00000238084.4	chr1	25398721	25399198	+	478	0	0	0	0	0	0	0	0	0	0	0	0	0	0	0	0	0	0	0	0	0	0
TMEM57	ENSG00000204178.9	chr1	25430858	25500209	+	69352	2	2	0	3	0	3	1	2	3	0	0	1	2	7	0	0	6	3	1	1	4	1
LDLRAP1	ENSG00000157978.11	chr1	25543580	25568886	+	25307	0	3	1	1	0	2	0	3	1	0	1	0	0	2	1	0	1	0	0	1	0	0
RP11-70P17.1	ENSG00000225643.1	chr1	25581478	25590356	+	8879	0	0	0	0	0	1	1	0	1	0	0	0	0	1	0	0	0	0	0	0	0	0
MAN1C1	ENSG00000117643.14	chr1	25617468	25786207	+	168740	0	1	1	0	1	2	1	1	0	3	3	0	1	2	0	0	1	0	1	1	1	3
RP1-187B23.1	ENSG00000233478.1	chr1	25644544	25659111	-	14568	0	0	0	0	0	1	0	0	0	0	1	0	0	0	0	0	1	0	0	0	1	0
SELENON	ENSG00000162430.16	chr1	25800176	25818224	+	18049	2	1	0	0	3	2	0	1	0	1	0	0	1	2	0	0	1	0	0	1	1	1
RP1-317E23.6	ENSG00000255054.3	chr1	25811470	25823744	+	12275	2	0	0	0	1	2	1	4	1	4	1	0	1	3	2	0	0	2	0	0	0	2
RP1-317E23.3	ENSG00000228172.5	chr1	25816749	25820797	-	4049	3448	2375	777	980	3783	2392	1338	897	867	1731	953	982	659	832	1323	1486	996	1785	1304	765	998	647
MTFR1L	ENSG00000117640.17	chr1	25818640	25832942	+	14303	2	7	16	16	1	77	41	7	15	5	13	6	41	61	29	39	4	28	3	32	33	10
RP1-317E23.7	ENSG00000272478.1	chr1	25831913	25832134	-	222	0	0	0	0	0	0	0	0	0	0	0	0	0	0	0	0	0	0	0	0	0	0
AUNIP	ENSG00000127423.10	chr1	25831913	25859458	-	27546	497	434	134	174	464	403	336	289	312	356	300	406	225	759	294	414	305	494	359	122	165	178
RP1-125I3.2	ENSG00000236528.1	chr1	25859613	25863420	+	3808	881	605	232	221	1095	466	492	799	2051	643	106	797	686	744	514	916	1600	503	423	367	479	380
PAQR7	ENSG00000182749.5	chr1	25861210	25871253	-	10044	2	0	3	0	1	23	8	7	1	1	0	3	11	18	4	10	5	8	3	1	2	5
Y_RNA	ENSG00000207302.1	chr1	25877496	25877605	+	110	0	0	0	0	0	0	0	0	0	0	0	0	0	0	0	0	0	0	0	0	0	0
STMN1	ENSG00000117632.22	chr1	25884181	25906991	-	22811	10	9	0	2	6	14	14	18	7	5	4	11	18	20	15	14	25	31	5	3	1	5
SNRPFP2	ENSG00000229786.1	chr1	25887360	25887610	+	251	0	0	0	0	0	1	0	0	0	0	0	0	0	0	0	4	0	0	0	0	0	0
RP1-125I3.4	ENSG00000223624.1	chr1	25888970	25889109	+	140	0	0	0	0	0	2	0	0	0	0	0	0	2	0	1	3	0	0	0	0	0	0
MIR3917	ENSG00000283938.1	chr1	25906362	25906454	-	93	0	0	0	0	0	0	0	0	0	0	0	0	0	0	0	0	0	0	0	0	0	0
PAFAH2	ENSG00000158006.13	chr1	25959767	25998157	-	38391	0	0	0	1	0	3	1	0	1	1	1	0	0	1	0	1	0	1	1	0	0	0
RNU6-110P	ENSG00000207237.1	chr1	25964197	25964300	+	104	0	0	0	0	0	0	0	0	0	0	0	0	0	0	0	0	0	0	0	0	0	0
SCARNA17	ENSG00000252190.1	chr1	26006006	26006130	+	125	0	0	0	0	0	0	0	0	0	0	0	0	0	0	0	0	0	0	0	0	0	0
SCARNA18	ENSG00000252691.1	chr1	26006216	26006299	+	84	0	0	0	0	0	0	0	0	0	0	0	0	0	0	0	0	0	0	0	0	0	0
EXTL1	ENSG00000158008.9	chr1	26019884	26036464	+	16581	4	2	1	1	3	33	11	0	13	6	9	3	9	2	1	0	4	1	0	3	3	4
SLC30A2	ENSG00000158014.14	chr1	26037252	26046133	-	8882	0	0	1	0	0	0	1	0	1	0	0	0	0	0	0	0	0	0	0	0	0	0
RP11-96L14.9	ENSG00000284309.1	chr1	26046665	26049099	+	2435	0	0	0	1	0	0	0	0	0	0	0	0	0	0	0	0	0	0	0	0	0	0
TRIM63	ENSG00000158022.6	chr1	26051304	26068436	-	17133	0	0	1	0	0	0	1	0	1	0	0	0	0	0	0	0	0	0	0	0	1	0
PDIK1L	ENSG00000175087.9	chr1	26111165	26125543	+	14379	0	2	0	1	0	1	3	2	3	1	1	3	0	1	0	0	0	1	0	2	0	2
FAM110D	ENSG00000197245.5	chr1	26159020	26163962	+	4943	0	0	0	0	0	0	0	0	0	0	0	0	0	0	0	0	0	0	0	0	0	0
RP11-96L14.8	ENSG00000282872.1	chr1	26164161	26168581	-	4421	0	0	0	0	0	0	0	0	0	0	0	0	0	0	0	1	0	0	0	0	0	0
RP11-96L14.7	ENSG00000236782.6	chr1	26169516	26171821	-	2306	314	271	110	138	240	589	454	596	428	145	494	624	665	751	462	474	772	885	190	304	392	174
ZNF593	ENSG00000142684.8	chr1	26169871	26170873	+	1003	1	0	0	0	0	0	0	1	1	0	1	1	5	4	0	0	1	2	0	0	0	0
CNKSR1	ENSG00000142675.17	chr1	26177403	26189886	+	12484	0	0	0	0	0	2	0	1	1	0	1	0	1	0	0	0	2	0	0	0	0	1
CATSPER4	ENSG00000188782.8	chr1	26190561	26202968	+	12408	0	0	0	0	0	0	0	0	1	0	0	0	0	0	0	0	0	0	0	0	0	0
RP11-231P20.2	ENSG00000236155.6	chr1	26209741	26229840	+	20100	0	0	6	8	0	0	1	0	2	2	3	0	0	2	1	0	0	1	0	4	2	1
RP11-231P20.6	ENSG00000278572.1	chr1	26218581	26220476	-	1896	0	0	0	0	0	0	0	0	0	0	0	0	0	0	0	0	0	0	0	0	0	0
CEP85	ENSG00000130695.14	chr1	26234153	26279038	+	44886	3	2	2	2	2	2	3	5	3	2	3	6	5	6	0	4	6	4	2	1	2	2
RP11-231P20.5	ENSG00000270733.1	chr1	26263041	26263398	-	358	0	1	0	3	1	6	0	0	0	0	2	0	0	0	0	8	0	0	0	0	0	0
SH3BGRL3	ENSG00000142669.14	chr1	26279176	26281522	+	2347	17	17	2	2	19	10	3	6	3	5	5	5	3	4	6	2	4	6	3	0	4	2
UBXN11	ENSG00000158062.20	chr1	26281328	26318363	-	37036	2970	4276	1173	1446	5920	1431	1483	768	832	2422	670	1089	726	1457	1997	1029	635	2231	1772	927	1234	435
CD52	ENSG00000169442.8	chr1	26317957	26320523	+	2567	0	0	0	0	0	1	0	6	0	0	0	0	0	0	0	0	1	0	1	0	1	0
AIM1L	ENSG00000176092.14	chr1	26321859	26360052	-	38194	0	1	0	1	0	1	0	4	0	0	0	0	1	1	0	1	3	0	0	0	1	0
RP11-569G9.7	ENSG00000225854.2	chr1	26326688	26327033	+	346	0	1	1	0	0	0	0	2	1	0	0	0	0	1	0	0	2	0	1	3	1	0
ZNF683	ENSG00000176083.17	chr1	26361634	26374522	-	12889	0	2	0	1	0	0	0	0	0	0	0	0	0	0	0	0	0	0	0	0	1	0
LIN28A	ENSG00000131914.10	chr1	26410778	26429722	+	18945	0	0	0	0	1	1	0	0	0	0	2	0	1	1	0	0	0	0	0	0	0	1
DHDDS	ENSG00000117682.16	chr1	26432282	26471294	+	39013	8	11	10	8	2	23	22	11	5	23	26	31	16	19	20	16	26	6	6	2	6	20
RP3-476K8.4	ENSG00000223583.1	chr1	26454653	26455187	-	535	0	1	0	0	1	1	0	0	0	0	1	0	1	0	1	2	1	0	0	0	0	1
RP3-476K8.3	ENSG00000225891.1	chr1	26462756	26467282	-	4527	6	3	5	2	8	6	6	4	9	10	5	14	9	9	2	17	11	6	3	3	2	3
HMGN2	ENSG00000198830.10	chr1	26472450	26475972	+	3523	14	17	5	2	5	46	57	22	13	24	27	36	25	91	50	21	46	52	13	0	7	22
DPPA2P2	ENSG00000224129.1	chr1	26519354	26520250	-	897	0	0	0	0	0	0	0	0	0	0	0	0	0	0	0	0	0	0	0	0	0	0
RPS6KA1	ENSG00000117676.13	chr1	26529761	26575030	+	45270	0	0	1	0	1	2	3	4	2	4	2	1	1	3	1	3	5	1	1	0	1	1
MIR1976	ENSG00000238705.1	chr1	26554542	26554593	+	52	0	0	0	0	0	0	0	0	0	0	0	0	0	0	0	0	0	0	0	0	0	0
RN7SL679P	ENSG00000243905.3	chr1	26593243	26593546	-	304	0	0	0	0	0	0	0	0	0	0	0	0	0	0	0	0	0	0	0	0	0	0
Y_RNA	ENSG00000252802.1	chr1	26593940	26594041	-	102	0	0	0	0	0	0	0	0	0	0	0	0	0	0	0	0	0	0	0	0	0	0
RNU7-29P	ENSG00000252429.2	chr1	26602369	26602432	-	64	0	0	0	0	0	0	0	0	0	0	0	0	0	0	0	0	0	0	0	0	0	0
RP11-492M19.3	ENSG00000229247.2	chr1	26640377	26640614	-	238	0	0	0	0	0	0	0	0	0	0	0	0	0	0	0	0	0	0	0	0	0	0
snoU13	ENSG00000238316.1	chr1	26642286	26642389	-	104	0	0	0	0	0	0	0	0	0	0	0	0	0	0	0	0	0	0	0	0	0	0
RP4-785J1.1	ENSG00000235069.2	chr1	26647447	26647681	+	235	0	0	0	0	0	0	0	0	0	0	0	0	0	0	0	0	0	0	0	0	0	0
RP5-968P14.2	ENSG00000260063.1	chr1	26692132	26694131	-	2000	0	0	0	1	0	0	0	0	0	0	0	0	0	2	0	1	0	1	0	0	0	0
ARID1A	ENSG00000117713.18	chr1	26693236	26782104	+	88869	15	25	12	18	18	46	44	19	15	17	16	20	10	38	22	23	9	13	14	6	4	17
PIGV	ENSG00000060642.10	chr1	26787472	26798398	+	10927	1	1	0	0	1	0	0	2	2	0	0	0	1	1	0	0	0	0	0	0	1	0
RN7SL165P	ENSG00000241188.3	chr1	26814822	26815112	+	291	0	0	0	0	0	0	0	0	0	0	0	0	0	0	0	0	0	0	0	0	0	0
ZDHHC18	ENSG00000204160.11	chr1	26826710	26857602	+	30893	1	0	0	2	1	2	0	1	1	1	1	0	2	1	1	0	0	1	0	1	1	1
SFN	ENSG00000175793.11	chr1	26863138	26864457	+	1320	3	0	0	0	0	7	4	20	6	6	2	6	7	0	0	12	3	0	9	1	3	4
RP1-50O24.6	ENSG00000226698.1	chr1	26876133	26878245	+	2113	279	239	108	169	294	294	294	303	171	305	123	204	234	339	264	214	302	240	260	148	173	155
GPN2	ENSG00000142751.14	chr1	26876133	26890297	-	14165	0	0	0	0	3	3	2	4	0	2	0	0	1	1	1	2	3	1	1	1	0	1
GPATCH3	ENSG00000198746.12	chr1	26890488	26900466	-	9979	1	0	0	3	2	5	2	5	2	1	1	1	6	3	1	3	1	1	0	6	5	3
NUDC	ENSG00000090273.13	chr1	26900238	26946862	+	46625	59	61	23	20	41	104	84	135	94	49	41	74	110	139	102	118	113	152	63	21	43	47
NR0B2	ENSG00000131910.4	chr1	26911489	26913966	-	2478	1	0	0	2	0	0	0	0	1	0	0	0	3	0	1	1	1	0	0	0	1	1
KDF1	ENSG00000175707.8	chr1	26949562	26960406	-	10845	0	0	2	0	2	1	0	1	0	3	1	3	1	1	0	2	8	1	0	0	1	0
RPL12P13	ENSG00000172746.6	chr1	26980165	26980975	+	811	0	0	0	0	0	0	0	0	0	0	0	0	0	0	0	0	0	0	0	0	0	0
RP11-344H11.5	ENSG00000224064.1	chr1	26983628	26984024	+	397	0	0	0	0	0	0	0	0	0	0	0	0	0	0	0	0	0	0	0	0	0	0
OSTCP2	ENSG00000225294.1	chr1	26985897	26986340	-	444	0	0	0	0	0	0	0	0	0	0	0	0	2	0	0	0	0	0	0	0	1	0
TRNP1	ENSG00000253368.3	chr1	26993707	27000898	+	7192	4	0	2	1	0	2	4	3	0	1	1	6	4	3	1	2	0	0	1	1	1	0
FAM46B	ENSG00000158246.7	chr1	27005020	27012836	-	7817	6	0	1	1	2	0	0	3	0	5	0	6	2	4	1	3	0	0	1	5	2	1
SLC9A1	ENSG00000090020.10	chr1	27098815	27166981	-	68167	4	1	0	2	3	1	1	2	1	1	0	0	0	4	4	1	2	0	1	2	3	2
RP11-40H20.5	ENSG00000229985.2	chr1	27176751	27177277	+	527	0	0	0	0	0	0	0	0	0	0	0	0	0	0	0	0	0	0	0	0	0	0
CHCHD3P3	ENSG00000214973.3	chr1	27200834	27201473	-	640	0	0	0	0	0	0	0	0	0	0	0	0	0	0	0	0	0	0	0	0	0	0
NPM1P39	ENSG00000225159.1	chr1	27206930	27207796	+	867	0	0	0	0	0	0	0	0	0	0	0	0	0	0	0	0	0	0	0	1	3	0
SNRPEP7	ENSG00000225990.2	chr1	27211265	27211484	+	220	0	0	0	0	0	0	0	0	0	0	0	0	0	0	0	0	0	0	0	0	0	0
RP11-40H20.4	ENSG00000224311.1	chr1	27229106	27234352	-	5247	0	0	0	0	0	0	0	0	0	0	0	0	0	0	0	0	0	0	0	0	0	0
WDTC1	ENSG00000142784.15	chr1	27234516	27308633	+	74118	4	0	0	0	1	3	3	4	2	4	0	1	3	3	1	1	5	2	2	3	2	4
Y_RNA	ENSG00000252098.1	chr1	27255464	27255567	-	104	0	0	0	0	0	0	0	0	0	0	0	0	0	0	0	0	0	0	0	0	0	0
RP11-4K3__A.3	ENSG00000243659.1	chr1	27311240	27311838	+	599	0	0	0	0	0	0	0	0	0	0	0	0	0	0	0	0	0	0	0	0	0	0
TMEM222	ENSG00000186501.14	chr1	27322145	27336400	+	14256	0	2	0	1	1	1	3	1	0	4	1	1	6	2	0	0	2	3	0	1	1	0
RNU6-48P	ENSG00000206888.1	chr1	27325219	27325325	+	107	0	0	0	0	0	0	0	0	0	0	0	0	0	0	0	0	0	0	0	0	0	0
ACTG1P20	ENSG00000241547.1	chr1	27325329	27325796	+	468	0	0	0	0	0	0	0	0	0	0	0	0	0	0	0	0	0	0	0	0	0	0
SYTL1	ENSG00000142765.17	chr1	27342020	27353937	+	11918	0	1	0	1	0	5	4	2	0	8	4	5	1	13	0	2	1	2	0	3	1	3
MAP3K6	ENSG00000142733.14	chr1	27355184	27366892	-	11709	2	2	0	2	1	7	2	0	2	2	0	1	0	2	0	0	0	1	1	3	0	0
FCN3	ENSG00000142748.12	chr1	27369112	27374824	-	5713	6	3	0	2	2	7	6	0	1	2	2	0	3	7	0	1	0	1	3	2	1	6
CD164L2	ENSG00000174950.10	chr1	27379176	27383380	-	4205	0	0	0	0	0	0	0	0	0	0	0	0	0	0	0	0	0	0	0	0	0	0
RP1-144C9.2	ENSG00000231207.1	chr1	27389468	27390145	+	678	0	0	0	0	0	0	0	0	0	0	0	0	0	0	0	0	0	0	0	0	0	0
GPR3	ENSG00000181773.6	chr1	27392644	27395814	+	3171	1	1	0	0	0	1	2	0	0	4	2	1	0	4	1	0	0	1	0	1	0	1
WASF2	ENSG00000158195.10	chr1	27404226	27490158	-	85933	6	4	1	4	6	7	3	20	2	3	2	31	9	20	2	9	44	10	3	1	2	1
RP4-752I6.1	ENSG00000241169.1	chr1	27457198	27459582	+	2385	0	0	0	0	0	0	0	1	1	0	2	0	0	0	0	1	2	1	0	0	0	1
RP1-159A19.4	ENSG00000237429.1	chr1	27525805	27530561	+	4757	0	0	0	0	0	0	0	0	0	0	0	0	0	2	0	1	0	2	1	0	0	1
AHDC1	ENSG00000126705.13	chr1	27534035	27604431	-	70397	3	2	2	13	3	6	4	93	0	8	1	2	1	24	2	113	11	3	8	6	12	1
FGR	ENSG00000000938.12	chr1	27612064	27635277	-	23214	0	0	0	0	0	1	1	0	0	0	0	0	1	1	0	0	0	1	0	0	0	0
RP1-159A19.3	ENSG00000235912.1	chr1	27649419	27649610	+	192	0	0	0	0	0	0	0	0	0	0	0	1	0	0	1	0	0	0	2	0	0	0
RP11-288L9.1	ENSG00000233975.1	chr1	27660328	27662722	-	2395	0	0	0	0	0	0	0	0	0	0	0	0	0	0	0	0	0	1	0	0	0	0
IFI6	ENSG00000126709.14	chr1	27666061	27672218	-	6158	0	0	0	0	2	0	1	0	0	0	2	0	1	0	0	0	0	4	0	0	0	0
RP11-288L9.4	ENSG00000225886.3	chr1	27669468	27703063	+	33596	48	29	168	188	51	70	333	5	22	244	545	8	266	204	2	29	8	749	72	12	10	75
RNU6-949P	ENSG00000206767.1	chr1	27675603	27675709	-	107	0	0	0	0	0	0	0	0	0	0	0	0	0	0	0	0	0	0	0	0	0	0
CHMP1AP1	ENSG00000226662.2	chr1	27686810	27687471	-	662	0	0	0	0	0	0	0	0	0	0	0	0	0	0	0	0	0	0	0	0	0	0
RNU6-424P	ENSG00000207095.1	chr1	27693731	27693835	+	105	0	0	0	0	0	0	0	0	0	0	0	0	0	0	0	0	0	0	0	0	0	0
FAM76A	ENSG00000009780.15	chr1	27725979	27763122	+	37144	0	2	0	1	0	1	3	0	0	0	0	2	2	2	0	0	1	0	0	0	2	1
RP3-426I6.2	ENSG00000231344.1	chr1	27739091	27739439	+	349	0	0	0	0	0	0	0	0	0	0	0	0	0	0	0	0	0	0	0	0	0	0
RPEP3	ENSG00000230833.1	chr1	27739954	27740629	+	676	0	0	0	0	0	0	0	0	0	0	0	0	0	0	0	0	0	0	0	0	0	0
STX12	ENSG00000117758.13	chr1	27773183	27824452	+	51270	2	0	3	0	1	0	1	1	0	1	0	2	3	2	0	2	4	2	0	0	0	0
RP3-426I6.5	ENSG00000269971.1	chr1	27773858	27774041	+	184	0	0	0	0	0	0	0	0	0	0	0	0	0	0	0	0	0	0	0	0	0	0
RP3-426I6.6	ENSG00000270031.1	chr1	27819983	27820341	+	359	0	0	0	0	0	0	0	0	0	0	0	0	0	0	0	0	0	0	0	0	0	0
RNU6-1245P	ENSG00000223062.1	chr1	27824538	27824643	+	106	0	0	0	0	0	0	0	0	0	0	0	0	0	0	0	0	0	0	0	0	0	0
PPP1R8	ENSG00000117751.17	chr1	27830778	27851676	+	20899	3	3	0	0	1	1	1	1	0	1	1	1	1	1	1	0	5	0	0	0	0	1
SCARNA1	ENSG00000252947.1	chr1	27834401	27834566	+	166	0	0	0	0	0	0	0	0	0	0	0	0	0	0	0	0	0	0	0	0	0	0
THEMIS2	ENSG00000130775.15	chr1	27872543	27886685	+	14143	4	2	1	1	3	4	2	0	3	3	3	0	4	10	1	0	2	5	2	3	4	0
RPA2	ENSG00000117748.9	chr1	27891524	27914746	-	23223	1	1	1	0	1	0	1	1	0	5	1	2	1	4	2	1	4	2	0	1	1	1
SMPDL3B	ENSG00000130768.14	chr1	27934993	27959157	+	24165	1	0	0	1	2	4	0	1	2	1	3	0	3	0	0	4	6	0	1	2	1	1
RP11-460I13.2	ENSG00000227050.1	chr1	27938875	27960193	-	21319	7	1	30	30	5	427	18	227	158	205	525	18	974	737	0	436	806	1	371	39	80	170
XKR8	ENSG00000158156.7	chr1	27959462	27968096	+	8635	0	1	1	0	1	0	1	0	0	2	0	1	0	2	0	2	1	2	0	1	0	0
EYA3	ENSG00000158161.15	chr1	27970344	28088696	-	118353	4	1	1	1	2	1	1	3	3	5	2	0	4	2	0	2	6	3	1	0	1	0
RP11-460I13.6	ENSG00000238231.2	chr1	27990158	27990524	-	367	0	0	0	0	0	0	0	0	0	0	0	0	0	0	0	0	0	0	0	0	0	0
RN7SL559P	ENSG00000240750.3	chr1	28031884	28032180	-	297	0	0	0	0	0	0	0	0	0	0	0	0	0	0	0	0	0	0	0	0	0	0
SPCS2P4	ENSG00000228589.3	chr1	28095742	28096422	-	681	0	0	0	0	0	0	0	0	0	0	0	0	0	0	0	0	0	0	0	0	0	0
RP5-1053E7.2	ENSG00000228943.1	chr1	28109739	28110298	+	560	0	0	0	0	0	0	0	0	0	0	0	0	0	0	0	0	0	0	0	0	0	0
RP5-1053E7.3	ENSG00000214812.3	chr1	28120449	28121321	-	873	0	0	0	0	0	0	0	0	0	0	0	0	0	0	0	0	0	0	0	0	0	0
RNU6-176P	ENSG00000253005.1	chr1	28142737	28142841	-	105	0	0	0	0	0	0	0	0	0	0	0	0	0	0	0	0	0	0	0	0	0	0
PTAFR	ENSG00000169403.11	chr1	28147166	28193936	-	46771	0	0	3	0	0	0	1	1	2	1	0	0	1	2	0	0	0	1	1	1	1	1
DNAJC8	ENSG00000126698.10	chr1	28199456	28233025	-	33570	18	13	4	2	7	8	16	17	8	5	2	15	12	17	11	9	23	9	4	1	1	5
ATPIF1	ENSG00000130770.17	chr1	28236109	28246906	+	10798	15	12	13	11	14	156	48	23	85	54	33	96	257	160	50	41	48	31	27	65	57	18
RP5-1092A3.4	ENSG00000270605.1	chr1	28239509	28241453	-	1945	1	0	0	0	0	0	0	0	1	1	0	1	0	0	0	0	0	0	1	0	0	0
RP5-1092A3.5	ENSG00000271398.1	chr1	28247144	28247568	+	425	0	0	0	0	0	0	0	0	2	2	2	0	4	2	0	0	1	0	0	0	0	0
SESN2	ENSG00000130766.4	chr1	28259527	28282491	+	22965	1	0	1	0	1	0	0	0	1	1	1	2	0	0	0	1	2	1	0	0	0	0
MED18	ENSG00000130772.13	chr1	28329002	28335967	+	6966	0	1	0	0	0	0	0	1	0	0	0	0	0	0	0	1	0	0	0	0	0	0
PHACTR4	ENSG00000204138.12	chr1	28369582	28500369	+	130788	3	1	0	3	1	7	6	3	3	3	2	1	4	6	2	4	7	4	0	4	2	3
Y_RNA	ENSG00000206779.1	chr1	28422555	28422655	-	101	0	0	0	0	0	0	0	0	0	0	0	0	0	0	0	1	0	0	0	0	0	0
RP1-308E4.1	ENSG00000229820.2	chr1	28453541	28453934	+	394	0	0	0	0	0	0	0	0	0	0	0	0	0	0	0	0	0	0	0	0	0	0
RNU6ATAC27P	ENSG00000221216.1	chr1	28481362	28481480	+	119	0	0	0	0	0	0	0	0	0	0	0	0	0	0	0	0	0	0	0	0	0	0
RCC1	ENSG00000180198.15	chr1	28505943	28539300	+	33358	6	4	6	14	1	5	5	4	1	1	3	3	5	8	7	4	10	5	0	15	22	0
SNHG3	ENSG00000242125.3	chr1	28505980	28510892	+	4913	0	0	0	0	0	0	0	0	0	0	0	0	0	0	0	0	0	0	0	0	0	0
SNORA73A	ENSG00000274266.1	chr1	28507366	28507571	+	206	0	0	0	0	0	0	0	0	0	0	0	0	0	0	0	0	0	0	0	0	0	0
SNORA73B	ENSG00000200087.1	chr1	28508559	28508762	+	204	0	0	0	0	0	0	0	0	0	0	0	0	0	0	0	0	0	0	0	0	0	0
PRDX3P2	ENSG00000231468.2	chr1	28526318	28527227	-	910	1	1	3	1	1	2	0	1	2	4	3	1	0	6	7	5	2	3	0	3	4	0
RP4-669K10.8	ENSG00000279443.1	chr1	28544460	28546542	+	2083	0	0	0	1	0	0	0	0	0	0	0	0	0	0	0	0	0	0	0	0	0	0
TRNAU1AP	ENSG00000180098.9	chr1	28553085	28578545	+	25461	0	2	2	2	2	2	1	5	1	3	3	0	5	3	4	8	6	4	3	2	3	1
SNHG12	ENSG00000197989.13	chr1	28578538	28582983	-	4446	2	0	0	1	1	0	1	3	1	5	0	1	3	3	0	2	3	1	3	1	2	0
SNORD99	ENSG00000221539.1	chr1	28578749	28578822	-	74	0	0	0	0	0	0	0	0	0	0	0	0	0	0	0	0	0	0	0	0	0	0
SNORA61	ENSG00000278274.1	chr1	28579764	28579893	-	130	0	0	0	0	0	0	0	0	0	0	0	0	0	0	0	0	0	0	0	0	0	0
SNORA44	ENSG00000273544.1	chr1	28580381	28580512	-	132	0	0	0	0	0	0	0	0	0	0	0	0	0	0	0	0	0	0	0	0	0	0
SNORA16A	ENSG00000280498.1	chr1	28580920	28581054	-	135	0	0	0	0	0	0	0	0	0	0	0	0	0	0	0	0	0	0	0	0	0	0
SNORA16A	ENSG00000274582.1	chr1	28580920	28581056	-	137	0	0	0	0	0	0	0	0	0	0	0	0	0	0	0	0	0	0	0	0	0	0
TAF12	ENSG00000120656.11	chr1	28589323	28643085	-	53763	39	1	30	44	30	2	365	26	620	580	294	5	178	68	1	5	760	20	2	34	34	10
RAB42	ENSG00000188060.7	chr1	28592200	28595443	+	3244	0	0	0	0	3	0	0	1	0	0	1	0	0	1	0	1	2	1	0	3	2	1
LINC01715	ENSG00000229388.1	chr1	28643228	28648581	+	5354	0	0	0	0	1	1	0	2	3	1	2	0	3	1	1	0	2	0	0	0	2	0
RNU11	ENSG00000270103.3	chr1	28648600	28648730	+	131	0	0	0	0	0	0	0	0	0	0	0	0	0	0	0	0	0	0	0	0	0	0
RNU11	ENSG00000274978.1	chr1	28648600	28648733	+	134	0	0	0	0	0	0	0	0	0	0	0	0	0	0	0	0	0	0	0	0	0	0
GMEB1	ENSG00000162419.12	chr1	28668732	28719353	+	50622	0	1	0	3	0	0	2	1	1	0	1	3	1	0	0	1	0	1	0	1	1	0
SCARNA24	ENSG00000252777.1	chr1	28689665	28689794	+	130	0	0	0	0	0	0	0	0	0	0	0	0	0	0	0	0	0	0	0	0	0	0
YTHDF2	ENSG00000198492.15	chr1	28736621	28769775	+	33155	5	3	3	1	2	15	5	11	10	5	7	5	9	19	1	5	19	3	10	2	3	8
OPRD1	ENSG00000116329.10	chr1	28812142	28871267	+	59126	9	3	3	4	12	4	1	1	2	8	2	1	23	1	1	12	2	0	3	1	2	0
RP1-212P9.3	ENSG00000233427.1	chr1	28870483	28877336	-	6854	0	0	0	0	0	1	1	0	0	0	0	1	2	3	0	19	0	1	0	0	0	0
Y_RNA	ENSG00000199756.1	chr1	28881726	28881835	-	110	0	0	0	0	0	0	0	0	0	0	0	0	0	0	0	0	0	0	0	0	0	0
EPB41	ENSG00000159023.19	chr1	28887091	29120046	+	232956	305	7	81	86	127	17	13	75	226	120	61	23	113	11	85	263	206	111	3	95	96	6
RP4-604A21.1	ENSG00000225616.2	chr1	28982278	28982608	-	331	0	0	0	0	0	0	0	0	0	0	0	0	0	0	0	2	0	0	0	0	0	0
Y_RNA	ENSG00000206704.1	chr1	28985710	28985810	+	101	0	0	0	0	0	0	0	0	0	0	0	0	0	0	0	0	0	0	0	0	0	0
Metazoa_SRP	ENSG00000277958.1	chr1	29041199	29041480	+	282	0	0	0	0	0	0	0	0	0	0	0	0	0	0	0	0	0	0	0	0	0	0
TMEM200B	ENSG00000253304.1	chr1	29119428	29123935	-	4508	75	53	32	29	40	120	57	118	95	92	63	77	145	173	100	211	338	11	39	48	56	48
RP11-242O24.3	ENSG00000225750.1	chr1	29144494	29146994	-	2501	0	0	0	0	0	0	0	0	0	0	0	0	0	0	0	0	0	0	0	0	0	0
SRSF4	ENSG00000116350.16	chr1	29147743	29181987	-	34245	176	191	44	36	100	211	183	213	117	118	104	170	229	290	146	121	151	285	132	35	59	72
uc_338	ENSG00000277916.1	chr1	29171285	29171453	-	169	0	0	0	0	0	0	0	0	0	0	0	0	0	0	0	0	0	0	0	0	0	0
MECR	ENSG00000116353.15	chr1	29192873	29230942	-	38070	0	0	0	1	1	0	0	1	0	0	1	0	0	2	0	1	1	0	0	1	0	0
RP11-467D18.2	ENSG00000237934.1	chr1	29223933	29224816	+	884	1	6	1	1	1	8	2	2	1	1	3	3	2	0	3	4	2	1	0	0	3	0
PTPRU	ENSG00000060656.19	chr1	29236516	29326813	+	90298	0	1	1	1	2	1	3	6	1	1	3	0	3	2	0	0	5	2	1	3	0	0
LINC01756	ENSG00000230523.1	chr1	29329620	29350114	-	20495	0	0	0	0	0	3	1	0	2	0	0	0	0	0	0	0	0	0	1	3	1	0
RP11-810H18.1	ENSG00000225011.4	chr1	29488193	29496893	-	8701	0	0	0	0	0	0	0	0	0	0	0	0	0	0	0	0	0	0	0	0	0	0
RP4-656G21.1	ENSG00000228176.1	chr1	29708851	29709547	-	697	0	0	1	1	0	0	0	0	0	0	0	0	0	0	0	0	0	0	0	0	0	0
RP11-179G8.1	ENSG00000270927.1	chr1	29904865	29905357	-	493	0	0	0	0	0	0	0	0	0	0	0	0	0	0	0	0	0	0	0	0	0	0
LINC01648	ENSG00000233399.2	chr1	30013952	30037612	-	23661	0	0	0	0	0	0	0	0	0	0	0	0	0	0	0	0	14	0	0	0	0	0
RP5-893G23.1	ENSG00000233372.1	chr1	30140263	30141607	+	1345	0	0	0	0	0	0	0	0	0	0	0	0	0	0	0	0	0	0	0	0	0	0
RP3-357I16.1	ENSG00000231251.1	chr1	30226523	30226615	+	93	0	0	0	0	0	0	0	0	0	0	0	0	0	0	0	0	0	0	0	0	0	0
RP4-591L5.1	ENSG00000236335.1	chr1	30409560	30411638	-	2079	0	0	0	0	0	0	0	0	0	0	0	0	0	0	0	0	0	0	0	0	0	0
RP4-591L5.2	ENSG00000231949.1	chr1	30415825	30421108	+	5284	0	0	0	0	0	0	0	0	0	0	0	0	0	0	0	0	0	0	0	0	0	0
MATN1	ENSG00000162510.5	chr1	30711277	30723587	-	12311	8	8	9	15	13	71	97	23	35	39	12	37	51	38	2	12	53	44	17	56	78	31
MATN1-AS1	ENSG00000186056.9	chr1	30718504	30726827	+	8324	0	0	0	1	0	0	0	0	0	0	0	0	0	4	0	0	3	1	0	0	0	0
LAPTM5	ENSG00000162511.7	chr1	30732469	30757820	-	25352	0	1	0	0	0	0	0	1	0	6	2	2	2	1	0	2	4	0	0	1	1	0
MIR4420	ENSG00000264773.1	chr1	30739156	30739232	-	77	0	0	0	0	0	0	0	0	0	0	0	0	0	0	0	0	0	0	0	0	0	0
RP5-1125N11.1	ENSG00000229607.1	chr1	30810378	30815553	-	5176	0	0	0	0	0	0	0	0	0	0	0	0	0	0	0	0	0	0	0	0	0	0
LINC01778	ENSG00000223382.4	chr1	30824228	30834431	+	10204	0	0	0	0	0	6	2	0	0	0	0	0	0	0	0	1	0	0	0	0	0	0
RN7SKP91	ENSG00000222784.1	chr1	30843823	30844110	+	288	0	0	0	0	0	0	0	0	0	0	0	0	0	0	0	0	0	0	0	0	0	0
RP1-65J11.5	ENSG00000235143.1	chr1	30858158	30860254	+	2097	0	0	0	0	0	0	0	0	0	0	0	0	0	0	0	0	0	0	0	0	0	0
SDC3	ENSG00000162512.15	chr1	30869467	30908761	-	39295	5	5	1	2	2	10	7	7	2	1	0	4	3	7	3	0	9	2	3	0	1	0
RN7SL371P	ENSG00000266210.2	chr1	30918469	30918735	-	267	0	0	0	0	0	0	0	0	0	0	0	0	0	0	0	0	0	0	0	0	0	0
PUM1	ENSG00000134644.15	chr1	30931506	31065991	-	134486	2	1	3	3	6	0	1	5	0	0	4	5	3	6	1	4	11	2	1	2	2	2
RP11-201O14.1	ENSG00000237329.2	chr1	31036734	31037240	+	507	0	0	0	0	0	0	0	0	0	0	1	0	0	2	2	0	1	1	0	0	0	0
RP11-201O14.2	ENSG00000232768.1	chr1	31050872	31051034	+	163	0	0	0	1	0	0	0	0	0	0	1	0	0	0	0	1	0	0	0	0	0	0
SELENOWP1	ENSG00000215900.4	chr1	31094987	31095558	-	572	0	0	0	0	0	0	0	0	1	0	0	0	0	0	0	0	0	0	0	0	0	0
RP11-490K7.1	ENSG00000225142.2	chr1	31108188	31108623	-	436	0	0	0	0	0	0	0	0	0	0	0	0	0	0	0	0	0	0	0	0	0	0
NKAIN1	ENSG00000084628.9	chr1	31179745	31239554	-	59810	1	0	0	0	0	1	0	0	2	1	2	0	3	1	0	0	1	0	0	0	0	2
SNRNP40	ENSG00000060688.12	chr1	31259568	31296782	-	37215	3	1	0	2	0	0	1	2	1	0	2	1	0	2	3	1	5	7	1	0	2	0
RP11-490K7.4	ENSG00000229447.2	chr1	31263245	31263681	-	437	0	0	0	0	0	0	0	0	0	0	0	0	0	0	0	0	0	0	0	0	0	0
ZCCHC17	ENSG00000121766.15	chr1	31296982	31364953	+	67972	10	14	1	1	7	16	16	13	17	12	7	15	23	114	9	5	18	25	14	1	4	10
RP11-266K22.2	ENSG00000229044.1	chr1	31333067	31346799	-	13733	321	419	252	277	435	443	509	270	449	381	150	328	406	808	646	570	250	523	232	229	281	266
FABP3	ENSG00000121769.7	chr1	31365625	31376850	-	11226	76	104	39	54	83	149	145	22	65	91	15	64	31	97	82	28	59	45	55	59	85	24
SERINC2	ENSG00000168528.11	chr1	31409565	31434680	+	25116	5	0	2	2	0	3	3	130	1	20	2	3	8	1	3	1	1868	0	3	2	2	3
RP11-439L8.2	ENSG00000215899.3	chr1	31487589	31488930	-	1342	0	0	0	0	0	0	0	0	0	0	0	0	0	0	0	0	0	0	0	0	0	0
RNU6-40P	ENSG00000206981.1	chr1	31497577	31497683	-	107	0	0	0	0	0	0	0	0	0	0	0	0	0	0	0	0	0	0	0	0	0	0
LINC01225	ENSG00000260386.6	chr1	31500085	31509648	+	9564	0	0	1	0	0	0	0	0	0	0	0	0	0	0	0	0	0	0	0	0	0	0
Y_RNA	ENSG00000265961.1	chr1	31503631	31503744	-	114	0	0	0	0	0	0	0	0	0	0	0	0	0	0	0	0	0	0	0	0	0	0
LINC01226	ENSG00000284543.1	chr1	31506226	31583306	+	77081	0	1	18	31	0	141	36	191	115	227	22	32	593	195	6	79	600	1	11	13	12	1
RP11-73M7.1	ENSG00000229167.1	chr1	31571585	31575573	-	3989	0	0	0	1	0	1	0	2	0	8	0	0	0	0	0	0	1	0	0	1	1	0
TINAGL1	ENSG00000142910.15	chr1	31576485	31587686	+	11202	0	0	0	1	0	15	6	15	2	21	0	6	24	11	0	3	130	0	2	0	0	0
HCRTR1	ENSG00000121764.11	chr1	31617686	31632518	+	14833	1266	1377	1005	1192	1049	1561	1076	1462	1309	1593	784	1141	2186	2629	1436	2320	1383	1644	1027	913	1081	842
PEF1	ENSG00000162517.12	chr1	31629862	31644896	-	15035	0	0	0	1	1	1	6	4	1	14	0	1	6	3	0	0	3	1	0	0	2	0
RP11-73M7.6	ENSG00000235790.7	chr1	31644049	31660162	+	16114	257	102	443	538	238	124	290	1226	3	2470	17	18	470	30	127	21	1	187	456	39	61	10
RP11-73M7.9	ENSG00000264078.1	chr1	31644694	31649371	+	4678	0	0	0	0	0	0	0	0	0	0	0	0	0	0	0	0	0	0	0	0	0	0
COL16A1	ENSG00000084636.17	chr1	31652247	31704319	-	52073	3	0	5	0	4	7	17	160	0	24	3	1	15	5	2	3	0	8	2	1	5	6
ADGRB2	ENSG00000121753.12	chr1	31727117	31764893	-	37777	0	0	0	2	0	1	3	0	0	2	0	1	0	1	1	0	1	0	1	1	0	0
MIR4254	ENSG00000266580.1	chr1	31758660	31758735	-	76	0	0	0	0	0	0	0	0	0	0	0	0	0	0	0	0	0	0	0	0	0	0
RP11-84A19.3	ENSG00000254545.1	chr1	31789130	31791322	+	2193	643	1490	402	505	3105	44	59	17	5	118	2	30	8	6	429	18	1	6	974	11	36	18
SPOCD1	ENSG00000134668.12	chr1	31790422	31816051	-	25630	1	1	0	2	5	1	1	0	2	0	0	0	0	1	1	0	0	0	3	0	0	0
RP11-84A19.2	ENSG00000203620.2	chr1	31842019	31855568	-	13550	0	0	0	0	0	0	0	0	0	0	0	0	0	0	0	0	0	0	0	0	0	0
RP11-84A19.4	ENSG00000269967.1	chr1	31851913	31921841	-	69929	2	0	3	0	1	2	19	1	1	1	1	2	0	1	0	1	1	0	0	1	0	2
PTP4A2	ENSG00000184007.18	chr1	31906421	31944856	-	38436	10	5	0	3	9	16	2	8	4	10	6	10	4	8	7	1	3	3	4	4	2	4
RP4-534N18.2	ENSG00000228634.1	chr1	31933020	31933975	+	956	1	2	0	1	0	2	2	0	1	4	4	4	1	2	2	1	1	1	1	0	3	0
KHDRBS1	ENSG00000121774.17	chr1	32013829	32060850	+	47022	12	3	5	3	1	10	5	6	7	4	0	8	6	15	8	6	23	5	7	3	0	6
RP11-277A4.4	ENSG00000203325.3	chr1	32052291	32073474	-	21184	154	169	68	74	78	124	113	84	75	152	69	135	170	280	123	166	114	291	173	64	81	75
TMEM39B	ENSG00000121775.17	chr1	32072031	32102866	+	30836	0	0	0	0	0	2	0	0	0	1	1	1	1	3	0	3	1	2	4	0	0	1
MIR5585	ENSG00000266203.1	chr1	32086949	32087007	+	59	0	0	0	0	0	0	0	0	0	0	0	0	0	0	0	0	0	0	0	0	0	0
Metazoa_SRP	ENSG00000276493.1	chr1	32087523	32087813	-	291	0	0	0	0	0	0	0	0	0	0	0	0	0	0	0	0	0	0	0	0	0	0
KPNA6	ENSG00000025800.13	chr1	32108038	32176568	+	68531	1	2	0	2	0	3	1	3	2	2	0	1	0	1	2	2	0	0	1	1	1	0
RP4-622L5.2	ENSG00000250135.1	chr1	32170733	32176568	+	5836	0	0	0	0	0	0	0	0	0	0	0	0	0	0	0	0	0	0	0	0	0	0
TXLNA	ENSG00000084652.15	chr1	32179686	32198285	+	18600	11	13	1	3	12	16	13	30	9	16	6	11	33	34	9	9	18	11	5	0	0	4
CCDC28B	ENSG00000160050.14	chr1	32200386	32205387	+	5002	26	24	9	6	23	52	7	34	25	38	5	23	21	52	4	5	55	7	26	4	5	6
RP4-622L5.7	ENSG00000224066.1	chr1	32204769	32206814	-	2046	84	99	54	69	35	199	154	32	72	70	59	64	131	253	153	82	53	179	46	53	44	47
IQCC	ENSG00000160051.11	chr1	32205661	32208687	+	3027	36	26	11	6	31	46	7	12	18	24	10	26	20	68	6	6	40	12	25	2	4	6
DCDC2B	ENSG00000222046.2	chr1	32209094	32216196	+	7103	91	148	79	76	108	126	55	50	176	193	19	47	59	225	35	64	89	85	97	38	21	25
TMEM234	ENSG00000160055.19	chr1	32214472	32222359	-	7888	2	5	1	2	5	1	2	8	6	12	0	0	12	5	1	3	13	8	6	1	1	3
EIF3I	ENSG00000084623.11	chr1	32221928	32231604	+	9677	52	63	18	32	57	37	35	41	44	70	22	55	38	81	11	47	53	68	66	16	11	14
MTMR9LP	ENSG00000220785.7	chr1	32231658	32241620	-	9963	9	26	18	27	17	13	10	7	10	12	13	9	19	29	12	18	4	10	21	5	2	5
FAM167B	ENSG00000183615.5	chr1	32247233	32248856	+	1624	0	0	0	0	0	0	0	0	0	0	0	0	0	0	0	0	0	0	0	0	0	0
LCK	ENSG00000182866.16	chr1	32251239	32286165	+	34927	1	1	0	0	0	0	0	1	0	0	0	1	0	0	0	0	0	2	0	0	2	0
Metazoa_SRP	ENSG00000277617.1	chr1	32269338	32269597	-	260	0	0	0	0	0	0	0	0	0	0	0	0	0	0	0	0	0	0	0	0	0	0
Y_RNA	ENSG00000252450.1	chr1	32286452	32286561	-	110	0	0	0	0	0	0	0	0	0	0	0	0	0	0	0	0	0	0	0	0	0	0
HDAC1	ENSG00000116478.11	chr1	32292086	32333635	+	41550	25	43	10	10	23	53	26	41	42	37	27	43	52	160	41	42	30	36	20	2	9	24
MARCKSL1	ENSG00000175130.6	chr1	32333832	32336379	-	2548	7	17	0	1	8	21	2	5	12	3	9	1	18	36	9	7	10	24	8	1	0	8
RP4-811H24.9	ENSG00000233775.1	chr1	32349194	32350663	-	1470	0	0	0	0	0	0	0	0	0	0	0	0	0	0	0	0	0	0	0	0	0	0
TSSK3	ENSG00000162526.6	chr1	32351521	32364312	+	12792	189	256	89	75	109	292	162	112	72	134	56	257	42	54	78	97	63	72	231	73	96	19
FAM229A	ENSG00000225828.1	chr1	32361270	32364278	-	3009	7	5	0	1	2	1	0	5	0	1	1	4	2	1	2	10	3	2	1	0	0	1
BSDC1	ENSG00000160058.18	chr1	32365103	32394731	-	29629	3	0	1	0	0	2	0	2	2	0	1	2	5	1	1	2	8	4	0	0	0	0
GAPDHP20	ENSG00000224333.1	chr1	32402109	32403115	-	1007	1	0	0	0	0	0	0	0	0	0	0	0	0	0	0	0	0	0	0	0	0	0
RP11-395N6.4	ENSG00000270850.1	chr1	32421979	32422319	+	341	0	0	0	0	0	0	0	0	0	0	0	0	0	0	0	0	0	0	0	0	0	0
LRRC37A12P	ENSG00000229259.1	chr1	32423214	32426789	-	3576	0	0	0	0	0	1	0	0	0	0	0	0	0	0	0	0	0	0	0	0	0	0
RN7SL122P	ENSG00000263529.2	chr1	32457835	32458135	+	301	0	0	0	0	0	0	0	0	0	0	0	0	0	0	0	0	0	0	0	0	0	0
RP1-27O5.3	ENSG00000254553.1	chr1	32465057	32600792	+	135736	0	0	0	1	0	2	2	1	0	0	2	1	2	2	1	0	3	1	1	1	1	1
ZBTB8B	ENSG00000273274.1	chr1	32465069	32496686	+	31618	0	0	0	0	0	0	0	0	0	0	0	0	0	0	0	0	0	0	0	0	0	0
ZBTB8A	ENSG00000160062.14	chr1	32539427	32605939	+	66513	3	0	0	0	0	1	0	1	1	1	0	0	0	3	0	1	1	0	0	0	0	1
ZBTB8OS	ENSG00000176261.15	chr1	32600172	32650903	-	50732	199	190	141	141	102	315	235	180	251	173	153	134	196	198	113	280	248	310	253	50	67	221
Y_RNA	ENSG00000200591.1	chr1	32639951	32640052	+	102	0	1	0	0	0	0	1	0	0	0	1	0	0	0	0	1	1	0	1	0	1	0
RBBP4	ENSG00000162521.18	chr1	32651142	32686211	+	35070	1179	348	946	1170	1769	333	379	5	70	819	23	79	16	1259	725	126	17	875	183	45	61	50
SYNC	ENSG00000162520.14	chr1	32680360	32703596	-	23237	459	476	259	309	245	957	806	417	446	548	580	416	679	1251	718	683	667	1303	524	504	632	312
RP11-114B7.6	ENSG00000224409.1	chr1	32717734	32725237	-	7504	1	0	0	2	0	0	0	0	1	1	0	0	0	2	0	0	2	3	0	0	0	0
KIAA1522	ENSG00000162522.10	chr1	32741885	32774970	+	33086	10	3	2	3	7	2	4	21	5	6	2	14	9	21	3	6	15	13	6	5	1	5
YARS	ENSG00000134684.10	chr1	32775237	32818153	-	42917	23	23	22	16	17	25	38	21	20	20	4	20	44	38	37	47	40	31	23	17	26	21
S100PBP	ENSG00000116497.17	chr1	32816767	32858879	+	42113	666	627	152	168	398	518	333	1271	626	349	129	1351	1243	1001	598	517	790	940	281	182	231	497
FNDC5	ENSG00000160097.16	chr1	32862268	32872482	-	10215	3	1	0	3	0	6	1	1	3	2	5	4	3	13	4	4	4	1	1	2	4	0
HPCA	ENSG00000121905.9	chr1	32885994	32898441	+	12448	792	598	354	377	863	1141	267	825	293	314	607	982	914	135	743	1525	1794	339	561	167	223	1373
TMEM54	ENSG00000121900.18	chr1	32894594	32901438	-	6845	1	0	0	1	2	3	0	1	0	0	0	1	0	4	0	0	2	1	0	0	0	1
RNF19B	ENSG00000116514.16	chr1	32936445	32964685	-	28241	0	1	0	0	2	1	5	2	0	0	0	1	1	0	0	3	1	1	1	2	0	0
RP5-1174N9.2	ENSG00000278966.2	chr1	32973553	32974463	+	911	0	1	0	0	0	0	0	2	1	1	0	0	0	0	0	0	0	0	0	0	0	0
RP4-803A2.1	ENSG00000217644.5	chr1	32979947	32980472	+	526	0	2	0	0	2	0	1	1	0	0	0	0	1	2	0	3	0	2	1	1	0	1
RP4-803A2.2	ENSG00000239670.1	chr1	32986952	32988233	+	1282	0	1	0	1	0	0	0	0	0	0	0	0	0	2	1	0	0	0	0	0	0	0
RP1-117O3.2	ENSG00000236065.2	chr1	32987075	33032469	+	45395	5476	5304	2278	2700	4582	5384	7035	4812	3488	2203	2435	7304	8861	11992	11002	6492	3870	10098	3417	4846	5714	1734
AK2	ENSG00000004455.16	chr1	33007940	33080996	-	73057	6	6	2	2	3	6	6	41	2	1	0	23	25	4	3	7	19	55	2	2	3	1
Metazoa_SRP	ENSG00000276645.1	chr1	33029232	33029576	-	345	0	0	0	0	0	0	0	0	0	0	0	0	0	0	0	0	0	0	0	0	0	0
AZIN2	ENSG00000142920.16	chr1	33081104	33120530	+	39427	31	1	0	2	3	8	1	3	2	2	6	3	5	7	2	1	2	11	0	1	1	2
RP11-131M11.2	ENSG00000278997.1	chr1	33141871	33143230	-	1360	0	0	1	0	1	2	0	0	0	0	0	0	0	0	2	0	0	0	1	0	0	0
TRIM62	ENSG00000116525.13	chr1	33145402	33182059	-	36658	8	6	1	1	0	6	3	4	0	3	6	4	10	18	10	0	3	0	6	2	3	4
RP11-131M11.3	ENSG00000279179.1	chr1	33162851	33166298	+	3448	59	10	2	7	28	26	6	7	8	6	23	13	5	105	23	14	5	30	9	3	13	9
ZNF362	ENSG00000160094.14	chr1	33256545	33300719	+	44175	2	2	1	0	1	2	0	1	1	1	4	3	2	8	1	0	0	0	2	0	0	1
RP11-415J8.7	ENSG00000270115.1	chr1	33261212	33261680	+	469	0	0	0	0	0	0	0	0	0	0	0	0	0	0	0	0	0	0	0	0	0	0
A3GALT2	ENSG00000184389.9	chr1	33306766	33321098	-	14333	0	0	0	0	0	0	7	0	0	0	0	1	18	0	0	0	0	1	1	0	0	0
RP11-415J8.3	ENSG00000225313.5	chr1	33307348	33349245	+	41898	7559	5944	2873	3262	5325	1994	2898	3581	1149	7235	791	3521	3577	4684	3557	5702	2663	6519	4336	3413	4474	1095
PHC2	ENSG00000134686.18	chr1	33323623	33431052	-	107430	23	15	6	3	6	48	34	18	7	21	10	17	60	33	27	14	9	38	10	10	7	14
MIR3605	ENSG00000284154.1	chr1	33332393	33332492	-	100	0	0	0	0	0	0	0	0	0	0	0	0	0	0	0	0	0	0	0	0	0	0
RN7SKP16	ENSG00000222112.1	chr1	33336566	33336864	-	299	0	0	0	0	0	0	0	0	0	0	0	0	0	0	0	0	0	0	0	0	0	0
RP11-415J8.5	ENSG00000233246.1	chr1	33350352	33363245	+	12894	59	35	8	16	28	32	27	58	6	36	10	132	16	41	118	19	3	23	17	41	44	5
TLR12P	ENSG00000234512.1	chr1	33466249	33468954	+	2706	0	0	0	0	0	0	0	0	0	0	0	0	0	0	0	0	0	0	0	1	0	0
ZSCAN20	ENSG00000121903.14	chr1	33472645	33496507	+	23863	0	0	0	0	0	0	0	1	0	0	0	0	0	0	0	1	0	0	0	1	0	0
RP4-580O19.2	ENSG00000235907.2	chr1	33512008	33512743	-	736	0	0	0	0	1	0	0	0	1	0	0	0	0	0	0	0	1	1	0	0	0	0
CSMD2	ENSG00000121904.17	chr1	33513999	34165842	-	651844	2	0	1	2	1	3	3	2	2	3	0	2	0	1	1	2	4	1	0	3	4	7
HSPD1P14	ENSG00000227000.2	chr1	33838523	33840140	+	1618	0	0	0	0	0	0	0	0	0	0	0	0	0	0	0	0	0	0	0	0	0	0
HMGB4	ENSG00000176256.10	chr1	33860475	33864791	+	4317	0	0	0	0	0	0	0	0	0	0	0	0	0	0	0	0	0	0	0	0	0	0
CSMD2-AS1	ENSG00000231163.5	chr1	33868953	33885458	+	16506	0	0	0	0	0	0	0	0	0	0	0	0	0	0	0	0	0	0	0	1	0	0
RNA5SP42	ENSG00000201148.1	chr1	34112949	34113063	+	115	0	0	0	0	0	0	0	0	0	0	0	0	0	0	0	0	0	0	0	0	0	0
C1orf94	ENSG00000142698.14	chr1	34166883	34219131	+	52249	0	0	0	0	0	0	0	0	0	0	0	0	0	1	0	1	0	2	0	0	2	0
RP4-657M3.2	ENSG00000270241.1	chr1	34276859	34277292	-	434	0	0	0	0	0	0	0	0	0	0	0	0	0	0	0	0	0	0	0	0	0	0
MIR552	ENSG00000207941.1	chr1	34669599	34669694	-	96	0	0	0	0	0	0	0	0	0	0	0	0	0	0	0	0	0	0	0	0	0	0
SMIM12	ENSG00000163866.8	chr1	34712737	34859816	-	147080	23	2	3	2	1	153	816	894	3	156	214	2	24	249	0	2	15	2	704	580	714	63
GJB5	ENSG00000189280.3	chr1	34755047	34758512	+	3466	1	0	0	0	1	14	0	7	2	1	2	0	12	5	0	4	11	5	0	1	2	10
GJB4	ENSG00000189433.5	chr1	34759741	34763724	+	3984	2	0	0	0	1	3	2	0	0	0	1	1	2	0	0	2	2	3	0	0	0	5
RP1-34M23.5	ENSG00000255811.1	chr1	34761426	34788097	-	26672	0	0	0	0	0	0	0	0	0	0	0	0	0	0	0	0	0	0	0	0	0	0
GJB3	ENSG00000188910.7	chr1	34781189	34786369	+	5181	1	0	0	0	0	4	6	3	0	0	2	0	0	1	0	0	0	1	1	1	0	1
GJA4	ENSG00000187513.8	chr1	34792998	34795747	+	2750	0	0	0	0	0	3	0	0	0	0	1	0	2	2	0	0	1	2	0	0	0	1
RP5-997D16.2	ENSG00000230163.1	chr1	34850694	34851555	+	862	16	26	13	26	17	49	56	35	16	31	4	23	12	44	22	28	7	15	17	39	29	23
DLGAP3	ENSG00000116544.11	chr1	34865436	34929585	-	64150	0	0	0	0	0	1	0	0	1	0	1	0	1	1	0	0	0	0	0	0	1	7
RP11-244H3.1	ENSG00000241014.1	chr1	34974356	34985313	-	10958	0	0	0	0	1	0	1	1	0	0	0	0	0	0	0	0	0	0	0	0	0	0
RP11-244H3.4	ENSG00000271741.1	chr1	34981533	35031741	-	50209	3	4	1	2	6	4	6	1	1	3	1	4	4	2	12	4	0	8	5	2	1	2
TMEM35B	ENSG00000243749.1	chr1	34981535	34985353	-	3819	0	0	0	0	0	0	0	0	0	0	0	0	0	0	0	0	0	0	0	0	0	0
ZMYM6	ENSG00000163867.16	chr1	34986165	35031968	-	45804	0	0	0	0	1	0	0	0	0	0	0	0	0	0	0	0	0	0	1	0	0	0
RPL12P45	ENSG00000233940.1	chr1	35053468	35059271	+	5804	0	0	0	0	0	0	0	0	0	0	0	0	0	0	0	0	0	0	0	0	0	0
ZMYM1	ENSG00000197056.9	chr1	35059786	35115859	+	56074	1	0	0	1	0	4	1	0	0	0	1	2	1	3	2	2	3	2	1	0	1	0
EFCAB14P1	ENSG00000228348.1	chr1	35122022	35122484	+	463	0	0	0	0	0	0	0	0	0	0	0	0	0	0	0	0	0	0	0	0	0	0
SFPQ	ENSG00000116560.10	chr1	35176378	35193148	-	16771	36	31	5	4	14	80	47	63	22	10	22	76	22	58	36	22	90	31	19	6	7	25
Y_RNA	ENSG00000201868.1	chr1	35195969	35196062	+	94	0	0	0	0	0	0	0	0	0	0	0	0	0	0	0	0	0	0	0	0	0	0
ZMYM4	ENSG00000146463.11	chr1	35268967	35422058	+	153092	8	3	1	1	1	4	2	3	2	1	2	3	0	3	2	4	9	2	2	3	0	1
RN7SL503P	ENSG00000240374.3	chr1	35292196	35292498	-	303	0	0	0	0	0	0	0	0	0	0	0	0	0	1	0	2	0	0	0	0	0	0
SNORA62	ENSG00000201542.1	chr1	35310274	35310425	+	152	0	0	0	0	0	0	0	0	0	0	0	0	0	0	0	0	0	0	0	0	0	0
RPL5P4	ENSG00000229994.1	chr1	35350722	35351607	+	886	0	0	0	0	0	0	0	0	0	0	0	0	0	0	0	0	0	0	0	0	0	0
ZMYM4-AS1	ENSG00000227409.1	chr1	35358822	35366077	-	7256	299	295	131	165	297	225	451	228	214	226	148	243	321	492	285	342	173	213	196	126	126	197
Metazoa_SRP	ENSG00000278702.1	chr1	35399997	35400319	+	323	0	0	0	0	0	0	0	0	0	0	0	0	0	0	0	0	0	0	0	0	0	0
KIAA0319L	ENSG00000142687.17	chr1	35433490	35557950	-	124461	37	40	14	12	51	134	70	80	47	40	26	68	38	299	70	35	36	58	39	24	35	23
RP4-728D4.3	ENSG00000236274.1	chr1	35509742	35511438	+	1697	0	0	0	0	0	0	0	0	0	0	2	0	1	0	0	0	0	0	0	0	0	0
NCDN	ENSG00000020129.15	chr1	35557473	35567274	+	9802	3	0	3	2	4	1	7	2	1	1	1	0	0	18	0	1	1	1	1	1	1	0
RP4-728D4.2	ENSG00000239636.1	chr1	35569813	35577729	-	7917	19	5	0	1	14	20	18	8	1	12	1	42	8	20	0	7	5	7	6	2	1	0
TFAP2E	ENSG00000116819.6	chr1	35573370	35595328	+	21959	8	11	4	7	5	14	28	7	5	9	2	3	1	8	1	10	9	13	6	4	9	3
PSMB2	ENSG00000126067.11	chr1	35599544	35641844	-	42301	1	3	1	2	3	6	4	0	0	0	1	3	1	7	3	3	4	3	0	0	0	1
C1orf216	ENSG00000142686.7	chr1	35713875	35719472	-	5598	0	1	1	0	0	2	0	0	3	0	2	3	1	2	2	0	0	1	0	0	0	0
CLSPN	ENSG00000092853.13	chr1	35720218	35769967	-	49750	3	2	3	2	1	7	10	0	3	1	1	0	2	6	2	5	1	3	1	1	2	1
RP11-435D7.3	ENSG00000232335.1	chr1	35739389	35743576	+	4188	26	170	173	198	17	252	658	28	59	71	115	29	120	385	336	354	24	306	54	87	87	46
AGO4	ENSG00000134698.10	chr1	35808172	35857890	+	49719	0	0	0	0	2	1	1	1	1	1	0	3	0	0	0	2	5	1	0	2	1	0
AGO1	ENSG00000092847.11	chr1	35869808	35930528	+	60721	2	6	2	6	0	5	15	4	1	3	5	9	4	8	1	6	4	6	5	2	3	2
RP4-789D17.4	ENSG00000271164.1	chr1	35873270	35873752	-	483	0	0	0	0	0	0	0	0	0	0	0	0	0	0	0	4	0	0	0	0	0	0
RP4-789D17.5	ENSG00000271914.1	chr1	35929720	35930115	-	396	2	2	1	0	0	5	3	2	3	0	4	1	0	6	1	5	1	2	1	0	1	0
AGO3	ENSG00000126070.19	chr1	35930718	36072500	+	141783	0	2	1	3	1	1	2	1	3	0	0	4	0	6	1	2	3	4	1	2	1	1
RP4-665N4.8	ENSG00000271554.1	chr1	35992109	36013630	-	21522	66	59	34	51	66	87	93	71	26	55	55	87	122	126	72	134	56	55	43	26	33	77
RP4-665N4.4	ENSG00000232862.5	chr1	36080066	36084026	-	3961	0	0	0	0	1	1	1	0	0	0	1	0	1	0	0	0	1	0	0	0	0	0
TEKT2	ENSG00000092850.11	chr1	36084075	36088275	+	4201	0	0	0	0	0	3	0	0	0	0	2	0	0	1	1	1	0	0	0	0	0	1
ADPRHL2	ENSG00000116863.10	chr1	36088875	36093932	+	5058	2	1	0	1	0	4	0	0	0	0	0	1	0	0	0	1	1	0	0	1	1	0
COL8A2	ENSG00000171812.12	chr1	36095236	36125220	-	29985	0	1	0	1	0	2	1	4	0	2	1	1	0	1	0	1	0	1	1	0	0	0
TRAPPC3	ENSG00000054116.11	chr1	36136570	36156053	-	19484	0	2	1	1	1	2	1	0	0	1	1	0	2	3	0	1	3	3	2	0	2	2
MAP7D1	ENSG00000116871.15	chr1	36155579	36180849	+	25271	148	141	11	11	114	210	160	108	30	137	51	137	97	173	59	72	49	132	155	6	12	25
RN7SL131P	ENSG00000264592.2	chr1	36191915	36192170	+	256	0	0	0	0	0	0	0	0	0	0	0	0	0	0	0	0	0	0	0	0	0	0
THRAP3	ENSG00000054118.13	chr1	36224416	36305357	+	80942	14	24	3	3	13	10	29	11	7	17	5	16	11	22	15	10	29	13	9	4	3	5
UBE2V2P4	ENSG00000231849.1	chr1	36241898	36242156	-	259	0	0	0	0	0	0	0	0	0	0	1	0	0	0	0	0	1	0	0	1	0	0
SH3D21	ENSG00000214193.10	chr1	36306387	36324886	+	18500	609	265	26	35	321	99	42	98	636	234	258	278	143	171	90	33	153	176	159	8	26	35
EVA1B	ENSG00000142694.6	chr1	36322031	36324154	-	2124	124	96	5	6	193	216	26	9	85	136	61	22	17	121	42	7	18	40	44	17	17	27
RP11-268J15.5	ENSG00000116883.8	chr1	36323734	36329221	+	5488	0	0	0	0	0	1	0	0	0	0	0	0	0	0	0	0	0	0	0	0	0	0
STK40	ENSG00000196182.10	chr1	36339624	36385896	-	46273	3	3	2	3	2	0	4	3	5	5	1	5	4	4	4	1	5	0	3	2	0	1
LSM10	ENSG00000181817.5	chr1	36391238	36397892	-	6655	1	0	1	2	1	1	1	0	0	1	2	1	0	2	1	0	2	1	1	0	1	4
RNU4-27P	ENSG00000222821.1	chr1	36402721	36402859	-	139	0	0	0	0	0	0	0	0	0	0	0	0	0	0	0	0	0	0	0	0	0	0
OSCP1	ENSG00000116885.18	chr1	36415827	36450451	-	34625	1	0	0	0	0	0	0	0	0	0	1	81	3	3	43	46	2	1	0	0	0	0
SNORA63	ENSG00000201448.1	chr1	36418450	36418578	-	129	0	0	0	0	0	0	0	0	0	0	0	0	0	0	0	0	0	0	0	0	0	0
MRPS15	ENSG00000116898.11	chr1	36455718	36464437	-	8720	8	3	2	0	3	6	18	24	7	5	10	12	14	15	2	8	18	8	3	5	1	6
CSF3R	ENSG00000119535.17	chr1	36466043	36483278	-	17236	1	0	0	0	0	0	0	0	0	0	2	0	0	0	0	0	0	0	0	2	0	0
FTLP18	ENSG00000230214.1	chr1	36630335	36630857	+	523	0	0	0	0	0	0	0	0	0	0	0	0	0	0	0	0	0	0	0	0	0	0
RP4-614N24.1	ENSG00000234481.1	chr1	36773140	36775768	+	2629	0	0	0	0	0	0	0	0	0	0	0	0	0	0	0	0	0	0	0	0	0	0
GRIK3	ENSG00000163873.9	chr1	36795527	37034129	-	238603	0	0	0	2	0	0	1	1	0	0	0	0	0	1	0	0	4	0	0	2	0	0
MIR4255	ENSG00000264698.1	chr1	37161563	37161634	+	72	0	0	0	0	0	0	0	0	0	0	0	0	0	0	0	0	0	0	0	0	0	0
RNU6-636P	ENSG00000207328.1	chr1	37203610	37203716	+	107	0	0	0	0	0	0	0	0	0	0	0	0	0	0	0	0	0	0	0	0	0	0
RP5-1180C18.1	ENSG00000223944.1	chr1	37262739	37325100	-	62362	0	0	0	0	0	0	1	0	0	0	1	0	0	0	0	0	1	0	0	0	2	0
RNA5SP43	ENSG00000252368.1	chr1	37264677	37264786	-	110	0	0	0	0	0	0	0	0	0	0	0	0	0	0	0	0	0	0	0	0	0	0
RPS29P6	ENSG00000230451.2	chr1	37330852	37330996	+	145	0	0	0	0	0	0	0	0	0	0	0	0	0	0	0	0	0	0	0	0	0	0
LINC01137	ENSG00000233621.1	chr1	37454879	37474411	-	19533	1	1	0	0	0	2	1	0	0	0	0	0	1	0	0	0	0	0	0	0	1	1
ZC3H12A	ENSG00000163874.10	chr1	37474552	37484379	+	9828	52	21	29	34	26	2	42	25	6	230	1	3	5	3	0	42	6	18	79	18	16	8
MIR6732	ENSG00000283724.1	chr1	37480230	37480289	+	60	0	0	0	0	0	0	0	0	0	0	0	0	0	0	0	0	0	0	0	0	0	0
MEAF6	ENSG00000163875.15	chr1	37492575	37514774	-	22200	0	1	1	0	0	1	3	1	0	0	0	4	1	2	2	0	0	4	1	0	0	2
MIR5581	ENSG00000263675.1	chr1	37500935	37500994	-	60	0	0	0	0	0	0	0	0	0	0	0	0	0	0	0	0	0	0	0	0	0	0
SNIP1	ENSG00000163877.10	chr1	37534449	37554344	-	19896	3	6	6	14	2	5	8	3	0	5	5	3	5	6	1	6	4	5	3	36	38	3
FTH1P1	ENSG00000232273.1	chr1	37544763	37545294	+	532	0	0	0	0	0	0	0	0	0	0	1	2	0	1	0	0	0	0	0	0	0	0
RP3-423B22.5	ENSG00000237749.4	chr1	37556247	37556499	+	253	0	0	0	0	0	0	0	0	0	0	0	0	0	0	0	0	0	0	0	0	0	0
DNALI1	ENSG00000163879.10	chr1	37556919	37566857	+	9939	12	16	6	4	18	24	25	12	18	14	7	17	10	38	28	24	6	24	9	7	10	14
GNL2	ENSG00000134697.12	chr1	37566816	37595935	-	29120	13	5	1	2	3	4	26	10	1	7	3	19	10	23	17	7	11	10	4	2	0	2
RSPO1	ENSG00000169218.13	chr1	37611350	37634923	-	23574	0	0	0	0	0	0	0	0	0	0	0	0	0	0	0	0	0	0	0	0	0	0
C1orf109	ENSG00000116922.14	chr1	37681570	37692249	-	10680	0	1	1	0	1	1	2	0	0	0	0	3	1	0	1	0	0	2	0	1	0	0
CDCA8	ENSG00000134690.10	chr1	37692418	37709719	+	17302	1	0	1	0	0	3	5	3	1	1	0	1	4	0	3	1	0	2	0	0	0	1
EPHA10	ENSG00000183317.16	chr1	37713880	37765133	-	51254	0	0	1	0	0	2	1	0	1	0	0	1	0	0	0	2	2	0	0	0	0	2
Y_RNA	ENSG00000200421.1	chr1	37737955	37738054	-	100	0	0	0	0	0	0	0	0	0	0	0	0	0	0	0	0	0	0	0	0	0	0
ACTN4P2	ENSG00000214141.4	chr1	37776670	37779418	+	2749	0	0	0	0	0	5	0	0	0	0	0	0	0	0	0	0	0	0	0	0	0	1
RP11-109P14.2	ENSG00000227416.2	chr1	37782457	37782885	-	429	0	0	0	0	0	0	0	0	0	0	0	0	0	0	0	0	0	0	0	0	0	0
MANEAL	ENSG00000185090.14	chr1	37793802	37801137	+	7336	0	0	1	1	1	3	0	0	1	0	0	0	0	0	1	1	3	0	0	0	0	1
RP11-109P14.9	ENSG00000233728.1	chr1	37799720	37800879	-	1160	17	3	112	128	6	810	320	562	845	149	426	198	75	5	105	1168	722	24	493	391	443	370
YRDC	ENSG00000196449.3	chr1	37802944	37808185	-	5242	70	29	17	13	47	284	65	307	113	116	225	80	104	57	29	108	247	38	152	33	48	69
C1orf122	ENSG00000197982.13	chr1	37806979	37809454	+	2476	85	80	64	120	78	83	170	109	112	43	115	73	133	132	181	139	88	114	50	103	121	41
MTF1	ENSG00000188786.9	chr1	37809567	37859620	-	50054	4	13	11	6	9	18	21	6	7	18	8	4	3	16	8	9	21	8	6	4	8	2
RP11-109P14.8	ENSG00000235673.1	chr1	37840986	37841676	+	691	0	0	0	0	0	0	0	0	0	0	1	0	0	0	0	0	0	1	0	0	0	0
RP11-109P14.10	ENSG00000230955.1	chr1	37860697	37861580	+	884	77	91	41	44	29	65	127	73	54	99	55	147	36	201	56	88	31	16	27	31	27	31
INPP5B	ENSG00000204084.12	chr1	37860697	37947057	-	86361	2	4	6	3	3	4	12	4	2	1	2	2	2	6	5	8	0	3	1	1	6	0
SNORA63	ENSG00000252448.1	chr1	37884237	37884317	+	81	1	0	0	0	0	1	0	0	0	0	0	0	0	0	0	1	0	0	1	0	0	0
RNU6-584P	ENSG00000222282.1	chr1	37885023	37885117	+	95	0	0	0	0	0	0	0	0	0	0	0	0	1	0	0	0	0	0	0	0	0	0
Metazoa_SRP	ENSG00000277168.1	chr1	37953508	37953780	+	273	0	0	0	0	0	0	0	0	0	0	0	0	0	0	0	0	0	0	0	0	0	0
SF3A3	ENSG00000183431.11	chr1	37956975	37990921	-	33947	5	7	1	1	2	12	24	13	10	4	8	9	21	14	16	16	12	12	5	0	3	3
RNU6-510P	ENSG00000212541.1	chr1	37991462	37991569	+	108	5	7	1	4	1	7	9	4	0	1	1	1	1	3	1	1	1	1	5	3	2	1
FHL3	ENSG00000183386.9	chr1	37996770	38005606	-	8837	0	0	0	1	0	0	0	0	0	0	0	0	0	0	0	0	0	0	2	1	0	0
UTP11	ENSG00000183520.11	chr1	38009258	38024824	+	15567	3	0	1	0	0	2	7	5	0	0	1	2	4	5	6	5	4	2	2	0	2	0
POU3F1	ENSG00000185668.7	chr1	38044611	38046794	-	2184	0	0	0	0	0	0	0	0	0	0	0	0	0	0	0	0	0	0	0	0	0	0
RP5-884C9.2	ENSG00000224592.5	chr1	38047314	38119025	+	71712	0	0	0	1	1	0	0	0	0	0	0	1	0	0	0	0	0	0	0	1	2	0
RP5-884C9.3	ENSG00000223589.2	chr1	38080572	38080911	-	340	0	0	0	0	0	0	0	0	0	0	0	0	0	0	0	0	0	0	0	0	0	0
MIR3659	ENSG00000265596.1	chr1	38089231	38089329	+	99	0	0	0	0	0	0	0	0	0	0	0	0	0	0	0	0	0	0	0	0	0	0
LINC01343	ENSG00000237290.1	chr1	38209034	38214767	-	5734	0	0	0	0	0	0	0	0	0	0	0	1	0	1	0	0	0	0	0	0	0	0
RP11-329N22.2	ENSG00000275350.1	chr1	38383838	38384422	-	585	0	0	0	0	0	0	0	0	0	0	0	0	0	0	0	0	0	0	0	0	0	0
RNU6-753P	ENSG00000200796.1	chr1	38396659	38396765	+	107	0	0	0	0	0	0	0	0	0	0	0	0	0	0	0	0	0	0	0	0	0	0
LINC01685	ENSG00000238063.2	chr1	38474875	38496034	+	21160	0	0	0	0	0	0	0	1	0	0	0	0	0	0	0	0	0	0	0	0	0	0
RP11-334L9.1	ENSG00000215895.4	chr1	38708931	38710890	+	1960	0	0	0	0	0	0	0	0	0	0	0	0	0	0	0	0	0	0	0	0	0	0
RRAGC	ENSG00000116954.7	chr1	38838198	38859823	-	21626	0	0	0	0	0	0	0	2	0	0	0	0	0	1	0	0	0	0	0	0	0	0
RP5-864K19.7	ENSG00000273637.1	chr1	38839333	38874494	-	35162	34	17	14	17	49	35	27	79	58	46	28	39	41	32	13	23	29	46	37	13	15	37
RP5-864K19.4	ENSG00000228436.2	chr1	38860000	38919396	+	59397	520	900	510	623	776	1259	1893	439	711	1231	1139	585	1114	1819	1346	1088	586	815	914	625	746	534
MYCBP	ENSG00000214114.8	chr1	38862964	38874105	-	11142	0	0	0	0	0	0	0	0	0	0	0	0	0	0	0	0	0	0	0	0	0	0
RP5-864K19.6	ENSG00000274944.4	chr1	38864501	38881617	-	17117	0	0	0	0	1	2	0	0	0	0	0	0	1	0	0	0	0	0	0	0	0	1
GJA9	ENSG00000131233.9	chr1	38874451	38881587	-	7137	0	0	0	0	0	0	0	0	0	0	0	0	0	0	0	0	0	0	0	0	0	0
RHBDL2	ENSG00000158315.10	chr1	38885807	38941799	-	55993	31	11	4	5	43	26	14	26	14	40	42	22	11	34	6	10	8	32	23	7	14	25
RNU6-605P	ENSG00000199963.1	chr1	38926870	38926977	+	108	0	0	0	0	0	1	0	0	0	0	0	0	0	0	0	0	0	0	0	0	0	0
Y_RNA	ENSG00000207466.1	chr1	38950825	38950925	-	101	0	0	0	0	0	0	0	0	0	0	0	0	0	0	0	0	0	0	0	0	0	0
EIF1P2	ENSG00000235549.1	chr1	38958275	38958925	-	651	0	0	0	0	0	0	0	0	0	0	0	0	0	0	0	0	0	0	0	0	0	0
AKIRIN1	ENSG00000174574.15	chr1	38991223	39006059	+	14837	1	2	1	0	1	0	4	1	1	1	0	1	2	9	2	0	9	3	1	0	1	0
NDUFS5	ENSG00000168653.10	chr1	39026318	39034636	+	8319	5	1	0	0	3	1	5	5	3	4	2	2	4	5	1	3	15	5	2	2	0	1
MACF1	ENSG00000127603.23	chr1	39081316	39487177	+	405862	9	9	8	21	8	11	12	34	11	9	6	12	8	10	15	23	40	9	6	31	27	6
RNU6-608P	ENSG00000206654.1	chr1	39120940	39121043	-	104	0	0	0	0	0	0	0	0	0	0	0	0	0	0	0	1	0	0	0	0	0	0
RNA5SP44	ENSG00000222378.1	chr1	39154164	39154296	-	133	0	0	0	0	0	0	0	0	0	0	1	0	0	0	0	3	0	0	0	0	0	0
RP11-416A14.1	ENSG00000270040.1	chr1	39206512	39206957	+	446	0	0	0	0	0	0	0	0	0	0	0	0	0	0	0	0	0	0	0	0	0	0
RP11-420K8.1	ENSG00000226438.1	chr1	39249838	39257649	-	7812	14	9	7	9	27	15	28	25	12	29	4	28	23	20	15	35	33	3	12	12	12	17
HSPE1P8	ENSG00000217897.2	chr1	39304294	39304898	-	605	0	0	0	0	0	0	0	0	0	0	0	0	0	0	0	2	0	0	1	0	0	0
BMP8A	ENSG00000183682.7	chr1	39491646	39525935	+	34290	11	25	5	12	35	5	13	22	20	86	41	2	59	86	11	9	25	32	13	29	25	6
OXCT2P1	ENSG00000237624.1	chr1	39514956	39516490	+	1535	0	0	0	0	0	0	0	0	0	0	0	0	0	0	0	0	0	0	0	0	0	0
RP11-69E11.4	ENSG00000182109.7	chr1	39522280	39546187	-	23908	4	1	1	0	0	58	2	3	45	3	81	0	24	25	3	0	7	1	2	2	4	99
PPIEL	ENSG00000243970.1	chr1	39531838	39558707	-	26870	0	0	0	0	1	0	0	0	0	0	0	0	0	0	0	0	0	0	0	0	0	0
PABPC4	ENSG00000090621.13	chr1	39560816	39576790	-	15975	13	5	0	1	3	6	6	14	1	0	5	8	4	2	3	2	23	6	1	0	1	2
RP11-69E11.8	ENSG00000228060.1	chr1	39565160	39573203	+	8044	5541	3974	1550	1898	3347	3142	5360	3793	2123	4957	1850	5015	5361	4279	8280	5455	2977	3277	1661	3610	4339	1257
SNORA55	ENSG00000201457.1	chr1	39567374	39567508	-	135	0	0	0	0	0	0	0	0	0	0	0	0	0	0	0	0	0	0	0	0	0	0
HEYL	ENSG00000163909.7	chr1	39624153	39639945	-	15793	0	0	1	0	0	0	0	0	0	0	0	0	0	0	0	0	0	0	0	0	1	0
RP1-144F13.3	ENSG00000225903.1	chr1	39633416	39633903	+	488	0	0	0	0	0	0	0	0	0	0	0	0	0	0	0	0	1	0	0	0	0	0
NT5C1A	ENSG00000116981.3	chr1	39659121	39672038	-	12918	0	0	0	0	0	0	0	0	0	0	0	0	0	0	0	0	0	0	0	0	0	0
HPCAL4	ENSG00000116983.12	chr1	39678648	39691689	-	13042	0	0	0	1	0	2	0	0	0	0	7	0	0	0	0	0	0	0	0	0	0	0
PPIE	ENSG00000084072.16	chr1	39692182	39763914	+	71733	5	8	2	1	1	575	223	203	251	3	496	22	244	15	2	84	88	1	20	172	205	637
RP1-144F13.4	ENSG00000225333.6	chr1	39718028	39718595	+	568	0	0	0	0	0	0	0	0	0	0	0	0	0	0	0	0	0	0	0	0	0	0
RNU7-121P	ENSG00000252413.1	chr1	39723566	39723627	-	62	0	0	0	0	0	0	0	0	0	0	0	0	0	0	0	0	0	0	0	0	0	0
BMP8B	ENSG00000116985.11	chr1	39757182	39788861	-	31680	15	12	4	11	14	25	40	56	5	14	47	12	68	17	4	24	26	16	22	14	19	14
OXCT2	ENSG00000198754.5	chr1	39769523	39771348	-	1826	0	0	0	0	0	0	0	0	0	0	0	0	0	0	0	0	0	0	0	0	0	0
RP1-118J21.25	ENSG00000261798.1	chr1	39788976	39790171	+	1196	0	0	0	0	0	0	0	0	0	0	0	0	0	0	0	0	0	0	0	0	0	1
RP1-118J21.24	ENSG00000229213.1	chr1	39795843	39795996	-	154	0	0	0	0	0	0	0	0	0	0	0	0	0	0	0	0	0	0	0	0	0	0
TRIT1	ENSG00000043514.15	chr1	39841022	39883511	-	42490	3	1	3	1	6	1	2	2	1	0	1	1	0	2	2	1	5	2	1	4	1	0
Y_RNA	ENSG00000202222.1	chr1	39881566	39881678	-	113	0	0	0	0	0	0	0	0	0	0	0	0	0	0	0	0	0	0	0	0	0	0
MYCL	ENSG00000116990.10	chr1	39895426	39902256	-	6831	7	4	3	4	14	4	2	0	0	0	0	0	0	0	0	0	1	8	10	0	0	0
RP1-118J21.5	ENSG00000236546.1	chr1	39897745	39899098	+	1354	0	1	3	3	4	20	17	16	14	4	8	4	7	5	2	9	10	9	1	9	20	16
Y_RNA	ENSG00000207356.1	chr1	39944890	39944998	-	109	0	0	0	0	0	0	0	0	0	0	0	0	0	0	0	0	0	0	0	0	0	0
MFSD2A	ENSG00000168389.17	chr1	39955112	39969968	+	14857	0	2	0	0	1	1	2	0	1	6	2	0	0	1	1	0	23	1	2	0	1	1
RP3-342P20.2	ENSG00000228477.1	chr1	39962680	39963404	+	725	0	0	0	0	0	0	0	0	0	0	0	0	0	0	0	0	0	0	0	0	0	0
CAP1	ENSG00000131236.16	chr1	40040233	40072649	+	32417	24	14	5	2	20	16	22	28	2	9	7	27	15	16	14	4	14	18	8	2	4	5
PPT1	ENSG00000131238.16	chr1	40072705	40097703	-	24999	9	7	2	5	7	2	11	6	0	6	7	8	3	9	4	8	1	5	5	1	4	0
RP11-115D7.3	ENSG00000226745.2	chr1	40132764	40133448	+	685	0	0	0	0	0	0	0	0	0	0	0	0	0	0	0	0	0	0	0	0	0	0
RLF	ENSG00000117000.8	chr1	40161373	40240921	+	79549	3	1	1	2	0	3	4	2	2	2	0	1	1	1	0	1	6	0	0	2	0	2
RNU6-1237P	ENSG00000207508.1	chr1	40177843	40177949	+	107	0	0	0	0	0	0	0	0	0	0	0	0	0	0	0	0	0	0	0	0	0	0
TMCO2	ENSG00000188800.5	chr1	40245947	40251691	+	5745	0	0	0	1	0	0	0	0	0	0	1	0	0	0	0	0	0	0	0	0	0	0
RP1-39G22.7	ENSG00000259943.1	chr1	40256427	40257967	-	1541	0	0	2	2	0	0	1	1	0	0	0	0	0	0	0	0	0	0	0	0	1	2
ZMPSTE24	ENSG00000084073.8	chr1	40258107	40294184	+	36078	0	1	0	2	1	1	3	3	1	2	1	0	0	1	0	0	0	0	0	0	3	0
RP1-39G22.4	ENSG00000231296.1	chr1	40262672	40262984	-	313	1	5	8	11	4	0	13	4	1	7	7	1	9	10	5	10	5	6	2	3	2	2
COL9A2	ENSG00000049089.13	chr1	40300487	40317816	-	17330	0	0	0	0	0	1	0	5	1	3	1	0	1	21	1	0	0	0	0	1	0	0
RP1-228H13.1	ENSG00000227311.3	chr1	40333078	40333557	-	480	0	0	0	0	0	0	0	0	0	0	0	0	0	0	0	0	0	0	0	0	0	0
SMAP2	ENSG00000084070.11	chr1	40344850	40423326	+	78477	1	0	0	0	2	1	1	0	0	0	3	1	0	0	2	1	1	1	0	0	1	1
RP1-228H13.2	ENSG00000213172.3	chr1	40364766	40365183	+	418	0	0	0	0	0	0	0	0	0	0	0	0	0	0	0	0	0	0	0	0	0	0
ZFP69B	ENSG00000187801.14	chr1	40450102	40463718	+	13617	0	1	0	0	0	0	1	0	0	0	0	0	0	0	0	0	0	1	1	0	0	0
RP1-228H13.5	ENSG00000260920.2	chr1	40464319	40466767	+	2449	0	0	0	0	0	0	0	0	0	0	1	1	0	0	0	0	0	0	0	0	0	0
RP11-656D10.7	ENSG00000279667.1	chr1	40473055	40474059	+	1005	0	0	0	0	0	1	0	0	0	0	0	1	0	0	0	0	0	0	0	0	0	0
ZFP69	ENSG00000187815.9	chr1	40477215	40496343	+	19129	41	14	4	5	23	40	54	9	5	5	40	60	82	39	21	10	23	56	11	3	10	16
RP11-656D10.3	ENSG00000238287.1	chr1	40493157	40508661	-	15505	69	28	44	49	50	70	266	74	92	26	87	61	115	48	124	0	49	186	34	50	58	61
EXO5	ENSG00000164002.11	chr1	40508741	40516556	+	7816	1	0	0	1	0	3	0	0	0	0	0	0	1	0	0	1	0	0	0	1	0	0
RP11-656D10.5	ENSG00000227278.1	chr1	40514461	40515057	-	597	62	90	74	93	53	120	334	29	12	14	71	59	65	192	47	73	34	155	40	31	46	76
RP11-656D10.6	ENSG00000238186.1	chr1	40515754	40517174	-	1421	24	51	31	31	21	116	156	12	6	4	61	23	36	76	33	40	22	102	22	16	16	47
ZNF684	ENSG00000117010.15	chr1	40531561	40548169	+	16609	0	1	0	0	0	0	1	0	0	0	0	1	0	0	0	1	0	0	0	0	0	0
RP1-63P18.2	ENSG00000236505.1	chr1	40563534	40563659	+	126	0	0	0	0	0	0	0	0	0	0	0	0	1	0	0	0	0	0	0	0	0	0
GTF2F2P2	ENSG00000233910.1	chr1	40593633	40594353	-	721	0	0	0	0	0	0	0	0	0	0	0	0	0	0	0	0	0	0	0	0	0	0
RIMS3	ENSG00000117016.9	chr1	40620679	40665657	-	44979	0	0	0	2	0	0	0	1	0	0	1	0	0	1	1	0	0	0	0	0	0	1
RP4-739H11.3	ENSG00000237899.1	chr1	40669089	40687588	-	18500	0	0	0	0	0	0	0	0	0	1	0	0	0	0	0	0	1	0	1	0	1	0
NFYC-AS1	ENSG00000272145.1	chr1	40690380	40692066	-	1687	46	66	31	37	43	70	139	90	39	50	95	78	81	168	132	194	49	76	47	41	57	66
NFYC	ENSG00000066136.20	chr1	40691648	40771603	+	79956	8	4	2	0	6	14	16	13	4	10	17	13	16	24	6	0	3	13	2	3	4	9
MIR30E	ENSG00000198974.3	chr1	40754355	40754446	+	92	0	0	0	0	0	0	0	0	0	0	0	0	0	0	0	0	0	0	0	0	0	0
MIR30C1	ENSG00000207962.1	chr1	40757284	40757372	+	89	0	0	0	0	0	0	0	0	0	0	0	0	0	0	0	0	0	0	0	0	0	0
KCNQ4	ENSG00000117013.14	chr1	40784012	40840452	+	56441	0	0	1	1	0	0	0	1	5	1	0	0	0	3	0	0	1	0	0	1	4	1
RN7SL326P	ENSG00000264582.2	chr1	40804846	40805141	+	296	0	0	0	0	0	0	0	0	0	0	0	0	0	0	0	0	0	0	0	0	0	0
CITED4	ENSG00000179862.6	chr1	40861051	40862366	-	1316	0	0	0	0	0	0	0	2	1	0	1	0	0	0	0	0	0	0	1	0	0	0
RP5-1066H13.4	ENSG00000229528.1	chr1	40863914	40876670	+	12757	0	0	0	1	0	0	0	0	0	0	0	0	1	0	0	0	0	0	0	0	0	0
RP11-348A7.1	ENSG00000228940.1	chr1	40938104	40939763	-	1660	0	0	0	0	0	0	0	0	0	0	0	0	0	0	0	1	0	0	1	0	2	0
UBE2V1P8	ENSG00000233118.2	chr1	40942251	40942515	-	265	0	0	0	0	0	0	0	0	0	0	0	0	0	0	0	0	0	0	0	0	0	0
CTPS1	ENSG00000171793.13	chr1	40979335	41012565	+	33231	4	3	3	2	0	2	7	2	1	1	3	2	0	5	3	2	2	4	1	2	0	2
SLFNL1-AS1	ENSG00000281207.1	chr1	41014590	41043890	+	29301	638	545	448	491	439	670	1052	401	731	510	406	374	474	396	697	550	366	871	456	365	445	227
SLFNL1	ENSG00000171790.15	chr1	41015597	41023237	-	7641	18	54	18	31	39	44	37	14	94	11	32	22	34	57	58	64	55	45	15	46	62	4
SCMH1	ENSG00000010803.16	chr1	41027200	41242154	-	214955	26	18	5	6	26	18	12	15	142	29	33	54	66	93	35	65	188	52	8	19	16	3
RPL23AP17	ENSG00000215893.3	chr1	41098638	41099136	+	499	0	0	0	0	0	0	1	0	0	0	0	0	0	0	0	0	0	0	0	0	0	0
RP11-399E6.1	ENSG00000235358.1	chr1	41242373	41284861	+	42489	0	0	0	0	0	0	1	0	0	0	0	1	0	0	0	1	0	0	0	0	1	0
RP11-399E6.2	ENSG00000213987.4	chr1	41264550	41264862	-	313	0	0	0	0	0	0	0	0	0	0	0	0	0	0	0	0	0	0	1	0	0	0
FOXO6	ENSG00000204060.6	chr1	41361922	41383590	+	21669	0	7	1	0	0	10	48	15	0	0	32	13	14	12	4	13	11	0	14	0	1	1
RP11-399E6.4	ENSG00000229901.1	chr1	41375004	41375669	-	666	0	0	0	1	0	0	0	0	0	0	0	0	0	0	0	0	0	0	0	0	0	0
RNA5SP45	ENSG00000252563.1	chr1	41466937	41467028	-	92	0	0	0	0	0	0	0	0	0	0	0	0	0	0	0	0	0	0	0	0	0	0
EDN2	ENSG00000127129.9	chr1	41478775	41484673	-	5899	0	0	0	0	0	0	0	0	0	0	0	0	0	1	0	0	0	0	0	0	0	0
HIVEP3	ENSG00000127124.14	chr1	41506365	42035925	-	529561	6	5	8	5	3	3	22	16	0	0	1	10	3	1	20	8	3	2	0	4	6	4
RP11-486B10.3	ENSG00000230881.1	chr1	41535443	41535868	+	426	0	0	0	1	0	0	1	0	0	1	1	1	0	0	0	0	0	0	0	0	0	3
RP11-486B10.4	ENSG00000230638.4	chr1	41542069	41544310	+	2242	1	3	0	1	0	1	2	5	0	2	18	1	6	0	1	1	1	2	1	3	5	34
HNRNPFP1	ENSG00000227538.1	chr1	42040597	42041729	+	1133	0	0	0	0	0	0	0	0	0	0	0	0	0	0	0	0	0	0	0	0	0	0
RP11-319C21.1	ENSG00000228776.2	chr1	42140635	42141391	+	757	0	0	0	0	0	0	1	0	0	0	0	0	0	0	0	0	0	0	0	0	0	0
GUCA2B	ENSG00000044012.3	chr1	42153421	42155824	+	2404	0	0	0	0	0	0	0	0	0	0	0	0	0	0	0	0	0	0	0	0	0	0
GUCA2A	ENSG00000197273.3	chr1	42162691	42164718	-	2028	0	0	0	0	0	0	0	0	0	0	0	0	0	0	0	0	0	0	0	0	0	0
FOXJ3	ENSG00000198815.8	chr1	42176539	42335877	-	159339	0	0	0	0	1	4	2	1	1	4	1	3	0	3	0	1	4	0	1	3	2	1
RP11-223A3.1	ENSG00000227527.2	chr1	42335386	42338376	-	2991	11	6	3	1	12	14	15	17	2	12	4	11	8	14	12	8	3	6	11	5	9	10
RIMKLA	ENSG00000177181.14	chr1	42380795	42422578	+	41784	0	0	1	0	1	1	0	0	0	0	0	0	0	0	0	0	2	0	0	0	0	0
RP11-157D18.2	ENSG00000235002.1	chr1	42412398	42412794	-	397	0	0	0	0	0	0	0	0	0	0	0	0	0	0	0	0	0	0	0	0	0	0
ZMYND12	ENSG00000066185.12	chr1	42430329	42456267	-	25939	1	1	1	0	2	0	0	1	1	0	6	0	3	1	0	1	2	2	0	0	2	0
PPCS	ENSG00000127125.8	chr1	42456117	42473385	+	17269	2	0	0	0	1	0	2	1	1	0	1	0	2	0	1	0	3	1	1	2	0	1
CCDC30	ENSG00000186409.14	chr1	42463330	42654664	+	191335	7	7	109	166	8	7	12	15	1	5	5	8	8	5	4	5	5	11	7	9	11	11
RP11-163G10.2	ENSG00000230116.1	chr1	42491739	42492493	+	755	0	0	0	0	0	0	0	0	0	0	0	0	0	0	0	0	0	0	0	0	0	0
TMSB4XP1	ENSG00000236876.3	chr1	42500205	42500339	-	135	0	0	0	0	0	0	0	0	0	0	0	0	0	0	0	0	0	0	0	0	0	0
RNU6-536P	ENSG00000200254.1	chr1	42569033	42569139	+	107	0	0	0	0	0	0	0	0	0	0	0	0	0	0	0	0	0	0	0	0	0	0
RP11-163G10.4	ENSG00000236180.2	chr1	42570970	42571390	+	421	0	0	0	0	0	0	0	0	0	0	0	0	0	0	0	0	0	0	0	0	0	0
PPIH	ENSG00000171960.10	chr1	42658425	42676758	+	18334	1	2	2	5	5	7	6	8	4	0	0	5	3	12	12	8	1	5	3	5	5	5
RP5-994D16.3	ENSG00000234917.2	chr1	42678735	42681659	+	2925	0	1	0	1	1	4	3	2	0	1	3	0	0	2	1	4	2	2	1	1	1	1
YBX1	ENSG00000065978.18	chr1	42682427	42702349	+	19923	131	116	6	7	76	162	182	173	58	41	77	172	120	226	168	60	156	171	54	14	14	29
CLDN19	ENSG00000164007.10	chr1	42733093	42740254	-	7162	0	0	0	0	0	1	0	0	0	0	0	0	2	1	0	1	0	0	0	0	1	1
P3H1	ENSG00000117385.15	chr1	42746335	42767084	-	20750	6	6	0	0	5	3	7	1	0	1	0	2	0	6	0	1	1	7	0	0	0	1
C1orf50	ENSG00000164008.14	chr1	42767269	42775747	+	8479	0	0	0	0	0	0	0	0	0	0	0	0	0	0	0	0	0	0	0	0	0	0
RP5-994D16.12	ENSG00000283580.1	chr1	42767292	42794493	+	27202	0	1	1	0	0	0	0	2	0	0	0	1	0	0	0	0	1	0	1	0	0	0
RP5-994D16.9	ENSG00000228452.1	chr1	42775813	42776790	-	978	15	22	17	17	22	22	30	43	20	20	26	25	15	48	32	26	21	38	18	17	19	34
TMEM269	ENSG00000274386.5	chr1	42785007	42816619	+	31613	168	255	112	135	159	226	354	239	251	153	316	147	142	383	203	355	136	305	311	86	90	199
SVBP	ENSG00000177868.11	chr1	42807052	42817252	-	10201	14	9	3	9	17	14	15	19	3	19	19	9	11	11	12	13	5	7	16	10	14	26
ERMAP	ENSG00000164010.13	chr1	42817124	42844989	+	27866	72	48	12	10	42	101	258	48	133	30	93	27	153	200	364	108	69	125	54	102	134	42
RP11-342M1.3	ENSG00000228192.7	chr1	42834681	42846422	-	11742	383	213	139	140	306	303	245	376	116	521	473	241	208	287	303	215	174	303	458	173	246	470
ZNF691	ENSG00000164011.17	chr1	42846573	42852477	+	5905	1	0	0	0	0	0	1	0	0	0	0	1	1	0	0	1	2	0	0	0	0	0
RP11-342M1.7	ENSG00000233708.1	chr1	42886597	42888767	-	2171	0	0	0	0	0	0	0	0	0	0	2	0	1	0	0	0	0	1	0	0	0	0
RP11-342M1.6	ENSG00000237090.1	chr1	42891094	42892430	-	1337	0	0	0	0	0	0	0	0	0	0	0	0	0	0	0	0	0	0	0	0	0	0
ATP6V1E1P1	ENSG00000225099.1	chr1	42903232	42903912	+	681	0	0	0	0	0	0	0	0	0	0	0	0	0	0	0	0	0	0	0	0	0	0
SLC2A1	ENSG00000117394.20	chr1	42925375	42959173	-	33799	22	9	2	3	15	28	24	37	1	20	8	11	3	23	6	10	18	4	14	0	2	4
RP5-848E13.5	ENSG00000284138.1	chr1	42952202	42952641	-	440	0	0	0	0	0	0	0	0	0	0	0	0	0	0	0	0	0	0	0	0	0	0
SLC2A1-AS1	ENSG00000227533.5	chr1	42959049	42983358	+	24310	1	0	1	0	0	0	2	0	2	3	0	1	2	3	0	2	4	0	0	1	2	0
RP5-848E13.4	ENSG00000283973.1	chr1	42959065	42961864	-	2800	10	7	1	2	14	3	9	39	8	13	3	8	3	29	6	16	21	1	7	2	3	2
RNU6-880P	ENSG00000207256.1	chr1	42991438	42991544	+	107	0	0	0	0	0	0	0	0	0	0	0	0	0	0	0	0	0	0	0	0	0	0
U6	ENSG00000283136.1	chr1	43023549	43023637	-	89	0	0	0	0	0	0	0	0	0	0	0	0	0	0	0	0	0	0	0	0	0	0
RP3-393B19.1	ENSG00000277513.1	chr1	43104086	43104497	+	412	0	0	0	0	0	0	0	0	0	0	0	0	0	0	0	0	0	0	0	0	0	0
FAM183A	ENSG00000186973.10	chr1	43145153	43156396	+	11244	0	0	0	0	0	0	2	1	0	0	0	0	0	0	0	0	0	1	0	0	1	0
EBNA1BP2	ENSG00000117395.12	chr1	43164175	43270936	-	106762	36	44	7	5	47	60	45	204	143	14	127	334	214	123	59	19	306	119	40	7	12	57
MIR6733	ENSG00000284410.1	chr1	43171652	43171712	-	61	0	0	0	0	0	0	0	0	0	0	0	0	0	0	0	0	0	0	0	0	0	0
CFAP57	ENSG00000243710.7	chr1	43172149	43254358	+	82210	206	306	78	117	192	280	580	297	332	110	272	256	317	418	690	305	108	932	92	177	262	114
RNA5SP46	ENSG00000199240.1	chr1	43196417	43196536	+	120	0	0	0	0	0	0	0	0	0	0	0	0	0	0	0	0	0	0	0	0	0	0
TMEM125	ENSG00000179178.10	chr1	43269994	43274002	+	4009	1	0	0	0	0	0	0	1	0	0	7	0	5	0	0	0	2	0	0	0	0	1
C1orf210	ENSG00000253313.5	chr1	43281883	43285617	-	3735	0	0	0	0	0	0	0	1	0	0	0	0	1	0	0	0	2	0	0	0	0	0
TIE1	ENSG00000066056.13	chr1	43300993	43323108	+	22116	0	1	0	2	0	0	0	0	0	1	0	1	3	2	2	0	1	0	0	0	0	0
MPL	ENSG00000117400.16	chr1	43337849	43352772	+	14924	0	0	1	1	1	7	3	3	1	1	3	6	5	8	4	3	6	0	0	4	5	2
RP1-92O14.3	ENSG00000234694.1	chr1	43354684	43358658	-	3975	0	0	1	0	0	0	0	0	0	0	0	0	0	1	1	0	1	2	0	0	0	0
CDC20	ENSG00000117399.13	chr1	43358955	43363203	+	4249	3	6	0	1	1	13	13	1	5	1	2	10	11	13	10	5	0	14	4	0	0	1
ELOVL1	ENSG00000066322.14	chr1	43363397	43368074	-	4678	0	0	4	0	0	5	3	1	1	2	0	4	5	1	4	2	4	8	0	2	0	1
MIR6734	ENSG00000283836.1	chr1	43364648	43364715	-	68	0	0	0	0	0	0	0	0	0	0	0	0	0	0	0	0	0	0	0	0	0	0
MED8	ENSG00000159479.16	chr1	43383917	43389808	-	5892	1	0	0	1	1	7	1	0	1	0	2	5	2	5	4	7	3	3	0	1	0	1
RP1-92O14.6	ENSG00000229431.1	chr1	43385113	43389155	+	4043	517	738	448	548	607	537	1312	674	572	481	663	803	1111	1481	1243	876	766	1058	331	491	607	285
SZT2	ENSG00000198198.15	chr1	43389882	43454247	+	64366	1501	4130	666	793	3753	6	1923	1311	205	1643	1170	2066	669	517	2688	18	408	884	1111	260	365	185
SZT2-AS1	ENSG00000229372.1	chr1	43447776	43448644	-	869	55	50	31	51	44	79	110	90	43	75	43	70	64	171	56	56	88	92	53	57	73	28
MIR6735	ENSG00000274975.1	chr1	43448539	43448611	+	73	0	0	0	0	0	0	0	0	0	0	0	0	0	0	0	0	0	0	0	0	0	0
HYI	ENSG00000178922.16	chr1	43451003	43453989	-	2987	95	164	70	107	126	512	248	171	204	97	82	84	51	211	167	440	87	125	131	104	142	64
HYI-AS1	ENSG00000229348.1	chr1	43453927	43456995	+	3069	0	0	0	0	1	0	0	0	0	0	0	0	0	0	1	0	0	0	0	0	0	0
PTPRF	ENSG00000142949.16	chr1	43525187	43623666	+	98480	10	24	4	4	44	21	18	19	6	20	10	23	12	10	8	8	24	14	8	1	3	8
KDM4A	ENSG00000066135.12	chr1	43650158	43705515	+	55358	33	70	46	48	15	138	356	14	18	39	15	29	15	70	322	233	15	90	10	25	46	21
KDM4A-AS1	ENSG00000236200.5	chr1	43699765	43708138	-	8374	660	722	228	310	597	902	831	919	826	751	1007	689	1446	1591	762	548	630	884	849	390	454	844
ST3GAL3	ENSG00000126091.19	chr1	43705824	43931165	+	225342	4	4	10	17	4	12	22	5	2	6	3	2	11	12	26	16	2	13	4	8	14	0
RP11-184I16.4	ENSG00000229444.1	chr1	43709392	43727343	-	17952	2	10	5	4	9	7	16	14	5	6	11	8	3	16	19	9	3	9	8	5	5	3
U6	ENSG00000283414.1	chr1	43716467	43716556	+	90	0	0	0	0	0	0	0	0	0	0	0	0	0	0	0	0	0	0	0	0	0	0
RP11-184I16.3	ENSG00000233674.2	chr1	43743471	43743741	+	271	0	0	0	0	0	0	0	0	0	0	0	0	0	0	0	0	0	0	0	0	0	0
MIR6079	ENSG00000283477.1	chr1	43838622	43838683	+	62	0	0	0	0	0	0	0	0	0	0	0	0	0	0	0	0	0	0	0	0	0	0
SHMT1P1	ENSG00000224751.2	chr1	43850300	43851611	-	1312	0	0	0	0	0	0	0	0	0	0	1	0	0	0	1	1	0	0	0	0	0	0
ARTN	ENSG00000117407.16	chr1	43933320	43937241	+	3922	0	0	0	0	0	0	0	2	0	0	1	0	1	0	1	0	0	1	0	0	1	1
RP11-7O11.3	ENSG00000237950.1	chr1	43944370	43946551	-	2182	0	0	0	0	0	0	2	0	1	1	0	0	2	0	1	1	0	0	0	0	1	0
IPO13	ENSG00000117408.10	chr1	43946939	43968022	+	21084	1	2	0	1	0	0	0	2	0	0	0	0	0	0	2	0	3	0	1	0	0	0
DPH2	ENSG00000132768.13	chr1	43970000	43973369	+	3370	0	1	0	0	0	1	0	0	0	0	0	2	0	1	0	2	1	1	1	0	0	0
ATP6V0B	ENSG00000117410.13	chr1	43974487	43978295	+	3809	1	0	1	1	2	1	4	1	2	2	3	1	4	1	2	3	0	4	0	1	0	0
B4GALT2	ENSG00000117411.16	chr1	43978943	43991170	+	12228	1	3	0	0	1	5	5	73	1	11	11	6	46	14	3	2	4	16	7	3	3	3
CCDC24	ENSG00000159214.12	chr1	43991359	43996528	+	5170	2	1	0	2	5	9	1	61	1	7	9	5	18	15	0	0	6	29	7	2	2	13
SLC6A9	ENSG00000196517.11	chr1	43991500	44031467	-	39968	209	126	62	58	153	470	249	97	298	259	392	100	166	398	59	478	85	189	175	164	258	123
RP5-1198O20.4	ENSG00000230615.6	chr1	44030443	44115913	+	85471	5	5	34	49	1	21	3	94	7	13	20	14	47	62	0	5	10	57	22	20	42	55
RP5-1198O20.5	ENSG00000227163.2	chr1	44087958	44088477	-	520	0	1	0	0	0	0	1	0	0	0	0	0	0	0	0	0	0	0	0	0	0	0
KRT8P47	ENSG00000271647.1	chr1	44103306	44104703	-	1398	1	2	0	0	2	0	5	0	0	2	0	0	0	0	0	0	0	24	6	1	6	0
RN7SL479P	ENSG00000239560.3	chr1	44117098	44117397	-	300	0	0	0	0	0	0	0	0	0	0	0	0	0	0	0	0	0	0	0	0	0	0
KLF17	ENSG00000171872.4	chr1	44118850	44135140	+	16291	32	55	78	80	16	57	95	69	39	34	40	53	47	64	129	104	59	90	30	52	83	58
RP11-570P14.1	ENSG00000233514.1	chr1	44122153	44122512	-	360	0	0	0	0	0	2	5	2	0	0	1	0	1	0	0	2	1	0	0	0	0	1
KLF18	ENSG00000283039.1	chr1	44137821	44141631	-	3811	0	0	0	0	0	0	0	0	0	0	0	0	0	0	0	0	0	0	0	0	0	0
RP4-675G8.3	ENSG00000226804.4	chr1	44150594	44151753	-	1160	0	0	0	0	0	0	0	0	0	0	0	0	0	0	0	0	0	0	0	0	0	0
Y_RNA	ENSG00000200171.1	chr1	44153385	44153480	-	96	0	0	0	0	0	0	0	0	0	0	0	0	0	0	0	0	0	0	0	0	0	0
OOSP1P1	ENSG00000238037.1	chr1	44155028	44155301	-	274	0	0	0	0	0	0	0	0	0	0	0	0	0	0	0	0	0	0	0	0	0	0
RP5-891H21.1	ENSG00000227994.1	chr1	44172506	44172719	-	214	0	0	0	0	0	0	0	0	0	0	0	0	0	0	0	0	0	0	0	0	0	0
RP5-891H21.5	ENSG00000271329.1	chr1	44187943	44189049	-	1107	0	0	0	0	0	0	0	0	0	0	0	0	0	0	0	0	0	0	0	0	0	0
DMAP1	ENSG00000178028.13	chr1	44213455	44220681	+	7227	14	13	12	20	22	19	18	6	6	7	1	10	3	21	17	16	10	14	4	10	3	4
ERI3	ENSG00000117419.14	chr1	44221070	44355260	-	134191	24	3	5	14	26	8	7	4	8	10	3	14	6	4	6	6	5	4	3	1	1	3
ERI3-IT1	ENSG00000233602.1	chr1	44243408	44244273	-	866	0	0	0	0	0	0	0	0	0	0	0	0	0	0	0	0	0	0	0	0	0	0
RNU6-369P	ENSG00000199385.1	chr1	44390722	44390823	+	102	0	0	0	0	0	0	0	0	0	0	0	0	0	0	0	0	0	0	0	0	0	0
RNF220	ENSG00000187147.17	chr1	44405194	44651724	+	246531	46	45	29	44	33	123	45	154	69	131	119	55	62	213	60	209	42	92	35	32	30	34
MIR5584	ENSG00000263381.1	chr1	44545493	44545552	+	60	0	0	0	0	0	0	0	0	0	0	0	0	0	0	0	0	0	0	0	0	0	0
TMEM53	ENSG00000126106.13	chr1	44635238	44674555	-	39318	2122	2307	1000	1196	1388	2104	3752	2971	1395	2001	2037	2545	3497	3193	3039	2457	1473	2931	1575	1237	1597	1327
C1orf228	ENSG00000198520.10	chr1	44674692	44725591	+	50900	4	0	9	3	3	0	2	4	2	5	18	5	15	3	3	10	2	2	5	2	3	0
RNU5F-1	ENSG00000199377.1	chr1	44721786	44721902	-	117	0	0	0	0	0	1	0	0	2	0	0	0	0	1	0	0	0	0	0	0	0	0
RNU5D-1	ENSG00000200169.1	chr1	44731055	44731170	-	116	0	0	0	0	0	0	0	0	0	0	0	0	0	0	0	0	0	0	0	0	0	0
KIF2C	ENSG00000142945.12	chr1	44739818	44767767	+	27950	7	13	1	4	16	11	19	5	6	8	6	13	7	11	6	4	4	7	6	5	3	3
RP11-269F19.2	ENSG00000225721.5	chr1	44759037	44775810	-	16774	5582	4266	2385	2972	2608	2775	7369	4944	3167	4741	3997	4991	6119	9494	7709	6949	3422	6390	1856	3912	4982	2050
RPS8	ENSG00000142937.11	chr1	44775251	44778779	+	3529	107	60	7	7	35	36	59	123	44	78	28	91	94	104	55	24	120	61	27	9	11	20
SNORD55	ENSG00000264294.1	chr1	44775864	44775943	+	80	0	0	0	0	0	0	0	0	0	0	0	0	0	0	0	0	0	0	0	0	0	0
SNORD46	ENSG00000200913.1	chr1	44776490	44776593	+	104	0	0	0	0	0	0	0	0	0	0	0	0	0	0	0	0	0	0	0	0	0	0
SNORD38A	ENSG00000202031.1	chr1	44777843	44777912	+	70	0	0	0	0	0	0	0	0	0	0	0	0	0	0	0	0	0	0	0	0	0	0
SNORD38B	ENSG00000207421.1	chr1	44778390	44778456	+	67	0	0	0	0	0	0	0	0	0	0	0	0	0	0	0	0	0	0	0	0	0	0
SNORD38B	ENSG00000281859.1	chr1	44778390	44778458	+	69	0	0	0	0	0	0	0	0	0	0	0	0	0	0	0	0	0	0	0	0	0	0
RPS15AP11	ENSG00000234093.3	chr1	44780331	44780715	-	385	0	1	0	0	2	0	1	2	0	0	3	1	0	0	0	2	0	2	3	0	0	0
BEST4	ENSG00000142959.4	chr1	44783585	44787705	-	4121	0	0	0	0	0	0	1	0	0	0	1	0	0	0	1	0	0	0	0	0	0	0
PLK3	ENSG00000173846.12	chr1	44800225	44805990	+	5766	1	0	0	0	8	0	1	1	1	4	0	1	2	5	0	1	5	0	1	1	1	0
TCTEX1D4	ENSG00000188396.3	chr1	44805913	44806675	-	763	70	41	7	18	62	0	41	26	11	75	7	82	47	24	14	23	19	13	34	15	13	1
BTBD19	ENSG00000222009.8	chr1	44808482	44815585	+	7104	0	0	0	0	0	0	0	1	0	0	1	1	0	0	0	0	0	0	0	0	1	0
PTCH2	ENSG00000117425.13	chr1	44819844	44843063	-	23220	0	0	0	1	1	1	1	0	0	0	2	2	0	4	0	0	1	1	4	2	1	0
RNU5E-6P	ENSG00000202444.1	chr1	44819883	44819997	-	115	0	0	0	0	0	0	0	0	0	0	0	0	0	0	0	0	0	0	0	0	0	0
RP5-882O7.1	ENSG00000226499.1	chr1	44843921	44844082	-	162	0	0	0	0	0	0	0	0	0	0	0	0	0	0	0	0	0	0	0	0	0	0
EIF2B3	ENSG00000070785.16	chr1	44850522	44986722	-	136201	0	1	3	1	5	1	5	3	2	3	2	4	6	5	2	2	5	1	1	0	5	0
RNA5SP47	ENSG00000253039.1	chr1	44932323	44932431	+	109	0	0	0	0	0	0	0	0	0	0	0	0	0	0	0	0	0	0	0	0	0	0
CCNB1IP1P1	ENSG00000229815.1	chr1	44958557	44959395	+	839	0	0	0	0	0	1	1	0	0	0	2	0	1	0	0	7	0	1	0	0	0	0
RP5-882O7.4	ENSG00000232369.1	chr1	44988234	44988725	-	492	0	0	0	0	0	0	0	0	0	0	1	0	2	5	0	0	0	3	0	0	0	0
MRPS17P1	ENSG00000268949.1	chr1	44988705	44991834	-	3130	0	0	0	0	0	3	1	0	1	0	3	0	6	14	0	0	0	4	0	2	1	1
HECTD3	ENSG00000126107.14	chr1	45002540	45011329	-	8790	1	0	0	0	0	2	1	0	0	1	0	2	1	1	1	1	0	0	1	1	1	1
UROD	ENSG00000126088.13	chr1	45012147	45015575	+	3429	1	7	0	0	2	2	2	1	0	1	1	2	1	1	3	1	1	1	0	0	0	0
ZSWIM5	ENSG00000162415.6	chr1	45016399	45306209	-	289811	47	167	9	9	75	38	39	10	22	4	23	18	52	26	46	24	9	13	8	9	5	46
OSTCP5	ENSG00000234315.1	chr1	45069977	45070429	-	453	0	0	0	0	0	0	0	0	0	0	0	0	0	0	0	0	0	0	0	0	0	0
LINC01144	ENSG00000281912.1	chr1	45303910	45305619	+	1710	1	0	0	0	0	1	0	2	0	0	2	0	2	0	1	0	0	0	0	1	0	0
HPDL	ENSG00000186603.5	chr1	45326905	45328533	+	1629	1	0	0	0	0	3	1	2	0	4	0	2	3	1	3	3	2	2	1	0	0	0
MUTYH	ENSG00000132781.17	chr1	45329163	45340470	-	11308	14	31	20	48	18	45	96	38	17	19	63	20	35	71	111	59	31	49	22	24	42	15
TOE1	ENSG00000132773.11	chr1	45339670	45343975	+	4306	17	21	5	14	12	44	29	38	40	15	30	26	52	57	85	50	49	24	5	25	43	35
TESK2	ENSG00000070759.16	chr1	45343883	45491166	-	147284	13	21	26	21	8	38	70	19	17	15	47	18	23	46	88	59	24	47	20	16	14	15
RP11-291L19.1	ENSG00000236872.1	chr1	45415020	45415344	+	325	0	0	0	0	0	0	0	0	0	0	0	0	0	2	0	0	0	0	0	0	0	2
CCDC163	ENSG00000280670.2	chr1	45493866	45500079	-	6214	0	0	0	0	0	0	0	1	1	0	2	0	0	0	0	0	0	0	0	0	0	0
MMACHC	ENSG00000132763.14	chr1	45500053	45513382	+	13330	3283	4225	2764	3364	3818	4995	8187	2682	10520	2834	4443	2870	4166	12019	6223	13310	2805	5932	2415	4061	4988	2576
PRDX1	ENSG00000117450.13	chr1	45511036	45523047	-	12012	47	41	11	15	28	49	118	63	10	12	132	61	63	85	82	45	29	96	45	21	31	24
HMGB1P48	ENSG00000234379.1	chr1	45530927	45532139	+	1213	0	0	0	0	0	0	0	0	0	0	0	0	0	0	0	0	0	0	0	0	1	0
AKR1A1	ENSG00000117448.13	chr1	45550543	45570049	+	19507	2	0	0	0	0	4	1	0	5	1	0	2	0	3	1	1	6	6	2	1	1	1
AL355480.3	ENSG00000281133.1	chr1	45580892	45580996	-	105	0	0	0	0	0	0	0	0	0	0	0	0	0	0	0	0	0	0	0	0	0	0
AL355480.1	ENSG00000280836.1	chr1	45581219	45581321	-	103	0	0	0	0	0	0	0	0	0	0	0	0	0	0	0	0	0	0	0	0	0	0
NASP	ENSG00000132780.16	chr1	45583846	45618904	+	35059	8	6	11	7	5	24	50	20	10	8	31	8	26	43	45	17	26	43	6	9	5	15
AL355480.2	ENSG00000281112.1	chr1	45592722	45592814	-	93	0	0	0	0	0	0	0	0	0	0	0	0	0	0	0	0	0	0	0	0	0	1
AL355480.4	ENSG00000281825.1	chr1	45605657	45605730	-	74	0	0	0	0	0	1	0	0	0	0	0	0	0	0	0	0	0	0	0	0	0	0
CCDC17	ENSG00000159588.14	chr1	45620044	45624057	-	4014	1	0	0	0	0	0	1	0	0	0	4	0	0	1	0	0	0	0	0	0	0	0
GPBP1L1	ENSG00000159592.10	chr1	45627304	45688113	-	60810	6	4	1	4	5	9	4	3	4	7	9	3	8	7	2	5	8	4	3	2	1	6
RPS15AP10	ENSG00000225447.1	chr1	45645816	45646197	-	382	0	0	0	0	0	0	0	0	0	0	0	0	0	0	0	0	0	0	0	0	0	0
RP11-767N6.2	ENSG00000234329.1	chr1	45651039	45651826	-	788	0	0	0	0	0	0	0	0	0	0	0	0	0	0	0	0	0	0	0	0	0	0
TMEM69	ENSG00000159596.6	chr1	45687214	45694443	+	7230	27	22	11	10	23	28	45	16	23	20	44	20	21	18	58	39	24	31	13	9	13	13
IPP	ENSG00000197429.10	chr1	45694324	45750650	-	56327	30	35	11	30	26	43	61	30	40	30	58	54	64	102	56	86	48	76	13	39	52	23
RP11-767N6.7	ENSG00000230896.1	chr1	45694684	45697075	-	2392	0	0	0	0	0	0	0	0	0	0	0	0	0	0	0	0	0	0	0	0	0	0
RP11-630I5.1	ENSG00000236111.5	chr1	45781277	45781957	+	681	0	0	0	0	0	0	0	0	0	0	0	0	0	0	0	0	0	0	0	0	0	0
MAST2	ENSG00000086015.20	chr1	45786987	46036124	+	249138	5	7	4	11	7	30	29	1	1	2	4	7	5	46	9	6	6	15	9	14	17	1
TMA16P2	ENSG00000232467.2	chr1	45846994	45847594	-	601	0	0	0	0	0	0	0	0	0	0	0	0	0	0	0	0	0	0	0	0	0	0
PIK3R3	ENSG00000117461.14	chr1	46040140	46133036	-	92897	0	0	0	1	0	0	7	1	1	0	3	1	1	5	1	1	0	2	1	0	2	3
RP4-533D7.6	ENSG00000278139.1	chr1	46043661	46176488	-	132828	1	0	0	1	1	31	15	4	6	4	5	0	10	35	3	3	0	6	6	7	5	3
RP4-533D7.4	ENSG00000226957.1	chr1	46046818	46048368	+	1551	0	0	0	0	0	2	1	0	0	0	0	0	0	3	0	0	0	2	0	0	0	0
RP4-533D7.3	ENSG00000233114.2	chr1	46104950	46105175	+	226	0	0	0	0	0	0	0	0	0	0	1	0	0	0	0	0	0	0	0	0	0	0
RP4-533D7.5	ENSG00000227857.2	chr1	46134531	46139081	+	4551	0	0	0	0	0	0	0	0	0	0	0	0	0	0	0	0	0	0	0	0	0	0
TSPAN1	ENSG00000117472.9	chr1	46175073	46185958	+	10886	0	2	0	0	0	1	0	3	0	0	1	0	0	3	0	1	12	2	1	0	4	1
RP11-322N21.2	ENSG00000250719.1	chr1	46175486	46176478	-	993	0	0	0	0	0	0	0	0	0	0	0	0	0	0	0	0	0	0	0	0	0	0
POMGNT1	ENSG00000085998.13	chr1	46188682	46220305	-	31624	62	48	10	16	49	183	99	87	222	43	40	42	83	254	48	48	187	65	77	22	41	17
LURAP1	ENSG00000171357.5	chr1	46203334	46221261	+	17928	0	0	0	0	0	0	0	0	1	0	0	0	0	0	0	0	0	0	0	0	0	0
RAD54L	ENSG00000085999.11	chr1	46247688	46278473	+	30786	110	98	61	69	88	1	132	48	6	106	92	51	63	130	90	36	8	81	47	66	73	33
LRRC41	ENSG00000132128.16	chr1	46261196	46303608	-	42413	64	285	579	639	47	580	1132	96	224	183	460	92	737	822	681	786	124	794	76	330	440	154
UQCRH	ENSG00000173660.11	chr1	46303631	46316776	+	13146	10	4	1	1	2	0	9	5	19	8	4	7	11	19	5	16	12	8	3	1	0	1
NSUN4	ENSG00000117481.10	chr1	46340177	46365152	+	24976	1	2	0	0	0	5	5	3	0	0	5	4	3	3	3	1	3	0	1	1	2	3
RP4-603I14.3	ENSG00000225779.1	chr1	46370586	46370955	+	370	0	0	0	0	0	0	0	0	0	0	0	0	0	0	0	0	0	0	0	1	1	0
FAAH	ENSG00000117480.15	chr1	46394265	46413848	+	19584	0	0	1	0	0	1	1	0	0	0	0	0	0	0	0	0	0	0	0	0	0	0
FAAHP1	ENSG00000232022.7	chr1	46432129	46482493	+	50365	0	0	0	0	0	3	0	0	0	0	3	0	0	0	0	0	6	0	0	0	0	1
LINC01398	ENSG00000224863.2	chr1	46446673	46451281	-	4609	0	0	4	2	0	0	1	0	0	2	7	0	0	2	0	16	0	0	1	0	0	0
DMBX1	ENSG00000197587.10	chr1	46506996	46514226	+	7231	0	0	0	0	0	1	0	0	0	0	0	0	1	0	0	0	0	0	0	0	0	0
RP11-49P4.7	ENSG00000282881.1	chr1	46532166	46533614	-	1449	0	0	0	0	0	0	0	0	0	0	0	0	0	0	0	0	0	0	0	0	0	0
MKNK1-AS1	ENSG00000269956.1	chr1	46538696	46570255	+	31560	326	394	254	388	377	714	620	576	329	425	807	329	421	598	351	696	311	311	627	399	536	284
KNCN	ENSG00000162456.9	chr1	46545644	46551527	-	5884	0	0	0	0	0	0	0	0	0	0	0	0	1	0	0	0	0	0	0	0	0	0
MKNK1	ENSG00000079277.19	chr1	46557408	46616843	-	59436	0	1	0	6	0	3	1	0	0	0	0	3	4	5	0	1	0	0	0	1	0	0
MOB3C	ENSG00000142961.14	chr1	46607715	46616891	-	9177	0	0	0	0	0	0	0	0	0	0	0	0	0	0	0	0	0	0	0	0	0	0
ATPAF1	ENSG00000123472.12	chr1	46632737	46673867	-	41131	4	1	3	3	2	8	3	4	1	2	3	1	1	10	2	0	3	0	5	1	1	11
NENFP1	ENSG00000233647.2	chr1	46665910	46666375	-	466	0	0	0	0	0	0	0	0	0	0	0	0	0	0	0	0	0	0	0	0	0	0
TEX38	ENSG00000186118.8	chr1	46668855	46673594	+	4740	0	0	0	1	0	0	3	0	0	0	3	0	0	1	0	0	0	1	0	0	0	0
EFCAB14-AS1	ENSG00000228237.5	chr1	46674036	46692098	+	18063	1977	2601	1330	1611	2822	2383	3841	4136	2808	2645	2768	1893	2448	2522	2393	3099	2945	2020	2376	1351	1562	2121
EFCAB14	ENSG00000159658.10	chr1	46675159	46719064	-	43906	3	2	0	0	3	5	1	3	1	1	2	2	4	2	2	2	9	0	0	2	1	4
RP11-8J9.5	ENSG00000236476.2	chr1	46742329	46743133	+	805	0	0	0	0	0	0	0	0	0	0	0	0	0	0	0	0	0	0	0	0	0	0
CYP4B1	ENSG00000142973.13	chr1	46757838	46819413	+	61576	0	0	1	1	0	0	0	0	0	0	0	0	0	2	0	0	0	1	0	0	0	0
CYP4Z2P	ENSG00000154198.14	chr1	46843095	46900437	-	57343	1	1	2	0	1	0	3	0	0	0	5	0	8	12	1	1	1	0	5	10	3	8
RP11-346M5.1	ENSG00000238145.2	chr1	46891639	46892830	+	1192	0	0	0	0	0	0	0	0	0	0	0	0	0	0	0	0	0	0	0	0	0	0
CYP4A11	ENSG00000187048.12	chr1	46929177	46941484	-	12308	0	0	0	0	0	0	0	0	0	0	0	0	0	0	0	0	0	0	0	0	0	0
CYP4A26P	ENSG00000259832.1	chr1	46967679	46967874	-	196	0	0	0	0	0	0	0	0	0	0	0	0	0	0	0	0	0	0	0	0	1	0
CYP4A43P	ENSG00000261196.1	chr1	46994382	46994502	-	121	0	0	0	0	0	0	0	0	0	0	0	0	0	0	0	0	0	0	0	0	0	0
CYP4A27P	ENSG00000261593.1	chr1	47000898	47001087	-	190	0	0	0	0	0	0	0	0	0	0	0	0	0	0	0	0	0	0	0	0	0	0
CYP4A44P	ENSG00000261290.1	chr1	47002995	47003148	-	154	0	0	0	0	0	0	0	0	0	0	0	0	0	0	0	0	0	0	0	0	0	0
CYP4X1	ENSG00000186377.7	chr1	47023568	47050751	+	27184	3	1	0	1	0	9	3	3	2	7	4	7	40	2	2	5	9	2	6	2	1	9
CYP4Z1	ENSG00000186160.4	chr1	47067488	47118319	+	50832	12	7	12	12	11	94	16	34	53	40	31	46	54	34	25	78	48	1	52	5	14	23
RP11-184J23.2	ENSG00000225154.2	chr1	47074778	47075979	-	1202	0	0	1	0	0	0	0	0	0	0	0	0	0	0	0	0	0	0	0	0	0	0
CYP4A22-AS1	ENSG00000225506.2	chr1	47096653	47179271	-	82619	0	0	1	0	0	0	3	0	0	5	0	0	1	1	1	1	0	0	0	2	1	4
CYP4A22	ENSG00000162365.11	chr1	47137435	47149741	+	12307	0	0	0	0	0	0	0	0	1	2	5	1	2	0	0	1	2	1	1	1	0	1
MTND1P34	ENSG00000225514.1	chr1	47164510	47165920	-	1411	0	0	0	0	0	0	0	0	0	0	0	0	0	0	0	0	0	0	0	0	0	0
LINC00853	ENSG00000224805.2	chr1	47179250	47180339	+	1090	0	1	0	0	0	0	0	0	0	2	0	0	1	1	0	5	0	0	0	0	0	0
PDZK1IP1	ENSG00000162366.7	chr1	47183593	47191044	-	7452	0	0	0	0	0	3	0	4	3	12	0	0	0	0	0	0	15	0	2	0	0	0
TAL1	ENSG00000162367.11	chr1	47216290	47232220	-	15931	0	0	0	0	0	0	0	0	0	0	0	0	0	0	0	0	0	0	0	0	0	0
RP1-18D14.7	ENSG00000226252.1	chr1	47225797	47230750	+	4954	0	0	0	0	0	0	0	0	0	0	0	0	0	0	0	0	0	0	0	0	0	0
STIL	ENSG00000123473.15	chr1	47250139	47314147	-	64009	1	0	0	0	0	0	3	0	0	0	1	1	2	1	0	1	1	1	0	0	0	0
CMPK1	ENSG00000162368.13	chr1	47333797	47378839	+	45043	6	2	2	5	6	12	4	5	1	3	0	6	1	4	5	1	20	3	3	2	2	3
LINC01389	ENSG00000225762.1	chr1	47380928	47408477	-	27550	10	13	3	5	15	17	14	11	3	18	7	3	5	15	9	6	21	12	11	10	6	0
FOXE3	ENSG00000186790.5	chr1	47416072	47418052	+	1981	0	0	0	0	0	2	0	0	0	0	0	0	0	0	0	0	0	0	0	0	0	2
FOXD2-AS1	ENSG00000237424.1	chr1	47432133	47434641	-	2509	3	0	0	0	0	0	0	1	0	0	0	0	0	0	0	0	0	0	0	0	0	0
FOXD2	ENSG00000186564.5	chr1	47436017	47440691	+	4675	10	22	20	29	3	32	52	21	24	15	3	28	0	8	20	24	11	4	13	17	31	19
RP4-666O22.3	ENSG00000271355.1	chr1	47483698	47484162	-	465	0	0	0	0	0	0	0	0	0	0	0	0	0	0	0	0	0	0	0	0	0	0
RPL21P24	ENSG00000229554.2	chr1	47497894	47498341	-	448	0	0	0	0	0	0	0	0	0	0	0	0	0	0	0	0	0	0	0	0	0	0
ATP6V0E1P4	ENSG00000227883.1	chr1	47550196	47550753	+	558	0	0	0	0	0	0	0	0	0	0	0	0	0	0	0	0	0	0	0	0	0	0
LINC01738	ENSG00000227947.1	chr1	47688463	47703383	+	14921	0	0	0	1	0	1	0	0	0	0	0	0	0	3	0	0	0	0	0	0	0	0
TRABD2B	ENSG00000269113.3	chr1	47760528	47996895	-	236368	0	0	3	1	0	0	13	0	0	1	0	0	0	11	0	2	2	0	0	3	0	0
RP11-543D5.2	ENSG00000223814.1	chr1	47761132	47765547	-	4416	0	0	0	0	0	0	0	0	0	0	0	0	0	0	0	0	0	0	0	0	0	0
RP11-330M19.1	ENSG00000225028.1	chr1	47818066	47820237	+	2172	0	0	0	0	0	0	2	1	5	0	2	0	0	0	0	7	0	0	0	0	0	0
RP4-683M8.2	ENSG00000226133.6	chr1	48050659	48091736	+	41078	2	0	0	1	0	0	0	0	1	0	0	0	0	1	0	1	1	0	0	1	0	0
RP11-193P11.3	ENSG00000231413.1	chr1	48078787	48082196	-	3410	0	0	0	0	0	0	0	0	0	0	0	0	0	0	0	0	0	0	0	0	0	0
CYP46A4P	ENSG00000237180.1	chr1	48089368	48089634	+	267	0	0	0	0	0	0	0	0	0	0	0	0	0	0	0	0	0	0	0	0	0	0
SKINT1L	ENSG00000242267.6	chr1	48096092	48182428	-	86337	0	0	0	0	0	0	2	1	4	0	13	0	0	3	0	3	6	0	0	4	0	2
RP5-1024N4.6	ENSG00000279096.2	chr1	48102068	48104736	+	2669	0	0	0	0	0	0	0	0	0	0	0	0	0	0	0	0	0	0	0	0	0	0
RP5-1024N4.2	ENSG00000223720.2	chr1	48172972	48206857	+	33886	2	5	8	8	15	5	2	0	2	1	0	2	1	0	2	0	0	0	0	2	1	1
SLC5A9	ENSG00000117834.12	chr1	48222685	48248644	+	25960	5	4	0	0	1	27	17	0	1	0	2	0	0	0	0	7	1	2	12	0	3	0
RP5-1024N4.4	ENSG00000272491.1	chr1	48227888	48229561	-	1674	0	0	0	0	0	0	0	0	2	0	0	0	0	0	0	0	0	0	0	0	0	0
RP5-1024N4.5	ENSG00000279214.1	chr1	48262230	48263179	-	950	0	0	0	0	0	0	0	0	0	0	0	0	0	0	0	0	0	0	0	0	0	0
SPATA6	ENSG00000132122.11	chr1	48295372	48472208	-	176837	7	12	23	33	9	15	7	17	13	12	7	6	8	3	27	9	7	2	3	22	16	2
PPP1R8P1	ENSG00000224986.2	chr1	48325080	48326123	-	1044	0	0	0	0	0	0	0	0	0	0	0	0	0	0	0	0	0	0	0	0	0	0
RNU6-723P	ENSG00000206700.1	chr1	48344209	48344315	+	107	0	0	0	0	0	0	0	0	0	0	0	0	0	0	0	0	0	0	0	0	0	0
RP11-329A14.1	ENSG00000235105.1	chr1	48435967	48437223	+	1257	0	1	0	0	0	0	0	0	1	0	0	0	0	0	0	1	0	0	0	0	2	0
RNU4-61P	ENSG00000223175.1	chr1	48447936	48448042	+	107	0	0	0	0	0	0	0	0	0	0	0	0	0	0	0	0	0	0	0	0	0	0
RP11-329A14.2	ENSG00000232514.1	chr1	48497263	48497736	-	474	0	0	0	0	0	0	0	0	0	0	0	0	0	0	0	0	0	0	0	0	0	0
AGBL4	ENSG00000186094.16	chr1	48532855	50023913	-	1491059	0	1	1	8	0	22	1	3	3	3	20	3	11	0	2	1	6	1	0	7	6	139
BEND5	ENSG00000162373.12	chr1	48727523	48776969	-	49447	0	0	0	0	0	0	0	0	0	0	0	0	0	0	0	0	0	0	0	0	0	0
RP11-141A19.1	ENSG00000229846.1	chr1	49048316	49187585	+	139270	0	0	1	0	0	1	0	0	0	2	3	0	0	2	0	2	0	0	0	4	1	0
RP11-141A19.2	ENSG00000230114.1	chr1	49257411	49269285	+	11875	0	0	1	0	0	0	0	0	0	0	0	0	0	1	0	0	0	0	0	0	0	0
AGBL4-IT1	ENSG00000225623.1	chr1	49374201	49472085	-	97885	0	0	0	0	0	0	0	0	0	0	0	0	0	0	0	0	0	0	0	0	0	0
RP5-926E3.1	ENSG00000237478.2	chr1	49691262	49691523	-	262	0	0	0	0	0	0	0	0	0	0	0	0	0	0	0	0	0	0	0	0	0	0
ZNF859P	ENSG00000215887.5	chr1	49841821	49846400	+	4580	0	0	0	0	0	0	0	0	0	0	0	0	0	0	0	0	0	0	0	0	0	0
RP11-93G23.2	ENSG00000279324.1	chr1	49994318	49996218	+	1901	0	0	0	0	0	0	0	0	0	0	0	0	0	0	0	0	0	0	0	0	0	0
MTND2P29	ENSG00000233595.2	chr1	50017092	50017503	+	412	0	0	0	0	0	0	0	0	0	0	0	0	0	0	0	0	0	0	0	0	0	0
ELAVL4	ENSG00000162374.16	chr1	50048014	50203786	+	155773	0	0	1	1	0	0	0	1	0	0	0	0	0	0	0	1	0	0	1	0	1	0
RP11-492I2.1	ENSG00000230828.1	chr1	50114937	50115282	+	346	0	0	0	0	0	0	0	0	0	0	0	0	0	0	0	0	0	0	0	0	0	0
RP11-567C20.2	ENSG00000237337.1	chr1	50174306	50175868	-	1563	0	0	0	0	0	0	0	0	0	0	0	0	0	0	0	1	0	0	0	0	0	0
RP11-567C20.3	ENSG00000233407.1	chr1	50206084	50223127	-	17044	0	0	0	0	0	0	0	0	0	0	0	0	0	0	0	0	0	0	0	0	0	0
RP11-183G22.1	ENSG00000234080.3	chr1	50326131	50327007	+	877	0	0	0	0	0	0	2	0	0	0	0	0	0	0	0	0	0	0	0	0	0	0
HMGB1P45	ENSG00000229316.1	chr1	50398825	50399773	-	949	0	0	0	0	0	0	0	0	0	0	0	0	0	0	0	0	0	0	0	0	0	0
FCF1P6	ENSG00000225671.2	chr1	50405430	50406024	-	595	0	0	0	0	0	0	0	0	0	0	0	0	0	0	0	0	0	0	0	0	0	0
DMRTA2	ENSG00000142700.11	chr1	50417550	50423500	-	5951	0	0	0	0	0	0	0	0	0	0	2	0	0	0	0	0	0	1	0	0	0	0
FAF1	ENSG00000185104.19	chr1	50437028	50960263	-	523236	4	3	3	4	0	5	4	4	2	4	4	5	6	9	8	4	9	4	1	2	2	1
RP5-850O15.3	ENSG00000225767.1	chr1	50461469	50471150	+	9682	2	0	2	1	0	1	1	0	0	1	11	3	2	1	0	17	6	2	0	0	0	3
RNU6-1026P	ENSG00000207194.1	chr1	50582404	50582511	+	108	0	1	0	0	0	0	0	0	0	0	0	0	1	0	0	0	0	0	0	0	0	0
PHBP12	ENSG00000230585.2	chr1	50780340	50781150	+	811	1	1	0	2	0	0	0	2	1	0	4	0	7	2	0	9	0	3	0	2	1	2
MRPS6P2	ENSG00000237130.1	chr1	50846468	50846837	+	370	0	0	0	0	0	0	0	0	0	0	0	0	0	0	0	0	1	0	0	0	0	0
CDKN2C	ENSG00000123080.10	chr1	50960745	50974633	+	13889	7	7	6	13	5	17	43	3	8	3	7	3	0	0	20	2	1	63	6	2	2	2
MIR4421	ENSG00000265538.1	chr1	51059837	51059905	+	69	0	0	0	0	0	0	0	0	0	0	0	0	0	0	0	0	0	0	0	0	0	0
MIR6500	ENSG00000275816.1	chr1	51060018	51060103	+	86	0	0	0	0	0	0	0	0	0	0	0	0	0	0	0	0	0	0	0	0	0	0
C1orf185	ENSG00000204006.8	chr1	51102234	51148086	+	45853	0	0	0	0	0	0	0	0	1	0	0	0	1	0	0	0	0	0	1	0	1	0
Y_RNA	ENSG00000200262.1	chr1	51107222	51107331	+	110	0	0	0	0	0	0	0	0	0	0	0	0	0	0	0	0	0	0	0	0	0	0
CFL1P2	ENSG00000213478.2	chr1	51157788	51158471	-	684	0	0	0	0	0	0	0	0	0	0	0	0	0	0	1	0	0	0	0	0	0	0
LINC01562	ENSG00000203356.2	chr1	51195095	51235096	-	40002	0	0	0	2	0	0	2	1	0	0	0	0	0	0	0	0	1	4	1	0	0	0
RNF11	ENSG00000123091.4	chr1	51236271	51273455	+	37185	8	3	31	37	4	7	0	6	8	4	2	2	4	6	3	3	35	5	2	70	139	10
RP11-296A18.5	ENSG00000233406.5	chr1	51250603	51251472	-	870	1	1	0	0	3	1	1	2	2	1	3	6	0	1	1	1	4	0	1	0	0	1
RP11-296A18.6	ENSG00000236434.2	chr1	51264916	51266074	-	1159	2	0	0	0	3	1	4	3	0	4	1	11	2	1	0	1	4	0	2	0	0	3
TTC39A	ENSG00000085831.15	chr1	51287258	51345116	-	57859	20	6	5	6	14	11	19	16	14	15	7	4	7	31	8	22	11	10	17	4	12	117
TTC39A-AS1	ENSG00000261664.5	chr1	51329654	51335324	+	5671	1	0	0	0	2	11	1	34	79	3	29	0	6	7	1	6	16	0	0	2	1	51
EPS15	ENSG00000085832.16	chr1	51354263	51519328	-	165066	0	1	3	1	2	2	3	23	2	1	3	2	12	6	2	6	12	4	1	4	4	14
RP11-275F13.3	ENSG00000232027.2	chr1	51372270	51373224	+	955	0	2	0	2	1	3	1	2	2	0	2	3	1	2	1	5	1	0	3	0	4	6
RNU6-877P	ENSG00000206595.1	chr1	51382308	51382414	+	107	0	0	0	0	0	0	0	0	0	0	0	0	0	0	0	0	0	0	0	0	0	0
RP11-253A20.1	ENSG00000238140.1	chr1	51461721	51463416	+	1696	1	0	0	1	0	0	2	5	0	1	0	0	5	1	2	6	3	0	1	1	0	0
RP11-191G24.1	ENSG00000227070.1	chr1	51518309	51561629	+	43321	34	23	9	22	48	20	31	36	21	26	14	26	44	25	33	33	30	18	18	14	23	27
RNU6-1281P	ENSG00000252032.1	chr1	51538625	51538729	-	105	0	0	0	0	0	0	0	0	0	0	0	1	0	0	0	0	1	0	0	0	0	1
CALR4P	ENSG00000227742.1	chr1	51561866	51594897	-	33032	0	1	0	1	0	3	3	16	0	1	2	2	21	1	0	1	4	0	1	0	0	27
OSBPL9	ENSG00000117859.18	chr1	51577179	51798427	+	221249	1446	1286	520	593	1416	1164	2917	1080	1309	1091	996	1643	1452	2674	2402	2181	1879	2392	808	917	1058	536
GAPDHP51	ENSG00000236973.2	chr1	51707138	51708137	-	1000	0	0	0	0	0	0	0	0	0	0	1	0	0	0	0	0	0	0	0	0	0	0
SLC25A6P3	ENSG00000232846.1	chr1	51709062	51709940	+	879	0	0	0	0	0	0	0	0	0	0	0	0	0	0	0	0	0	0	0	0	0	0
SNORA26	ENSG00000212624.1	chr1	51724775	51724896	-	122	0	0	0	0	0	0	0	1	0	0	0	0	0	0	0	1	0	0	0	0	0	0
NRDC	ENSG00000078618.21	chr1	51789191	51878937	-	89747	87	47	16	18	41	25	205	150	7	35	73	41	52	53	30	69	110	52	49	28	37	24
RP4-657D16.3	ENSG00000266993.3	chr1	51793934	51799154	+	5221	2	3	6	6	0	4	2	1	4	0	8	7	2	8	4	2	6	4	4	3	7	3
RP4-657D16.6	ENSG00000272175.1	chr1	51801028	51801307	+	280	0	0	0	0	2	2	1	0	0	0	0	0	1	1	0	0	0	1	0	2	1	2
MIR761	ENSG00000283899.1	chr1	51836344	51836402	-	59	0	0	0	0	0	0	0	0	0	0	0	0	0	0	0	0	0	0	0	0	0	0
TSEN15P2	ENSG00000230604.2	chr1	51859778	51860135	+	358	0	0	0	0	0	0	0	0	0	0	1	0	0	0	0	0	1	0	0	0	0	0
RAB3B	ENSG00000169213.6	chr1	51907956	51990764	-	82809	4	3	0	4	5	2	2	0	1	2	0	1	0	0	2	5	1	2	0	1	2	0
RNA5SP48	ENSG00000200839.1	chr1	51973410	51973535	+	126	0	1	0	0	0	0	0	0	0	0	0	0	0	0	0	0	0	0	0	0	0	0
RP11-91A18.1	ENSG00000229032.1	chr1	51980473	51980814	+	342	0	0	0	0	0	0	0	0	0	0	0	0	0	0	0	0	0	0	0	0	0	0
RN7SL290P	ENSG00000264613.2	chr1	51995740	51996039	+	300	0	0	0	0	0	0	0	0	0	0	0	0	0	0	0	0	0	0	0	0	0	0
TXNDC12	ENSG00000117862.11	chr1	52020131	52056171	-	36041	0	7	1	8	5	10	9	11	3	6	13	13	23	11	17	12	34	10	4	4	6	11
KTI12	ENSG00000198841.3	chr1	52032103	52033816	-	1714	0	0	0	0	0	0	0	0	0	0	0	0	0	0	0	0	0	0	0	0	0	0
RP11-91A18.4	ENSG00000223390.1	chr1	52033391	52044279	+	10889	264	325	122	164	257	325	696	294	482	226	518	403	459	590	464	473	1229	630	213	238	306	172
TXNDC12-AS1	ENSG00000228369.2	chr1	52050918	52052683	+	1766	1	0	0	1	1	0	4	3	0	0	5	2	4	2	3	3	4	1	2	1	1	0
BTF3L4	ENSG00000134717.17	chr1	52056125	52090716	+	34592	4	0	4	1	2	2	3	8	3	1	8	7	24	4	1	3	13	2	1	0	6	2
ZFYVE9	ENSG00000157077.14	chr1	52142094	52346686	+	204593	1	2	13	18	5	7	10	4	7	2	2	10	6	15	9	3	28	4	6	16	15	7
RN7SL788P	ENSG00000241745.3	chr1	52150104	52150419	+	316	0	0	0	0	0	0	0	0	0	0	0	0	0	0	0	0	0	0	0	0	0	0
RP4-800M22.1	ENSG00000228407.2	chr1	52160261	52160600	-	340	1	4	1	5	0	3	2	8	2	1	2	5	0	3	4	5	2	4	3	8	10	2
RP4-800M22.2	ENSG00000223429.1	chr1	52162186	52163026	-	841	0	0	0	0	0	0	0	0	0	0	0	0	0	0	1	3	0	0	0	0	0	0
PDCL3P6	ENSG00000224255.2	chr1	52179848	52180553	+	706	0	0	0	0	0	0	0	0	0	0	0	0	0	0	0	0	0	0	0	0	0	0
RP4-800M22.4	ENSG00000236004.2	chr1	52189916	52190309	-	394	0	0	0	0	0	0	0	0	0	0	0	0	0	0	0	1	0	0	0	0	0	0
DNAJC19P7	ENSG00000237663.2	chr1	52252062	52252773	-	712	0	0	0	0	0	0	0	0	0	0	0	0	0	0	0	0	0	0	0	0	0	0
ANAPC10P1	ENSG00000213735.2	chr1	52253621	52254176	+	556	0	0	0	0	0	0	0	0	0	0	0	0	0	0	0	0	0	0	0	0	0	0
CC2D1B	ENSG00000154222.14	chr1	52345723	52366193	-	20471	164	168	37	62	228	143	208	189	182	106	64	115	123	211	178	136	150	72	94	65	68	79
RP11-155O18.6	ENSG00000272100.1	chr1	52353487	52353877	+	391	111	145	138	154	141	90	202	235	138	193	87	78	127	138	187	218	159	183	126	90	132	88
PLA2G12AP1	ENSG00000224680.4	chr1	52368677	52369244	+	568	0	1	1	1	0	1	5	1	3	1	1	0	0	0	3	1	0	2	0	0	2	0
ORC1	ENSG00000085840.12	chr1	52372829	52404459	-	31631	2	3	1	2	1	4	1	3	2	5	4	4	1	2	4	5	4	2	0	1	1	1
PRPF38A	ENSG00000134748.12	chr1	52404564	52420839	+	16276	3	4	0	1	1	2	10	7	1	3	9	8	5	11	5	6	24	7	3	0	2	0
ZCCHC11	ENSG00000134744.13	chr1	52408282	52553487	-	145206	859	1181	699	837	693	1378	3194	1323	925	684	2103	1824	1580	3173	2622	2408	1392	2010	800	856	964	892
RP11-25O10.2	ENSG00000272371.1	chr1	52554818	52555273	+	456	0	0	0	0	0	0	0	0	0	0	0	0	0	0	0	0	0	0	0	0	0	0
EEF1GP7	ENSG00000236290.1	chr1	52573114	52573816	+	703	0	0	0	0	0	0	0	0	0	0	0	0	0	0	0	0	0	0	0	0	0	0
GPX7	ENSG00000116157.5	chr1	52602372	52609051	+	6680	0	0	0	0	0	0	0	0	0	0	0	0	0	0	0	0	7	0	0	0	0	0
FAM159A	ENSG00000182183.14	chr1	52633344	52669683	+	36340	1	3	0	0	0	3	2	3	0	0	1	0	1	3	0	1	0	3	1	2	4	0
COA7	ENSG00000162377.5	chr1	52684451	52698366	-	13916	3	0	0	1	1	3	3	1	0	0	0	0	1	0	2	0	1	1	1	0	0	0
NDUFS5P3	ENSG00000233664.1	chr1	52709122	52709442	+	321	0	0	0	0	0	0	0	0	0	0	0	0	0	0	0	0	0	0	0	0	0	0
RN7SL62P	ENSG00000239640.3	chr1	52714399	52714695	+	297	0	0	0	0	0	0	0	0	0	0	0	0	0	0	0	0	0	0	0	0	0	0
ZYG11B	ENSG00000162378.12	chr1	52726467	52827342	+	100876	81	63	151	175	55	63	99	126	59	73	22	146	43	92	106	65	103	50	45	230	296	48
RNU2-30P	ENSG00000252018.1	chr1	52754322	52754462	+	141	0	0	0	0	0	0	0	0	0	0	0	0	0	0	0	0	0	0	0	0	0	0
RPS13P2	ENSG00000228929.1	chr1	52772194	52772648	-	455	0	0	0	0	0	0	0	0	0	0	1	0	0	0	0	0	0	0	0	0	0	0
RNU6-969P	ENSG00000206627.1	chr1	52805108	52805212	-	105	0	0	0	0	0	0	0	0	0	0	0	0	1	0	0	0	1	0	0	1	0	0
ZYG11A	ENSG00000203995.9	chr1	52842511	52894998	+	52488	1	1	0	3	0	1	1	1	3	0	1	2	0	0	0	3	3	1	1	0	1	0
RP4-631H13.2	ENSG00000242391.2	chr1	52881216	52881730	-	515	4	3	0	0	1	0	27	0	8	1	22	7	24	61	0	17	0	49	0	0	0	15
ECHDC2	ENSG00000121310.16	chr1	52895910	52927212	-	31303	22	18	0	0	4	1	111	2	70	1	83	37	808	289	2	51	7	236	3	0	1	50
RP4-631H13.6	ENSG00000230953.2	chr1	52920422	52920596	+	175	9	14	6	8	12	23	14	16	2	4	21	6	4	3	4	4	26	4	18	5	9	5
RP4-631H13.4	ENSG00000231866.2	chr1	52925249	52925423	-	175	0	0	0	0	0	0	0	0	0	0	0	0	0	0	0	0	0	0	0	0	0	0
SCP2	ENSG00000116171.17	chr1	52927229	53051703	+	124475	22	19	48	52	32	19	12	15	59	22	4	77	56	31	48	18	33	23	12	18	35	7
MIR1273F	ENSG00000264834.1	chr1	52928674	52928772	+	99	0	0	0	0	0	0	0	0	0	0	0	0	0	0	0	0	0	0	0	0	0	0
MIR5095	ENSG00000266188.1	chr1	52934930	52935017	+	88	0	0	0	0	0	0	0	0	0	0	0	0	0	0	0	0	0	0	0	0	0	0
MIR1273G	ENSG00000265815.1	chr1	52940314	52940413	+	100	0	0	0	0	0	0	0	0	0	0	0	0	0	0	0	0	0	0	0	0	0	0
RP4-631H13.5	ENSG00000237279.2	chr1	52943536	52943930	-	395	0	0	0	0	0	0	0	1	0	0	1	0	0	0	1	0	0	0	0	0	0	0
RP11-334A14.2	ENSG00000236360.2	chr1	52993201	52993702	-	502	6	3	2	2	3	8	18	5	0	0	4	2	1	4	3	16	4	11	4	2	4	6
TUBBP10	ENSG00000226147.1	chr1	52994726	52996026	+	1301	0	0	0	0	0	0	0	0	0	0	0	0	0	0	0	0	0	0	0	0	0	0
PODN	ENSG00000174348.13	chr1	53062052	53085502	+	23451	0	0	0	0	0	0	0	0	0	0	0	0	0	0	0	0	0	0	0	1	0	0
RP11-334A14.5	ENSG00000232993.1	chr1	53069938	53085502	-	15565	2	2	4	5	45	0	2	0	0	109	0	1	21	194	0	0	0	34	0	0	1	0
HIGD1AP11	ENSG00000227644.2	chr1	53073110	53073389	-	280	0	0	0	0	0	0	0	0	0	0	0	0	0	0	0	0	0	0	0	0	0	0
SLC1A7	ENSG00000162383.11	chr1	53087179	53142632	-	55454	0	0	0	0	6	2	2	2	3	4	0	0	0	9	0	0	0	0	0	1	0	0
RP11-334A14.8	ENSG00000235563.1	chr1	53114576	53118609	+	4034	0	0	0	0	1	0	0	0	0	0	0	0	0	0	0	0	0	0	0	0	0	0
RP5-1024G6.9	ENSG00000277397.1	chr1	53180921	53186900	+	5980	0	0	0	0	0	0	0	0	0	0	1	0	0	0	0	0	0	0	0	0	0	0
CPT2	ENSG00000157184.6	chr1	53196429	53214197	+	17769	73	58	25	32	38	48	81	51	14	31	61	67	59	90	57	53	29	42	39	20	25	36
RP5-1024G6.2	ENSG00000236723.2	chr1	53209783	53213775	-	3993	540	490	187	267	530	654	1364	582	1019	546	1151	287	422	1269	760	733	1130	635	411	607	738	348
C1orf123	ENSG00000162384.13	chr1	53214099	53220617	-	6519	35	33	11	11	34	45	80	31	69	37	69	25	37	78	55	54	77	44	35	35	37	22
RP5-1024G6.7	ENSG00000259818.1	chr1	53220663	53224253	+	3591	0	0	0	0	0	0	0	0	1	0	0	1	0	1	0	0	0	1	1	0	1	0
MAGOH	ENSG00000162385.10	chr1	53226892	53238610	-	11719	4	0	0	0	0	0	0	1	1	4	0	2	2	1	0	0	5	1	1	0	0	1
RP5-1024G6.5	ENSG00000226754.1	chr1	53238610	53242783	+	4174	11	13	24	31	22	32	52	12	25	10	49	10	18	41	42	41	91	43	6	30	34	8
LRP8	ENSG00000157193.15	chr1	53242364	53328070	-	85707	9	11	4	4	4	18	22	8	11	7	6	3	10	31	17	20	25	8	21	4	7	23
RP4-784A16.1	ENSG00000234578.1	chr1	53267935	53268601	+	667	0	1	2	5	1	2	0	0	3	1	8	0	0	2	1	2	2	2	0	1	2	0
RP4-784A16.2	ENSG00000228838.1	chr1	53288024	53289706	+	1683	20	28	79	74	26	55	129	23	51	11	68	42	57	78	72	61	94	41	21	88	128	14
RP4-784A16.3	ENSG00000225030.1	chr1	53291791	53292138	-	348	0	0	0	0	0	0	0	0	0	0	0	0	0	0	0	0	0	0	0	0	0	0
RP4-784A16.4	ENSG00000232762.1	chr1	53304536	53307462	+	2927	0	0	4	1	0	8	2	0	3	0	5	0	1	4	2	14	4	0	0	2	3	0
LINC01771	ENSG00000225675.2	chr1	53328233	53336509	+	8277	0	0	0	0	0	0	0	0	0	0	0	1	0	0	2	0	2	0	0	1	0	0
RP11-117D22.1	ENSG00000226938.1	chr1	53348488	53349233	-	746	0	0	0	0	0	1	0	0	0	0	0	0	0	0	0	0	0	0	0	0	0	0
RP11-117D22.2	ENSG00000230138.1	chr1	53366668	53368245	-	1578	0	0	0	0	0	0	0	0	0	0	0	0	0	0	0	0	0	0	0	0	0	0
SLC25A3P1	ENSG00000236253.7	chr1	53413149	53440020	-	26872	1	0	0	0	0	1	0	2	0	0	0	0	1	1	0	0	0	0	0	0	2	0
DMRTB1	ENSG00000143006.7	chr1	53459399	53467488	+	8090	0	0	0	0	0	1	0	0	0	0	0	0	0	0	0	0	1	0	0	0	0	0
GLIS1	ENSG00000174332.5	chr1	53506237	53738106	-	231870	2	1	1	2	1	1	1	1	1	0	0	0	0	0	2	2	1	0	0	1	1	0
RNU7-95P	ENSG00000239007.1	chr1	53688749	53688812	-	64	0	0	0	0	0	0	0	0	0	0	0	0	0	0	0	0	0	0	0	0	0	0
NDC1	ENSG00000058804.11	chr1	53765460	53838860	-	73401	0	1	0	0	0	1	0	1	2	1	1	2	0	0	1	1	2	1	0	0	1	0
SNORA58	ENSG00000201003.1	chr1	53771018	53771153	-	136	0	0	0	0	0	0	0	0	0	0	0	0	0	0	0	0	0	0	0	0	0	0
RP4-654H19.2	ENSG00000229687.2	chr1	53841547	53841832	+	286	0	0	0	0	0	0	0	0	0	0	0	0	0	0	0	0	0	0	0	0	0	0
YIPF1	ENSG00000058799.14	chr1	53851719	53889834	-	38116	1	4	1	2	2	5	2	2	1	3	0	1	7	2	1	4	5	4	1	1	0	6
DIO1	ENSG00000211452.10	chr1	53891239	53911086	+	19848	12	9	2	13	15	8	14	26	4	5	14	6	9	17	4	7	6	15	8	10	18	0
HSPB11	ENSG00000081870.11	chr1	53916574	53945929	-	29356	0	0	0	0	0	0	0	3	0	0	0	1	0	0	0	1	1	1	0	0	1	0
LRRC42	ENSG00000116212.14	chr1	53946077	53968168	+	22092	34	37	11	8	14	33	61	64	12	37	61	11	27	45	16	46	19	16	23	7	8	12
HNRNPA3P12	ENSG00000219102.3	chr1	53974969	53976031	-	1063	0	0	0	0	0	0	1	0	0	1	1	0	0	0	0	0	0	0	1	0	0	0
LDLRAD1	ENSG00000203985.10	chr1	54007299	54018186	-	10888	0	0	0	1	0	0	0	0	0	0	0	0	0	0	0	0	1	0	0	0	0	1
TMEM59	ENSG00000116209.11	chr1	54026681	54053504	-	26824	3	6	3	0	1	4	3	4	1	2	3	0	5	4	0	2	14	1	1	0	3	3
RP4-758J24.6	ENSG00000280378.1	chr1	54033126	54034880	-	1755	0	0	0	0	0	0	0	0	0	0	0	0	0	0	0	0	0	0	0	0	0	0
TCEANC2	ENSG00000116205.12	chr1	54053587	54112519	+	58933	1	0	1	0	0	0	2	0	0	0	0	0	3	2	0	1	1	0	0	0	0	1
MIR4781	ENSG00000283749.1	chr1	54054079	54054154	+	76	0	0	0	0	0	0	0	0	0	0	0	0	0	0	0	0	0	0	0	0	0	0
RP4-758J24.4	ENSG00000225183.1	chr1	54089856	54090093	+	238	0	0	0	0	0	0	0	0	0	0	0	0	0	0	0	0	0	0	0	0	0	0
AL353898.1	ENSG00000279049.1	chr1	54099968	54100224	-	257	7	6	10	5	4	10	16	5	11	10	12	11	11	13	14	20	10	12	8	7	8	3
RP11-446E24.4	ENSG00000256407.2	chr1	54132686	54200073	-	67388	0	0	0	1	0	0	0	0	0	1	1	0	0	1	0	0	0	0	0	0	0	0
CDCP2	ENSG00000157211.11	chr1	54132968	54153770	-	20803	0	0	0	0	0	0	0	0	0	0	0	0	0	0	0	0	0	0	0	0	0	0
RP11-446E24.3	ENSG00000280425.2	chr1	54137746	54142980	+	5235	0	0	1	0	0	0	1	0	0	0	1	0	1	2	0	0	0	0	0	0	0	0
CYB5RL	ENSG00000215883.10	chr1	54169651	54200036	-	30386	0	0	0	0	0	0	0	0	0	0	0	0	0	0	0	0	0	0	0	0	0	0
MRPL37	ENSG00000116221.15	chr1	54184041	54225464	+	41424	40	88	67	68	59	123	219	79	52	29	83	92	61	238	217	128	39	114	69	47	74	94
SSBP3	ENSG00000157216.15	chr1	54225432	54413479	-	188048	25	10	2	2	3	6	3	5	2	13	7	12	3	22	3	3	17	21	4	4	4	5
SSBP3-AS1	ENSG00000198711.5	chr1	54236440	54239063	+	2624	5	11	4	4	5	9	7	3	3	5	8	5	1	20	4	2	3	7	8	1	1	3
RP5-997D24.3	ENSG00000225632.1	chr1	54285405	54287371	+	1967	0	0	0	0	0	0	0	0	0	0	1	0	0	0	0	0	0	0	0	0	0	0
RP4-705F19.1	ENSG00000232245.1	chr1	54416256	54420860	+	4605	0	0	0	0	0	1	0	0	0	0	0	0	1	0	0	0	0	0	0	0	0	0
RP5-866L20.1	ENSG00000235741.1	chr1	54516412	54517259	-	848	0	0	0	0	0	0	0	0	0	0	0	0	0	0	0	0	0	0	0	0	0	0
RP5-866L20.2	ENSG00000237173.1	chr1	54524824	54524931	+	108	0	0	0	0	0	0	0	0	0	0	0	0	0	0	0	0	0	0	0	0	0	0
HNRNPA1P63	ENSG00000227453.1	chr1	54536796	54537758	+	963	0	0	0	0	0	0	0	0	0	0	0	0	0	0	0	0	0	0	0	0	0	0
ACOT11	ENSG00000162390.17	chr1	54542257	54639192	+	96936	0	0	0	1	0	2	2	0	3	1	1	2	1	2	0	4	2	2	0	1	2	0
FAM151A	ENSG00000162391.11	chr1	54609182	54623556	-	14375	22	31	13	20	67	73	66	51	29	22	283	21	47	252	3	0	49	23	151	59	93	22
RP11-240D10.4	ENSG00000230728.1	chr1	54621477	54628438	-	6962	0	0	0	0	0	0	0	0	0	0	1	1	0	0	0	0	0	0	1	0	0	0
MROH7	ENSG00000184313.19	chr1	54641754	54710266	+	68513	0	0	0	0	0	0	0	0	0	0	0	0	0	0	0	0	0	0	0	0	0	0
MROH7-TTC4	ENSG00000271723.5	chr1	54641786	54742308	+	100523	0	0	0	0	0	0	0	0	0	0	0	0	0	0	0	0	0	0	0	0	0	0
TTC4	ENSG00000243725.6	chr1	54715822	54742657	+	26836	0	0	0	0	0	0	0	0	0	0	0	0	1	0	0	0	0	0	0	0	0	0
PARS2	ENSG00000162396.5	chr1	54756898	54764514	-	7617	0	0	0	1	0	1	3	1	1	0	0	0	0	0	0	0	0	0	0	0	0	0
TTC22	ENSG00000006555.10	chr1	54779712	54801267	-	21556	0	0	0	1	1	0	0	1	0	0	0	0	0	0	0	0	0	0	0	0	0	0
RP11-67L3.2	ENSG00000237453.1	chr1	54792885	54794905	+	2021	0	0	0	0	0	0	0	1	0	1	1	0	1	0	0	0	0	0	0	0	0	0
LEXM	ENSG00000162398.11	chr1	54806063	54842252	+	36190	1	0	0	0	0	7	3	4	2	6	7	0	82	9	2	0	39	3	0	3	1	3
DHCR24	ENSG00000116133.11	chr1	54849633	54887218	-	37586	4	9	3	3	7	31	7	12	20	6	8	13	24	36	7	30	65	8	5	6	3	6
RP11-67L3.5	ENSG00000242396.1	chr1	54886875	54888001	+	1127	136	184	318	383	266	1380	279	465	799	362	1235	875	1220	1642	292	801	1218	549	239	274	489	200
RP11-67L3.4	ENSG00000233203.6	chr1	54887563	54888850	+	1288	0	0	0	0	0	0	0	0	0	0	0	0	0	0	0	0	0	0	0	0	0	0
TMEM61	ENSG00000143001.4	chr1	54980792	54992293	+	11502	0	0	0	0	0	0	0	0	0	0	0	0	0	0	0	0	0	0	0	0	0	0
RP11-12C17.2	ENSG00000233271.1	chr1	54980950	54992274	-	11325	1	4	3	1	3	52	2	198	99	6	36	0	30	17	0	6	95	0	16	1	3	6
BSND	ENSG00000162399.6	chr1	54998933	55010883	+	11951	0	0	0	0	0	0	3	0	0	0	0	0	0	0	0	0	0	0	0	0	0	0
PCSK9	ENSG00000169174.10	chr1	55039548	55064852	+	25305	0	0	0	0	0	0	2	2	0	0	1	0	0	0	0	0	0	1	0	0	0	0
USP24	ENSG00000162402.13	chr1	55066359	55215113	-	148755	4	1	1	2	0	1	58	30	15	1	33	2	8	2	0	2	7	10	2	5	8	0
RP11-101C11.1	ENSG00000231090.1	chr1	55217861	55234177	+	16317	0	0	0	0	0	0	0	0	0	0	0	0	0	0	0	0	0	0	0	0	0	1
GYG1P3	ENSG00000231095.1	chr1	55222379	55223372	+	994	0	0	0	0	0	0	0	0	0	0	0	0	0	0	0	0	0	0	0	0	0	0
MIR4422	ENSG00000265822.1	chr1	55225641	55225723	+	83	0	0	0	0	0	0	0	0	0	0	0	0	0	0	0	0	0	0	0	0	0	0
GOT2P1	ENSG00000231900.3	chr1	55367466	55368774	+	1309	0	0	0	0	0	0	0	0	0	0	0	0	0	0	0	0	0	0	0	0	0	0
MTCO2P34	ENSG00000232198.2	chr1	55372710	55373316	-	607	0	0	0	0	0	0	0	0	0	0	0	0	0	0	0	0	0	0	0	0	0	0
RN7SKP291	ENSG00000199831.1	chr1	55376526	55376852	-	327	0	0	0	0	0	0	0	0	0	0	0	0	0	0	0	0	0	0	0	0	0	0
RNU6-830P	ENSG00000252162.1	chr1	55398514	55398620	+	107	0	0	0	0	0	0	0	0	0	0	0	0	0	0	0	0	0	0	0	0	0	0
Y_RNA	ENSG00000272051.1	chr1	55484871	55484972	-	102	0	0	0	0	0	0	0	0	0	0	0	0	0	0	0	0	0	0	0	0	0	0
RP11-90C4.1	ENSG00000234810.2	chr1	55581037	55868248	+	287212	0	0	1	2	0	0	0	0	1	1	2	0	0	17	0	0	1	0	0	4	2	0
LINC01753	ENSG00000230250.2	chr1	55915607	55944974	-	29368	0	0	0	0	0	0	0	0	0	0	0	0	0	0	0	1	0	0	0	1	0	0
PIGQP1	ENSG00000227104.3	chr1	55938714	55939280	-	567	0	0	0	0	0	0	0	0	0	0	0	0	0	0	0	0	0	0	0	0	0	0
LINC01755	ENSG00000233079.1	chr1	55945087	55950119	+	5033	0	0	0	0	0	0	0	0	0	10	0	0	0	1	0	0	0	0	0	0	0	0
RP1-158P9.1	ENSG00000235612.1	chr1	56145721	56155224	+	9504	0	0	0	0	0	1	0	0	0	0	0	0	0	2	0	0	0	2	0	0	0	0
RPSAP20	ENSG00000229871.1	chr1	56207567	56208456	-	890	0	0	0	0	0	0	0	0	0	0	0	0	0	0	0	0	0	0	0	0	0	0
RP11-504A18.1	ENSG00000260971.3	chr1	56248294	56258571	-	10278	0	0	0	0	0	0	0	0	0	0	0	0	0	0	0	0	0	0	0	0	0	0
LINC01767	ENSG00000223956.2	chr1	56414963	56415966	+	1004	0	0	2	0	0	1	0	0	0	0	0	0	0	1	1	0	0	1	0	0	1	1
PLPP3	ENSG00000162407.8	chr1	56494747	56645301	-	150555	1	2	0	3	1	6	1	1	2	5	3	1	1	15	3	3	3	3	2	2	1	20
RPL21P23	ENSG00000236776.1	chr1	56538452	56538911	+	460	0	0	0	0	0	0	0	0	0	1	0	0	0	0	0	0	0	0	0	0	0	0
RPL23AP85	ENSG00000224980.1	chr1	56585612	56586242	-	631	0	0	0	0	0	0	0	0	0	0	0	0	0	0	0	0	0	0	0	0	0	0
RP11-377K22.2	ENSG00000225475.1	chr1	56619409	56619549	-	141	0	0	0	0	0	0	0	0	0	0	0	0	0	0	0	0	0	0	0	0	0	0
PRKAA2	ENSG00000162409.10	chr1	56645322	56715335	+	70014	0	1	2	1	0	2	2	0	1	1	0	0	0	1	1	0	2	0	0	1	0	0
C1orf168	ENSG00000187889.12	chr1	56718804	56819696	-	100893	0	3	1	2	0	8	1	0	0	0	4	3	2	12	4	7	5	0	0	1	0	0
RP11-378I13.1	ENSG00000229913.1	chr1	56823679	56826920	-	3242	0	0	0	0	0	0	0	0	0	0	0	0	0	1	0	0	0	0	0	0	0	0
C8A	ENSG00000157131.10	chr1	56854806	56918221	+	63416	0	0	0	0	0	0	0	0	0	0	0	0	0	0	0	0	0	0	0	0	0	0
C8B	ENSG00000021852.12	chr1	56929210	56966140	-	36931	0	0	0	0	0	0	0	0	0	0	0	0	0	0	0	0	0	0	0	0	0	0
RP5-1103B4.3	ENSG00000236341.1	chr1	56963886	56996757	+	32872	0	0	0	1	0	53	0	0	14	20	0	0	0	5	0	1	0	0	1	0	0	0
DAB1	ENSG00000173406.15	chr1	56994778	58546734	-	1551957	4	3	13	12	1	27	2	2	6	53	1	2	0	6	3	9	5	1	4	8	15	4
RP6-102O10.1	ENSG00000227935.1	chr1	57386576	57387450	+	875	0	0	1	0	0	0	0	0	0	0	0	0	0	0	0	0	0	0	0	0	0	0
RPS20P5	ENSG00000236888.1	chr1	57605847	57606206	-	360	0	0	0	0	0	0	0	0	0	0	0	0	0	0	0	0	0	0	0	0	0	0
DAB1-AS1	ENSG00000226759.7	chr1	57860532	57880905	+	20374	0	0	1	0	0	5	0	0	2	0	0	0	0	0	0	0	0	0	0	0	0	0
HNRNPA1P6	ENSG00000229887.4	chr1	58047889	58049335	-	1447	0	0	0	0	0	0	0	0	0	0	0	0	0	0	0	0	0	0	0	0	0	0
RPS26P15	ENSG00000223416.3	chr1	58056133	58056480	-	348	0	0	0	0	0	0	0	0	0	0	0	0	0	0	0	0	0	0	0	0	0	0
RP11-393I23.4	ENSG00000235038.1	chr1	58060139	58080274	+	20136	0	0	0	0	0	0	0	0	0	0	0	0	1	0	0	0	0	0	0	0	0	0
RP11-393I23.3	ENSG00000230546.1	chr1	58084419	58084559	+	141	0	0	0	0	0	0	0	0	0	0	0	0	0	0	0	0	0	0	0	0	0	0
RP11-414C16.1	ENSG00000233216.1	chr1	58228682	58229003	-	322	0	0	0	0	0	0	0	0	0	0	0	0	0	0	0	0	0	0	0	0	0	0
OMA1	ENSG00000162600.11	chr1	58415384	58546802	-	131419	0	0	0	0	0	4	0	1	0	0	0	0	0	1	0	0	0	0	0	0	0	0
RP4-592A1.4	ENSG00000270209.1	chr1	58552913	58553333	-	421	0	0	0	0	0	0	0	0	0	0	0	0	0	0	0	0	0	0	0	0	0	0
RN7SL713P	ENSG00000264128.2	chr1	58565631	58565932	-	302	0	0	0	0	0	0	0	0	0	0	0	0	0	0	0	0	0	0	0	0	0	0
TACSTD2	ENSG00000184292.6	chr1	58575423	58577773	-	2351	0	0	1	0	0	2	16	39	1	2	18	48	34	10	0	9	15	0	34	3	4	12
RP4-592A1.2	ENSG00000185839.3	chr1	58630841	58631530	-	690	0	0	0	0	0	0	0	2	0	0	2	1	0	1	0	0	0	0	1	1	0	0
MYSM1	ENSG00000162601.9	chr1	58654739	58700092	-	45354	2	1	0	0	1	4	2	4	1	0	22	4	13	3	0	20	7	1	3	1	1	0
RP11-63G10.4	ENSG00000283445.1	chr1	58715609	58771295	+	55687	3	0	0	0	0	1	1	0	0	0	1	0	0	1	13	0	1	0	0	0	0	0
JUN	ENSG00000177606.6	chr1	58780788	58784327	-	3540	12	14	1	1	7	5	14	6	0	8	0	18	5	3	16	6	9	11	8	2	0	1
LINC01135	ENSG00000234807.5	chr1	58785160	58899594	+	114435	21	41	12	20	23	17	177	4	9	27	10	27	31	13	892	48	21	12	21	9	12	5
RP11-63G10.3	ENSG00000272226.1	chr1	58812808	58813342	-	535	0	0	0	0	0	0	0	0	0	0	0	0	0	3	0	1	0	0	0	0	0	0
RP11-63G10.2	ENSG00000231740.1	chr1	58838448	58851254	-	12807	2	0	0	0	0	5	0	1	1	2	1	0	0	1	4	1	0	0	1	0	0	1
RP4-794H19.1	ENSG00000232453.6	chr1	58882868	58903747	-	20880	2	1	2	1	3	2	8	0	0	12	0	3	17	26	21	2	1	1	12	2	2	15
LINC01358	ENSG00000237352.3	chr1	58933643	59240555	+	306913	2	2	3	6	2	4	13	1	0	5	0	21	4	5	766	9	1	4	1	2	3	0
PHBP3	ENSG00000228121.1	chr1	58999676	59000494	+	819	0	0	0	0	0	0	0	0	0	0	0	0	0	0	0	0	0	0	0	0	0	0
RP11-145M4.1	ENSG00000241042.1	chr1	59054397	59056049	-	1653	0	1	0	0	0	0	3	0	0	0	0	6	0	0	24	0	0	0	0	0	0	0
RP11-145M4.2	ENSG00000235215.2	chr1	59055999	59078116	-	22118	5	8	1	0	4	2	7	0	0	0	0	27	0	5	146	0	0	0	3	0	2	0
HSD52	ENSG00000224609.6	chr1	59131936	59208121	-	76186	2	2	1	4	0	4	1	1	1	5	1	17	10	2	8	7	0	0	2	3	3	0
RP11-467C18.1	ENSG00000270457.1	chr1	59289303	59289640	-	338	0	0	0	0	0	0	0	0	0	0	0	0	0	0	0	0	0	0	0	0	0	0
FGGY	ENSG00000172456.17	chr1	59296638	59810647	+	514010	2	0	0	1	0	1	0	1	0	1	1	0	1	2	2	7	5	0	4	4	3	21
MIR4711	ENSG00000266150.1	chr1	59733227	59733296	-	70	0	0	0	0	0	0	0	0	0	0	0	0	0	0	0	0	0	0	0	0	0	0
RP4-782L23.2	ENSG00000226883.1	chr1	59754747	59789182	-	34436	31	28	5	7	29	48	32	53	41	23	18	45	38	75	152	87	19	52	24	13	22	39
HOOK1	ENSG00000134709.10	chr1	59814786	59876378	+	61593	0	0	1	3	0	0	0	1	3	0	0	1	1	2	0	1	31	0	0	0	1	1
CYP2J2	ENSG00000134716.9	chr1	59893308	59926790	-	33483	0	0	1	0	0	0	0	0	0	0	1	1	0	2	0	2	1	0	0	0	0	1
RN7SL475P	ENSG00000265535.2	chr1	59974757	59975054	-	298	0	0	0	0	0	0	0	0	0	0	0	0	0	0	0	0	0	0	0	0	0	0
C1orf87	ENSG00000162598.13	chr1	59987269	60073770	-	86502	0	0	0	0	0	0	0	0	0	0	0	0	0	2	0	0	0	0	0	0	0	0
PGBD4P8	ENSG00000229332.2	chr1	60097415	60097976	+	562	0	1	0	0	0	0	0	0	0	0	0	0	0	0	0	0	0	0	0	0	0	0
RP11-575B7.3	ENSG00000238242.1	chr1	60114875	60149679	+	34805	0	0	0	0	1	2	0	0	0	1	0	1	0	0	1	0	0	0	0	0	1	0
LINC01748	ENSG00000226476.3	chr1	60515716	60640491	-	124776	0	0	1	0	1	0	0	0	0	0	8	0	0	8	0	0	1	0	0	1	0	3
RP11-436K8.1	ENSG00000231252.2	chr1	60659631	60867998	-	208368	0	0	0	1	0	0	0	2	0	0	19	0	0	1	0	0	0	0	0	1	1	1
NFIA	ENSG00000162599.15	chr1	60865259	61462793	+	597535	0	5	3	7	2	9	36	3	0	2	3	5	7	24	9	7	19	0	3	12	9	1
NFIA-AS2	ENSG00000237928.5	chr1	60940239	60970776	-	30538	0	0	0	0	0	0	0	0	0	0	0	0	0	0	0	1	0	0	0	0	0	0
RP4-802A10.1	ENSG00000270742.1	chr1	61124733	61125202	+	470	0	0	0	0	0	0	0	0	0	0	0	0	0	0	0	0	0	0	0	0	0	0
NFIA-AS1	ENSG00000237853.6	chr1	61248945	61253510	-	4566	0	0	0	0	0	0	0	0	0	0	3	0	2	2	0	0	0	0	0	1	0	0
RP11-430G17.1	ENSG00000223920.2	chr1	61654194	61654908	+	715	0	0	0	0	0	0	0	0	0	0	0	1	0	0	0	0	0	0	0	0	0	0
TM2D1	ENSG00000162604.12	chr1	61681046	61725423	-	44378	1	0	0	0	1	0	0	0	0	0	1	2	1	1	1	0	2	2	0	0	0	0
RP11-430G17.3	ENSG00000271200.1	chr1	61741998	61742424	-	427	1	0	0	0	0	1	1	0	0	0	0	1	0	0	0	0	0	0	0	0	0	0
PATJ	ENSG00000132849.19	chr1	61742477	62178675	+	436199	0	2	4	5	2	6	8	3	1	1	6	6	5	3	1	4	20	2	2	4	5	1
RNU6-414P	ENSG00000200575.1	chr1	61816419	61816522	+	104	0	0	0	0	0	0	0	0	0	0	0	0	0	0	0	0	0	0	0	0	0	0
RNU6-1177P	ENSG00000212360.1	chr1	61852499	61852602	+	104	0	0	0	0	0	0	0	0	0	0	0	0	0	0	0	0	0	0	0	0	0	0
LAMTOR5P1	ENSG00000236646.1	chr1	62038842	62039111	+	270	0	0	0	0	0	0	0	0	0	0	0	0	0	0	0	0	0	0	0	0	0	0
RN7SL180P	ENSG00000242860.3	chr1	62072448	62072741	+	294	0	0	0	0	0	0	0	0	0	0	0	0	0	0	0	0	0	0	0	0	0	0
MIR3116-1	ENSG00000263908.1	chr1	62078786	62078859	+	74	0	0	0	0	0	0	0	0	0	0	0	0	0	0	0	0	0	0	0	0	0	0
MIR3116-2	ENSG00000283690.1	chr1	62078789	62078856	-	68	0	0	0	0	0	0	0	0	0	0	0	0	0	0	0	0	0	0	0	0	0	0
PIGPP2	ENSG00000234204.1	chr1	62189131	62189953	+	823	0	0	1	0	0	0	0	0	0	0	0	1	0	0	0	0	0	0	0	0	0	0
RPS15AP7	ENSG00000234088.1	chr1	62190522	62190926	+	405	0	0	0	0	0	0	0	0	0	0	0	0	0	0	0	0	0	0	0	0	0	0
L1TD1	ENSG00000240563.1	chr1	62194831	62212328	+	17498	0	0	0	1	0	0	0	0	0	0	0	0	0	0	0	0	0	0	0	0	0	0
RP5-1155K23.4	ENSG00000237227.1	chr1	62208136	62208442	-	307	0	0	0	0	0	0	0	0	0	0	0	0	0	0	0	0	0	0	0	0	0	0
Y_RNA	ENSG00000200174.1	chr1	62211557	62211666	+	110	0	0	0	0	0	0	0	0	0	0	0	0	0	0	0	0	0	0	0	0	0	0
KANK4	ENSG00000132854.18	chr1	62236979	62319414	-	82436	0	0	0	1	0	0	1	0	0	1	0	0	1	3	0	1	1	1	2	0	1	0
RNU6-371P	ENSG00000201153.1	chr1	62298149	62298256	-	108	0	0	0	0	0	0	0	0	0	0	0	0	0	0	0	0	0	0	0	0	0	0
USP1	ENSG00000162607.12	chr1	62436297	62451804	+	15508	3	3	0	1	4	6	10	6	1	0	3	2	2	8	3	2	10	5	2	2	0	0
DOCK7	ENSG00000116641.17	chr1	62454298	62688368	-	234071	2	3	3	7	1	4	17	1	5	6	11	3	3	6	8	4	11	11	5	4	2	1
RP11-293K19.1	ENSG00000270549.1	chr1	62530636	62530873	+	238	0	0	0	0	0	0	0	0	0	0	0	0	0	0	0	0	0	0	0	0	0	0
ANGPTL3	ENSG00000132855.4	chr1	62597487	62606159	+	8673	0	4	0	0	2	3	2	3	0	0	3	2	1	2	5	3	2	0	2	2	1	0
RP5-849H19.3	ENSG00000278967.1	chr1	62607766	62609584	+	1819	1	1	0	0	0	0	0	0	0	0	2	0	0	1	1	0	1	0	0	0	1	1
RP5-849H19.2	ENSG00000213703.2	chr1	62641122	62641667	-	546	0	0	0	0	0	0	0	0	0	0	0	0	0	0	0	0	0	0	0	0	0	0
RP11-230B22.1	ENSG00000235545.1	chr1	62688482	62710694	+	22213	0	0	0	0	0	0	0	0	1	1	0	0	0	0	0	0	2	2	1	0	1	0
ATG4C	ENSG00000125703.14	chr1	62784135	62865513	+	81379	0	0	0	0	0	1	1	0	0	0	1	0	0	0	2	0	4	0	0	1	0	0
RP4-771M4.3	ENSG00000234318.1	chr1	62896009	62901639	+	5631	0	0	0	0	0	0	0	0	0	0	0	0	0	0	0	0	0	0	0	0	0	0
RP4-771M4.2	ENSG00000237163.1	chr1	62905180	62905482	+	303	0	0	0	0	0	0	0	0	0	0	0	0	0	0	0	0	0	0	0	0	0	0
LINC01739	ENSG00000229537.5	chr1	63000497	63012471	-	11975	0	0	0	0	0	0	0	0	0	0	0	0	0	0	0	0	0	0	0	0	0	0
RP11-5P4.2	ENSG00000227485.1	chr1	63024207	63025658	+	1452	0	0	0	0	0	0	0	0	0	0	0	0	0	0	0	0	0	0	0	0	0	0
RP11-5P4.3	ENSG00000229225.1	chr1	63078081	63079031	-	951	0	0	0	0	0	0	0	0	0	0	0	0	0	0	0	0	0	0	0	0	0	0
RP11-335E6.2	ENSG00000203605.3	chr1	63139250	63163153	+	23904	0	0	0	0	0	0	1	0	0	0	0	0	0	0	0	1	0	0	0	0	0	0
LINC00466	ENSG00000224209.7	chr1	63159087	63317274	-	158188	1	1	2	2	0	0	0	1	0	1	0	2	0	2	0	3	1	1	0	2	2	1
RNA5SP49	ENSG00000252259.1	chr1	63186336	63186450	-	115	0	0	0	0	0	0	0	0	0	0	0	0	0	0	0	0	0	0	0	0	0	0
RP11-335E6.3	ENSG00000228734.2	chr1	63249920	63251771	+	1852	0	0	0	0	0	0	2	0	0	0	2	0	0	0	0	1	1	0	0	0	0	1
RPSAP65	ENSG00000223683.1	chr1	63262113	63262707	+	595	0	0	0	0	0	0	3	0	1	0	2	0	0	0	0	2	1	0	0	0	0	1
FOXD3-AS1	ENSG00000230798.5	chr1	63320884	63324441	-	3558	0	0	0	0	0	7	6	0	24	0	67	0	1	0	3	2	33	4	0	0	0	3
FOXD3	ENSG00000187140.5	chr1	63323041	63325126	+	2086	0	0	0	0	0	0	3	0	4	0	34	0	1	2	5	0	6	2	0	0	0	5
MIR6068	ENSG00000275836.1	chr1	63326925	63326984	-	60	0	0	0	0	0	0	0	0	0	0	0	0	0	0	0	0	0	0	0	0	0	0
Y_RNA	ENSG00000252784.1	chr1	63338263	63338372	+	110	0	0	0	0	0	0	0	0	0	0	0	0	0	0	0	0	0	0	0	0	0	0
RP4-792G4.3	ENSG00000236674.1	chr1	63359823	63361179	-	1357	0	0	0	0	0	0	0	0	0	0	0	0	0	0	0	0	0	0	0	0	0	0
ALG6	ENSG00000088035.15	chr1	63367590	63438562	+	70973	1	2	0	1	2	1	12	1	2	0	2	0	2	5	4	1	3	2	3	1	4	3
ITGB3BP	ENSG00000142856.16	chr1	63440770	63593721	-	152952	955	716	205	268	825	904	1638	547	1124	838	1170	421	763	990	1021	770	923	456	533	327	360	92
EFCAB7	ENSG00000203965.12	chr1	63523372	63572693	+	49322	6	3	0	0	11	0	3	2	1	6	3	0	3	1	7	2	3	0	5	1	0	2
RN7SL488P	ENSG00000264271.2	chr1	63529613	63529898	-	286	0	0	0	0	0	0	0	0	0	0	0	0	0	0	0	0	0	0	0	0	0	0
RNU7-123P	ENSG00000251720.1	chr1	63536711	63536770	-	60	0	0	0	0	0	0	0	0	0	0	0	0	0	0	0	0	0	0	0	0	0	0
DLEU2L	ENSG00000116652.6	chr1	63547082	63550636	+	3555	0	0	0	0	0	0	0	0	0	0	0	0	0	0	0	0	0	0	0	0	0	0
DLEU2_6	ENSG00000276884.1	chr1	63548977	63549112	-	136	0	0	0	0	0	0	0	0	0	0	0	0	0	0	0	0	0	0	0	0	0	0
DLEU2_5	ENSG00000278287.1	chr1	63549133	63549216	-	84	0	0	0	0	0	0	0	0	0	0	0	0	0	0	0	0	0	0	0	0	0	0
DLEU2_4	ENSG00000277565.1	chr1	63549227	63549284	-	58	0	0	0	0	0	0	0	0	0	0	0	0	0	0	0	0	0	0	0	0	0	0
DLEU2_3	ENSG00000275823.1	chr1	63549294	63549366	-	73	0	0	0	0	0	0	0	0	0	0	0	0	0	0	0	0	0	0	0	0	0	0
DLEU2_2	ENSG00000277689.1	chr1	63549374	63549463	-	90	0	0	0	0	0	0	0	0	0	0	0	0	0	0	0	0	0	0	0	0	0	0
DLEU2_1	ENSG00000274199.1	chr1	63549489	63549608	-	120	0	0	0	0	0	0	0	0	0	0	0	0	0	0	0	0	0	0	0	0	0	0
PGM1	ENSG00000079739.15	chr1	63593276	63660245	+	66970	23	10	2	2	28	8	13	8	3	17	7	4	5	6	6	1	15	6	5	2	1	0
RN7SL130P	ENSG00000244256.3	chr1	63655743	63656047	+	305	0	0	0	0	0	0	0	0	0	0	0	0	0	0	0	0	0	0	0	0	0	0
ROR1	ENSG00000185483.11	chr1	63774022	64181498	+	407477	7	3	52	49	6	7	0	10	3	24	1	1	6	10	3	7	5	3	0	46	60	0
RP4-597J3.1	ENSG00000177452.7	chr1	63788721	63789304	-	584	0	0	0	0	0	0	0	0	0	0	0	0	1	0	0	1	0	0	0	0	0	0
CFL1P3	ENSG00000228056.3	chr1	63843196	63843685	-	490	0	0	1	1	0	0	0	0	1	0	0	0	0	0	0	1	0	0	0	0	1	0
RNU6-809P	ENSG00000207190.1	chr1	64028894	64029000	-	107	0	0	0	0	0	0	0	0	0	0	0	0	0	0	0	0	0	0	0	0	0	0
Y_RNA	ENSG00000200508.1	chr1	64066640	64066741	-	102	0	0	0	0	0	0	0	0	0	0	0	0	0	0	0	0	0	0	0	0	0	0
ROR1-AS1	ENSG00000223949.6	chr1	64094442	64171297	-	76856	198	156	315	384	151	542	297	404	81	332	7	138	220	225	12	252	45	77	51	44	62	4
UBE2U	ENSG00000177414.13	chr1	64203627	64267368	+	63742	0	0	0	0	0	0	1	0	0	1	0	0	0	0	0	1	1	0	0	0	0	0
RNU7-62P	ENSG00000238653.1	chr1	64384398	64384459	-	62	0	0	0	0	0	0	0	0	0	0	0	0	0	0	0	0	0	0	0	0	0	0
CACHD1	ENSG00000158966.13	chr1	64470792	64693058	+	222267	0	0	6	1	1	1	0	1	1	0	0	0	0	4	0	2	0	0	0	2	1	0
MIR4794	ENSG00000264470.1	chr1	64579847	64579923	+	77	0	0	0	0	0	0	0	0	0	0	0	0	0	0	0	0	0	0	0	0	0	0
RAVER2	ENSG00000162437.14	chr1	64745095	64833232	+	88138	23	14	5	2	20	41	25	33	5	49	13	14	7	25	20	43	149	82	30	3	3	11
JAK1	ENSG00000162434.11	chr1	64833229	64966504	-	133276	7	5	3	5	2	7	11	9	7	0	2	2	3	7	10	8	47	3	4	2	1	8
RP11-182I10.1	ENSG00000234784.2	chr1	64918443	64918683	+	241	0	0	0	0	0	0	0	0	0	0	0	0	0	0	0	0	0	0	0	0	0	0
RP11-182I10.2	ENSG00000233877.2	chr1	64941979	64942365	+	387	1	0	0	0	0	0	0	0	0	0	1	0	0	0	0	0	0	0	0	0	0	0
LINC01359	ENSG00000226891.7	chr1	64972225	65002489	-	30265	0	1	0	0	0	0	1	0	0	0	0	0	0	0	0	0	0	0	0	0	0	0
SLC2A3P2	ENSG00000185031.6	chr1	64984608	64986087	-	1480	0	0	0	0	0	0	0	0	0	0	0	0	0	0	0	0	0	0	0	0	0	0
RP4-535B20.4	ENSG00000272506.1	chr1	65003470	65004087	-	618	0	0	0	0	0	0	0	0	0	0	0	0	0	0	0	0	0	0	0	0	0	0
RNU6-1176P	ENSG00000212257.1	chr1	65022968	65023074	-	107	0	0	0	0	0	0	0	0	0	0	0	0	0	0	0	0	0	0	0	0	0	0
MIR3671	ENSG00000265996.1	chr1	65057755	65057842	-	88	0	0	0	0	0	0	0	0	0	0	0	0	0	0	0	0	0	0	0	0	0	0
MIR101-1	ENSG00000199135.1	chr1	65058434	65058508	-	75	0	0	0	0	0	0	0	0	0	0	0	0	0	0	0	0	0	0	0	0	0	0
RP4-535B20.1	ENSG00000231485.1	chr1	65066627	65067737	-	1111	0	0	0	0	0	0	0	0	0	1	0	0	0	0	0	0	0	0	0	0	0	0
RP4-535B20.2	ENSG00000235804.2	chr1	65077413	65078131	-	719	0	0	0	0	0	0	0	0	0	0	0	0	0	0	0	0	0	0	0	0	0	0
MRPS21P1	ENSG00000234496.2	chr1	65092392	65092614	-	223	0	0	0	0	0	0	0	0	0	0	0	0	0	0	0	0	0	0	0	0	0	0
AK4	ENSG00000162433.14	chr1	65147549	65232145	+	84597	4	1	1	2	2	1	2	2	3	3	2	0	0	2	0	0	1	1	0	1	0	0
RPS29P7	ENSG00000231622.1	chr1	65154480	65154650	+	171	0	0	0	0	0	0	0	0	0	0	0	0	0	0	0	0	0	0	0	0	0	0
DNAJC6	ENSG00000116675.15	chr1	65248219	65415869	+	167651	1	1	0	2	0	0	0	0	0	0	0	2	0	1	0	0	24	0	0	0	3	0
RP5-1044H5.1	ENSG00000229294.1	chr1	65279456	65306521	-	27066	0	2	0	0	0	4	1	0	2	1	47	0	0	7	2	16	32	0	1	0	1	3
COX6CP13	ENSG00000234144.1	chr1	65298755	65298980	-	226	0	0	0	0	0	0	0	0	0	0	0	0	0	0	0	0	0	0	0	0	0	0
RNU2-15P	ENSG00000222624.1	chr1	65415816	65416006	+	191	0	0	0	0	0	0	0	0	0	0	0	0	0	0	0	0	0	0	0	0	0	0
LEPROT	ENSG00000213625.8	chr1	65420587	65436007	+	15421	0	0	0	0	0	0	0	0	0	0	0	0	0	0	0	0	0	0	0	0	0	0
LEPR	ENSG00000116678.19	chr1	65420652	65641559	+	220908	0	1	0	1	0	2	1	3	0	2	3	0	0	21	1	0	5	1	0	0	2	9
RP4-630A11.3	ENSG00000237852.1	chr1	65486406	65494188	+	7783	0	0	0	0	0	0	0	0	0	0	0	0	0	0	0	0	0	0	0	0	0	0
RP11-430H12.2	ENSG00000224570.1	chr1	65576129	65578380	-	2252	0	0	0	0	0	0	1	1	0	0	0	0	0	3	0	0	0	0	0	0	0	0
RN7SL854P	ENSG00000239319.3	chr1	65761058	65761352	-	295	0	0	0	0	0	0	0	0	0	0	0	0	0	0	0	0	0	0	0	0	0	0
PDE4B	ENSG00000184588.17	chr1	65792514	66374579	+	582066	3	9	4	7	1	1	2	9	1	3	4	10	2	12	1	7	3	1	3	4	3	0
RP11-397C12.1	ENSG00000227466.1	chr1	66042500	66050718	-	8219	0	0	0	0	0	0	0	0	0	0	0	0	0	0	0	0	0	2	0	0	0	0
RNU4-88P	ENSG00000223152.1	chr1	66094461	66094546	-	86	0	0	0	0	0	0	0	0	0	0	0	0	0	0	0	0	0	0	0	0	0	0
SGIP1	ENSG00000118473.21	chr1	66533383	66748299	+	214917	5	16	1	1	10	0	31	2	0	2	0	29	5	0	11	19	23	3	112	5	7	0
MIR3117	ENSG00000264720.3	chr1	66628440	66628517	+	78	0	0	0	0	0	0	0	0	0	0	0	0	0	0	0	0	0	0	0	0	0	0
RP4-598P13.1	ENSG00000248458.2	chr1	66665864	66677027	-	11164	7	0	0	0	28	0	0	0	1	1	0	0	34	2	0	0	3	5	0	0	1	1
TCTEX1D1	ENSG00000152760.9	chr1	66752459	66778787	+	26329	0	0	0	0	0	0	0	0	0	0	0	0	0	0	0	0	0	0	0	0	1	0
INSL5	ENSG00000172410.4	chr1	66797741	66801256	-	3516	0	0	0	0	0	0	0	0	0	0	0	0	0	0	0	0	0	0	0	0	0	0
WDR78	ENSG00000152763.16	chr1	66812885	66924887	-	112003	0	0	0	0	0	0	0	0	6	0	0	2	0	2	1	45	57	0	0	0	0	0
RP11-342H21.2	ENSG00000231080.1	chr1	66826942	66828558	+	1617	2	3	0	0	5	1	0	4	13	6	0	2	3	22	1	5	12	7	4	1	1	1
MIER1	ENSG00000198160.14	chr1	66924895	66988619	+	63725	11	3	8	2	5	12	34	2	18	6	2	6	0	17	13	6	26	5	5	6	7	0
SLC35D1	ENSG00000116704.7	chr1	66999332	67054099	-	54768	1	1	0	1	2	2	1	0	1	0	1	0	0	0	0	2	3	0	0	0	1	0
C1orf141	ENSG00000203963.11	chr1	67092165	67231853	-	139689	1	0	0	0	0	0	0	1	2	0	0	0	0	1	0	10	0	1	0	0	3	0
SNORA31	ENSG00000252433.1	chr1	67102645	67102779	-	135	0	0	0	0	0	0	0	0	0	0	0	0	0	0	0	0	0	0	0	0	0	0
RP4-547N15.3	ENSG00000275678.1	chr1	67121605	67123956	-	2352	0	0	0	0	0	0	0	0	0	0	0	0	0	0	0	0	0	0	0	0	0	0
IL23R	ENSG00000162594.15	chr1	67138907	67259979	+	121073	0	0	0	0	0	0	1	0	0	0	0	0	0	0	0	0	1	0	0	0	4	1
RNU6-586P	ENSG00000253074.1	chr1	67196140	67196243	+	104	0	0	0	0	0	0	0	0	0	0	0	0	0	0	0	0	0	0	0	0	0	0
RNU4ATAC4P	ENSG00000252116.1	chr1	67267601	67267726	-	126	0	0	0	0	0	0	0	0	0	0	0	0	0	0	0	0	0	0	0	0	0	0
RP11-131O15.2	ENSG00000228523.1	chr1	67278052	67278779	+	728	0	0	0	0	0	0	0	0	0	0	0	0	0	0	0	0	0	0	0	0	0	0
IL12RB2	ENSG00000081985.10	chr1	67307364	67396900	+	89537	4	4	1	6	2	9	25	6	17	7	12	8	13	93	71	45	45	44	9	5	5	2
SERBP1	ENSG00000142864.14	chr1	67407810	67430415	-	22606	30	23	2	3	9	32	31	37	12	9	13	36	40	48	39	8	57	40	5	1	6	5
RNU6-387P	ENSG00000223263.1	chr1	67417214	67417318	+	105	0	0	0	1	0	4	1	0	0	1	0	1	0	3	0	3	0	2	0	1	2	0
LINC01702	ENSG00000235200.2	chr1	67522347	67532612	+	10266	0	0	0	0	0	0	0	0	0	0	0	0	0	0	0	0	0	0	0	0	0	0
RNU6-1031P	ENSG00000207504.1	chr1	67541127	67541233	+	107	0	0	0	0	0	0	0	0	0	0	0	0	0	0	0	0	0	0	0	0	0	0
RP11-393N21.1	ENSG00000238139.2	chr1	67561073	67561446	+	374	0	0	0	0	0	0	0	0	0	0	0	0	0	0	0	0	0	0	0	0	0	0
RN7SL392P	ENSG00000242482.3	chr1	67656831	67657129	-	299	0	0	0	0	0	0	0	0	0	0	0	0	0	0	0	0	0	0	0	0	0	0
HNRNPCP9	ENSG00000232048.2	chr1	67660155	67661013	-	859	0	0	0	0	0	0	0	0	0	0	0	0	0	0	0	0	0	0	0	0	0	0
GADD45A	ENSG00000116717.11	chr1	67685061	67688338	+	3278	12	5	0	1	3	12	10	13	5	5	1	14	14	4	1	0	36	2	3	0	0	0
GNG12	ENSG00000172380.5	chr1	67701466	67833467	-	132002	10	14	9	10	10	13	23	9	4	15	2	9	20	9	6	17	30	5	6	3	3	0
RNU7-80P	ENSG00000238778.1	chr1	67772593	67772653	-	61	0	0	0	0	0	0	0	0	0	0	0	0	0	0	0	0	0	0	0	0	0	0
GNG12-AS1	ENSG00000232284.7	chr1	67832303	68202987	+	370685	9732	4224	1919	2417	22772	2653	4516	3276	133	1099	3571	3742	3467	31100	2790	2177	5174	3408	2033	902	1056	320
RP4-609E1.2	ENSG00000235055.3	chr1	68043330	68044233	+	904	0	0	0	0	0	0	0	0	0	0	0	0	0	0	0	0	0	0	0	0	0	0
DIRAS3	ENSG00000162595.5	chr1	68045962	68051631	-	5670	0	0	0	0	1	0	0	1	0	0	2	0	0	0	0	0	2	0	0	0	0	0
ARL5AP3	ENSG00000228431.1	chr1	68049360	68049745	-	386	0	0	0	0	0	0	0	0	0	0	0	0	0	0	0	0	0	0	0	0	0	0
WLS	ENSG00000116729.13	chr1	68098473	68233120	-	134648	15	22	13	12	15	17	17	18	8	40	3	76	57	43	25	26	38	8	16	7	10	17
CTBP2P8	ENSG00000234383.1	chr1	68161761	68163090	-	1330	0	0	0	0	0	0	0	0	0	0	0	0	0	0	0	0	0	0	0	0	0	0
MIR1262	ENSG00000221203.1	chr1	68183518	68183610	-	93	0	0	0	0	0	0	0	0	0	0	0	0	0	0	0	0	0	0	0	0	0	0
RPS7P4	ENSG00000229133.1	chr1	68242474	68243055	-	582	0	0	0	0	0	0	0	0	0	0	0	0	0	0	0	0	0	0	0	0	0	0
COX6B1P7	ENSG00000225242.2	chr1	68282388	68282622	+	235	0	0	0	0	0	0	0	0	0	0	0	0	0	0	0	0	0	0	0	0	0	0
ELOCP18	ENSG00000237622.1	chr1	68375327	68375663	-	337	0	0	0	0	0	0	0	0	0	0	0	0	0	0	0	0	0	0	0	0	0	0
RP5-1033K19.2	ENSG00000229440.1	chr1	68381441	68381657	-	217	0	0	0	0	0	0	0	0	0	0	0	0	0	0	0	0	0	0	0	0	0	0
RPE65	ENSG00000116745.6	chr1	68428822	68449959	-	21138	2	3	0	3	20	1	3	1	0	1	0	0	8	1	0	6	0	2	136	418	434	0
DEPDC1	ENSG00000024526.16	chr1	68474152	68497221	-	23070	3	4	1	0	3	0	4	0	1	0	0	0	7	3	4	0	4	5	93	178	175	1
RP4-694A7.2	ENSG00000233589.1	chr1	68479129	68483539	+	4411	127	456	275	302	59	283	1133	182	361	94	805	322	450	635	1017	905	200	355	93	120	153	175
DEPDC1-AS1	ENSG00000234264.1	chr1	68496676	68538627	+	41952	41	119	39	71	14	131	354	66	125	35	175	139	172	158	317	165	48	115	34	18	38	31
TXNP2	ENSG00000225167.1	chr1	68514375	68514669	-	295	0	0	0	0	0	0	0	0	0	0	0	0	0	0	0	0	0	0	0	0	0	0
LINC01707	ENSG00000223883.1	chr1	69055898	69185003	+	129106	0	0	1	0	1	0	0	0	0	1	0	1	0	0	2	0	1	0	0	1	1	3
RP11-74K19.1	ENSG00000235446.1	chr1	69243372	69249423	-	6052	0	0	0	0	0	0	0	0	0	0	0	0	0	0	0	0	0	0	0	0	0	0
LINC01758	ENSG00000229639.1	chr1	69433255	69435409	+	2155	0	0	0	0	0	0	0	0	0	0	0	0	0	0	0	0	0	0	0	0	0	0
LRRC7	ENSG00000033122.18	chr1	69568398	70151945	+	583548	409	580	265	334	319	458	847	287	326	228	561	443	480	877	844	767	295	609	312	136	155	130
SGO1P1	ENSG00000270615.1	chr1	69606855	69608301	-	1447	0	0	0	0	0	0	0	0	0	0	0	0	0	0	0	0	0	0	0	0	0	0
RN7SL538P	ENSG00000240692.3	chr1	69879592	69879895	+	304	0	0	0	0	0	0	0	0	0	0	0	0	0	0	0	0	0	0	0	0	0	0
PIN1P1	ENSG00000229359.2	chr1	69919322	69920317	+	996	0	0	0	0	0	0	0	0	0	0	0	0	0	0	0	0	0	0	0	0	0	0
RP11-181B18.1	ENSG00000237919.5	chr1	70013982	70031222	-	17241	0	0	40	47	0	1	0	0	0	0	0	0	0	0	0	0	1	0	0	0	0	0
LRRC40	ENSG00000066557.5	chr1	70144805	70205620	-	60816	0	1	1	3	0	0	0	1	0	0	0	1	0	1	1	0	2	1	0	1	0	0
RN7SL242P	ENSG00000244389.3	chr1	70180144	70180440	-	297	0	0	0	0	0	0	0	0	0	0	0	0	0	0	0	0	0	0	0	0	0	0
SRSF11	ENSG00000116754.13	chr1	70205682	70253052	+	47371	24	30	3	11	18	28	37	33	20	24	16	34	39	63	33	16	86	25	13	5	5	14
RP4-677H15.4	ENSG00000228988.1	chr1	70218589	70221023	-	2435	0	0	0	0	0	1	1	0	0	0	3	1	0	1	1	1	1	0	0	0	0	0
ANKRD13C	ENSG00000118454.12	chr1	70260588	70354734	-	94147	4	7	18	15	7	31	24	19	3	16	6	1	4	8	4	14	8	12	12	0	1	0
HHLA3	ENSG00000197568.13	chr1	70354805	70385339	+	30535	0	1	6	9	0	9	3	1	2	1	2	0	1	4	3	1	1	2	0	2	0	0
RP11-180O5.2	ENSG00000226088.1	chr1	70359562	70360437	-	876	4	2	1	6	2	6	6	3	2	4	3	3	2	7	3	1	8	2	3	1	2	2
CTH	ENSG00000116761.11	chr1	70411218	70439851	+	28634	0	0	0	0	0	1	0	1	0	0	0	0	0	0	0	0	2	1	0	1	1	0
Metazoa_SRP	ENSG00000278636.1	chr1	70430896	70431178	+	283	0	0	0	0	0	0	0	0	0	0	0	0	0	0	0	0	0	0	0	0	0	0
RP11-42O15.3	ENSG00000271992.1	chr1	70445071	70445536	+	466	0	0	0	0	0	0	0	0	0	0	0	0	0	0	0	0	0	0	0	0	0	0
RP11-42O15.2	ENSG00000233020.1	chr1	70530526	70531492	+	967	0	0	0	0	0	0	0	0	0	0	0	0	0	0	0	0	0	0	0	0	0	0
CASP3P1	ENSG00000237033.2	chr1	70660657	70661265	-	609	0	0	0	0	0	0	0	0	0	0	0	0	0	0	0	0	0	0	0	0	0	0
LINC01788	ENSG00000229051.1	chr1	70706453	70786468	+	80016	0	0	0	1	0	0	0	0	0	1	0	0	0	0	0	0	1	0	0	0	2	0
RP11-99H8.1	ENSG00000226208.1	chr1	70715933	70720289	-	4357	0	0	0	0	0	0	0	0	0	0	0	0	0	1	0	0	0	0	0	0	0	0
PTGER3	ENSG00000050628.20	chr1	70852353	71047808	-	195456	0	0	1	2	6	0	0	0	0	3	0	0	0	2	0	4	2	0	0	0	2	1
RP3-333A15.1	ENSG00000235782.1	chr1	70947379	70951493	+	4115	0	0	0	0	0	0	0	0	0	0	0	0	0	0	0	0	0	0	0	0	0	6
RP3-333A15.2	ENSG00000269933.1	chr1	71005854	71006502	-	649	0	0	0	0	0	0	0	0	0	0	0	0	0	0	0	0	0	0	0	0	0	0
ZRANB2-AS1	ENSG00000235079.1	chr1	71048855	71067184	+	18330	1828	1917	1048	1150	1812	1589	2897	1487	1116	1604	1088	3068	2204	3729	3159	1866	1814	2668	1349	782	826	697
ZRANB2	ENSG00000132485.13	chr1	71063291	71081297	-	18007	3	1	2	2	4	0	3	0	0	1	1	8	5	6	5	0	8	0	0	0	1	7
MIR186	ENSG00000207721.1	chr1	71067631	71067716	-	86	0	0	0	0	0	0	0	0	0	0	0	0	0	0	0	0	0	0	0	0	0	0
ZRANB2-AS2	ENSG00000229956.10	chr1	71081324	71489976	+	408653	1987	1227	619	649	721	5	0	0	1	232	14	763	358	1	117	284	7	336	124	16	19	86
RP11-115M14.1	ENSG00000226324.1	chr1	71367054	71367303	-	250	0	0	0	0	0	0	0	0	0	0	0	0	0	0	0	0	0	0	0	0	0	0
NEGR1	ENSG00000172260.14	chr1	71395940	72282734	-	886795	23	18	53	73	14	12	12	11	9	9	51	17	42	8	12	35	22	12	20	31	40	70
RP11-82L20.1	ENSG00000231985.1	chr1	71570956	71573558	+	2603	1	0	0	0	0	0	0	0	0	0	0	0	0	0	0	2	0	0	0	0	0	0
RP11-175G14.2	ENSG00000271618.1	chr1	71738173	71738354	+	182	0	0	0	0	0	0	0	0	0	0	0	0	0	0	0	0	0	0	0	0	0	0
NEGR1-IT1	ENSG00000228853.1	chr1	71794232	71837012	-	42781	0	0	0	0	0	0	0	0	0	0	0	0	0	0	0	0	0	0	0	0	0	0
GDI2P2	ENSG00000233994.2	chr1	72274552	72275159	+	608	0	0	0	0	0	0	0	0	0	0	0	0	0	0	0	1	0	0	0	0	0	0
RPL31P12	ENSG00000227207.2	chr1	72301472	72301829	+	358	0	0	0	0	0	0	0	0	0	0	0	0	0	0	0	0	0	0	0	0	0	0
RNU6-1246P	ENSG00000212366.1	chr1	72717663	72717769	-	107	0	0	0	0	0	0	0	0	0	0	0	0	0	0	0	0	0	0	0	0	0	0
RP4-660H19.1	ENSG00000225087.1	chr1	72748921	72899140	-	150220	1	2	1	2	1	0	0	0	0	0	0	1	4	0	0	0	0	0	1	0	0	6
RP11-262K1.1	ENSG00000227016.3	chr1	72765031	72791282	+	26252	0	0	0	0	0	0	0	0	0	0	0	0	0	0	0	0	6	0	0	0	0	6
RP11-25L19.1	ENSG00000280317.1	chr1	72979014	72979314	-	301	0	0	0	0	0	0	0	0	0	0	0	0	0	0	0	0	0	0	0	0	0	0
KRT8P21	ENSG00000229636.2	chr1	73104792	73106282	+	1491	0	0	0	0	0	0	0	0	0	0	0	0	0	0	0	0	0	0	0	0	0	0
RN7SKP19	ENSG00000251825.1	chr1	73191604	73191855	-	252	0	0	0	0	0	0	0	0	0	0	0	0	0	0	0	0	0	0	0	0	0	0
LINC01360	ENSG00000233973.6	chr1	73306170	73355253	+	49084	0	0	0	0	0	0	0	0	0	0	0	0	0	0	1	0	0	1	0	0	0	0
RP4-788P17.1	ENSG00000223479.3	chr1	73635216	73715214	+	79999	0	0	0	0	0	0	0	0	0	0	0	0	0	0	0	0	0	0	0	0	0	0
RNA5SP50	ENSG00000200601.1	chr1	73749517	73749623	-	107	0	0	0	0	0	0	0	0	0	0	0	0	0	0	0	0	0	0	0	0	0	0
RNU4ATAC8P	ENSG00000252005.2	chr1	73883714	73883822	+	109	0	0	0	0	0	0	0	0	0	0	0	0	0	0	0	0	0	0	0	0	0	0
LRRIQ3	ENSG00000162620.15	chr1	74026015	74198187	-	172173	0	0	1	1	0	0	0	0	0	1	0	0	1	0	0	2	0	0	1	2	1	1
FPGT	ENSG00000254685.6	chr1	74198212	74234086	+	35875	0	0	0	0	0	0	0	0	0	0	0	0	0	0	0	0	0	0	0	0	0	0
FPGT-TNNI3K	ENSG00000259030.6	chr1	74198235	74543982	+	345748	0	0	0	0	0	0	0	0	0	0	0	0	0	0	0	0	0	0	0	0	0	0
TNNI3K	ENSG00000116783.14	chr1	74235401	74544428	+	309028	0	0	0	0	0	0	0	0	0	0	0	0	0	0	0	0	0	0	0	0	0	0
RP11-439H8.4	ENSG00000237324.3	chr1	74341579	74378802	-	37224	25	4	1	0	21	1	17	0	22	19	4	53	35	4	5	5	45	15	8	3	0	4
RP4-650F12.2	ENSG00000233894.1	chr1	74468195	74469543	+	1349	0	0	0	0	0	0	0	0	0	0	0	0	0	0	0	0	0	0	0	0	0	0
LRRC53	ENSG00000162621.6	chr1	74469878	74512614	-	42737	0	0	0	2	0	0	0	0	0	0	0	0	0	0	0	0	1	0	0	0	0	0
ERICH3	ENSG00000178965.13	chr1	74568111	74673738	-	105628	0	0	1	0	0	0	0	0	0	0	0	0	0	1	0	0	2	0	0	0	0	0
ERICH3-AS1	ENSG00000234497.5	chr1	74577430	74626098	+	48669	0	0	0	0	0	0	0	0	3	2	0	0	1	0	0	5	7	0	0	0	0	0
RP11-17E13.2	ENSG00000272864.1	chr1	74698769	74699333	-	565	0	0	0	0	0	0	0	0	0	0	0	0	0	0	0	0	0	0	0	0	0	0
CRYZ	ENSG00000116791.13	chr1	74705482	74733408	-	27927	80	117	51	70	83	125	201	151	195	51	185	105	222	158	258	201	120	152	59	69	79	49
TYW3	ENSG00000162623.15	chr1	74733152	74766678	+	33527	4	4	4	5	0	4	3	5	4	1	5	7	2	21	4	9	6	0	1	2	0	1
RP11-93N20.1	ENSG00000229943.1	chr1	74963314	74965118	+	1805	0	0	0	0	0	0	0	0	0	0	0	0	0	0	0	0	0	0	0	0	0	0
RP11-510C10.4	ENSG00000261213.1	chr1	75122518	75123927	-	1410	0	0	0	0	0	0	0	0	0	0	0	0	0	0	0	0	0	0	0	0	0	0
RP11-510C10.2	ENSG00000224127.1	chr1	75127830	75133058	-	5229	0	0	0	0	0	0	0	0	0	0	0	0	0	0	0	0	0	0	0	0	0	0
LHX8	ENSG00000162624.14	chr1	75128434	75161533	+	33100	0	0	1	0	0	0	0	0	0	0	0	0	0	0	0	0	0	0	0	0	1	0
RP11-510C10.3	ENSG00000224149.1	chr1	75129974	75132576	-	2603	0	0	0	0	0	0	0	0	0	0	0	0	0	0	0	0	0	0	0	0	0	0
RNU6-622P	ENSG00000206999.1	chr1	75183045	75183147	+	103	0	0	0	0	0	0	0	0	0	0	0	0	0	0	0	0	0	0	0	0	0	0
SLC44A5	ENSG00000137968.16	chr1	75202131	75611116	-	408986	0	1	1	3	1	15	1	1	0	16	12	0	1	6	46	0	10	1	21	5	6	15
RP11-87O11.1	ENSG00000224493.1	chr1	75521562	75522231	+	670	0	0	0	0	0	0	0	0	0	0	0	0	0	0	0	0	0	0	0	0	0	0
RNU6-503P	ENSG00000252338.1	chr1	75538015	75538119	-	105	0	0	0	0	0	0	0	0	0	0	0	0	0	0	0	0	0	0	0	0	0	0
RP4-595K12.1	ENSG00000213579.3	chr1	75582099	75582555	+	457	0	0	0	0	0	0	0	0	0	0	0	0	0	1	0	0	0	0	0	0	0	0
RP4-595K12.2	ENSG00000230863.2	chr1	75641346	75642087	-	742	0	0	0	0	0	0	0	0	0	0	0	0	0	0	0	0	0	0	0	0	0	0
RP4-682C21.5	ENSG00000178193.5	chr1	75710003	75724011	-	14009	0	0	0	0	0	0	0	0	0	0	0	0	0	0	0	0	0	0	0	0	0	1
ACADM	ENSG00000117054.13	chr1	75724347	75787575	+	63229	35	27	54	74	11	28	14	39	38	10	42	31	25	59	8	12	29	7	25	61	105	7
DLSTP1	ENSG00000181227.3	chr1	75743423	75744776	-	1354	1	8	4	7	3	7	14	5	4	3	7	12	2	20	8	10	4	9	5	8	10	1
RABGGTB	ENSG00000137955.15	chr1	75786197	75795079	+	8883	0	0	1	0	0	0	0	2	1	0	1	1	0	4	1	0	4	1	1	1	1	0
SNORD45C	ENSG00000206620.1	chr1	75787072	75787150	+	79	0	0	0	0	0	0	0	0	0	0	0	0	0	0	0	0	0	0	0	0	0	0
SNORD45A	ENSG00000207241.1	chr1	75787889	75787972	+	84	0	0	0	0	0	0	0	0	0	0	0	0	0	0	0	0	0	0	0	0	0	0
SNORD45B	ENSG00000201487.1	chr1	75789477	75789548	+	72	0	0	0	0	0	0	0	0	0	0	0	0	0	0	0	0	0	0	0	0	0	0
MSH4	ENSG00000057468.6	chr1	75796882	75913238	+	116357	0	0	1	0	0	0	0	0	0	0	0	0	0	1	0	0	0	0	0	0	3	1
ASB17	ENSG00000154007.6	chr1	75918873	75932431	-	13559	0	0	0	0	0	0	0	0	0	0	0	0	0	1	0	0	1	0	0	0	0	0
RP11-550H2.1	ENSG00000225605.2	chr1	75932479	76019356	+	86878	0	0	0	2	0	0	0	0	0	0	0	0	0	0	0	0	0	0	0	0	1	0
RP11-550H2.2	ENSG00000230027.1	chr1	76041691	76066228	+	24538	0	0	0	0	0	0	0	0	0	0	0	0	1	0	0	0	0	0	0	0	0	0
ST6GALNAC3	ENSG00000184005.10	chr1	76074719	76634601	+	559883	0	0	2	3	1	0	0	0	0	0	1	0	2	1	0	0	2	0	0	0	6	1
RP11-335E14.1	ENSG00000223905.1	chr1	76353583	76354246	-	664	0	0	0	0	0	0	0	0	0	0	0	0	0	0	0	0	0	0	0	0	0	0
RP5-1102E8.3	ENSG00000272855.1	chr1	76636877	76637339	+	463	0	0	0	0	0	0	0	0	0	0	0	0	0	0	0	0	0	0	0	0	0	0
TPI1P1	ENSG00000226415.1	chr1	76699789	76700538	+	750	0	1	0	0	0	0	0	0	0	0	0	0	0	0	0	0	0	0	0	0	0	0
RNU6-161P	ENSG00000199921.1	chr1	76753135	76753240	+	106	0	0	0	0	0	0	0	0	0	0	0	0	0	0	0	0	0	0	0	0	0	0
RP11-415A20.1	ENSG00000237552.1	chr1	76758124	76779267	-	21144	0	0	0	0	1	0	0	0	0	0	0	0	1	0	0	0	0	0	0	0	0	0
ST6GALNAC5	ENSG00000117069.14	chr1	76867441	77065711	+	198271	0	2	2	1	1	0	0	14	2	0	0	2	5	16	0	2	4	1	0	1	1	61
MIR7156	ENSG00000276081.1	chr1	77060143	77060202	+	60	0	0	0	0	0	0	0	0	0	0	0	0	0	0	0	0	0	0	0	0	0	0
RP4-564M11.2	ENSG00000230498.1	chr1	77067920	77078482	+	10563	0	3	0	1	1	2	13	0	6	0	0	0	0	6	7	8	1	0	0	1	0	1
PIGK	ENSG00000142892.14	chr1	77088990	77219430	-	130441	133	103	194	217	97	69	147	89	48	120	35	88	154	59	136	139	106	100	50	298	390	49
RP4-706A16.3	ENSG00000226084.5	chr1	77129114	77129668	+	555	0	0	0	0	1	1	0	0	0	0	0	0	1	0	0	2	0	0	0	0	0	0
RP11-363H12.1	ENSG00000228187.1	chr1	77194825	77195395	+	571	0	0	0	0	0	0	0	0	0	0	0	0	0	1	0	0	0	0	1	0	0	0
AK5	ENSG00000154027.18	chr1	77282051	77559969	+	277919	1	26	2	2	14	3	4	1	1	5	4	4	1	8	24	3	7	4	0	3	4	1
RP11-375A5.1	ENSG00000233099.1	chr1	77346046	77349585	-	3540	0	1	0	0	1	1	0	0	0	0	0	0	0	0	0	0	0	0	0	0	0	0
RNU7-8P	ENSG00000251767.1	chr1	77420325	77420386	+	62	0	0	0	0	0	0	0	0	0	0	0	0	0	0	0	0	0	0	0	0	0	0
ZZZ3	ENSG00000036549.12	chr1	77562416	77683419	-	121004	5	1	0	0	1	3	1	2	1	0	3	6	2	2	1	2	8	1	0	0	0	0
RNA5SP20	ENSG00000251785.1	chr1	77614869	77614952	+	84	0	0	0	0	0	0	0	0	0	0	1	0	0	0	0	0	0	0	0	0	0	0
RN7SL370P	ENSG00000243437.3	chr1	77645324	77645618	+	295	0	0	0	0	0	1	1	0	0	0	2	0	0	0	0	1	0	0	0	0	0	0
USP33	ENSG00000077254.14	chr1	77695987	77759852	-	63866	1	4	0	1	1	1	4	1	2	1	1	4	3	2	3	2	13	0	0	6	2	2
ACTG1P21	ENSG00000232672.1	chr1	77773865	77774864	-	1000	0	0	0	0	0	0	0	0	0	0	0	0	0	0	0	0	0	0	0	0	0	0
MIGA1	ENSG00000180488.14	chr1	77779624	77879539	+	99916	52	31	50	60	40	39	37	8	23	113	9	38	20	30	91	38	9	19	26	45	60	8
RNA5SP21	ENSG00000222849.1	chr1	77779904	77779999	+	96	0	0	0	0	0	0	0	0	0	0	0	0	0	0	0	0	0	0	0	0	0	0
RP11-181C21.4	ENSG00000219201.4	chr1	77810861	77811781	-	921	0	0	0	0	0	0	0	0	0	0	0	0	0	0	0	0	0	0	0	0	0	0
NSRP1P1	ENSG00000235613.2	chr1	77847110	77848802	+	1693	0	0	0	0	0	0	0	0	0	0	0	0	0	0	0	0	0	0	0	0	0	0
HSPE1P25	ENSG00000232015.2	chr1	77853355	77853893	+	539	0	0	0	0	0	0	0	0	0	0	0	0	0	0	0	0	0	0	0	0	0	0
NEXN-AS1	ENSG00000235927.4	chr1	77881348	77889539	-	8192	178	108	67	71	242	121	30	8	30	19	4	66	33	50	236	61	9	13	127	5	9	1
NEXN	ENSG00000162614.18	chr1	77888513	77943895	+	55383	38	14	8	10	29	17	9	1	9	5	13	13	14	27	53	23	10	5	4	2	6	2
FUBP1	ENSG00000162613.16	chr1	77944055	77979110	-	35056	25	16	3	7	30	8	8	9	5	10	1	7	6	8	35	14	11	11	16	3	1	2
DNAJB4	ENSG00000162616.8	chr1	77979175	78017964	+	38790	2	7	1	4	6	4	2	3	0	1	2	2	2	3	0	4	2	2	4	1	2	0
GIPC2	ENSG00000137960.5	chr1	77979542	78138449	+	158908	0	0	0	1	2	1	2	0	0	0	1	1	1	0	0	1	2	0	1	0	2	0
RP11-386I14.4	ENSG00000273338.1	chr1	78004346	78004554	-	209	0	0	0	0	2	2	0	0	0	1	1	0	1	3	0	0	2	6	2	2	0	0
RP11-386I14.2	ENSG00000213561.4	chr1	78043383	78044148	-	766	0	0	0	0	0	0	0	0	0	0	0	0	0	0	0	0	0	0	0	0	0	0
RNU6-1102P	ENSG00000251958.1	chr1	78088988	78089083	-	96	0	0	0	0	0	0	0	0	0	0	0	0	0	0	0	0	0	0	0	0	0	0
RP11-386I14.3	ENSG00000213560.4	chr1	78091499	78092054	+	556	0	0	0	0	0	0	0	0	0	0	0	0	0	0	0	0	0	0	0	0	0	0
RNA5SP22	ENSG00000202263.1	chr1	78094807	78094915	-	109	0	0	0	0	0	0	0	0	0	0	0	0	0	0	0	0	0	0	0	0	1	0
RNFT1P2	ENSG00000233333.2	chr1	78170481	78171237	-	757	0	0	0	0	0	0	0	0	0	0	0	0	0	0	0	0	0	0	0	0	0	0
MGC27382	ENSG00000237413.5	chr1	78229599	78369464	+	139866	0	1	1	1	0	0	2	0	0	0	0	0	1	0	1	0	1	0	1	3	2	2
PTGFR	ENSG00000122420.9	chr1	78303884	78539749	+	235866	2	0	1	3	1	0	2	0	0	1	0	0	0	0	3	0	0	6	0	1	1	0
RP11-472F19.1	ENSG00000227556.1	chr1	78317157	78317263	-	107	0	0	0	0	0	0	0	0	0	0	0	0	0	0	0	0	0	0	0	0	0	0
RNA5SP23	ENSG00000212308.1	chr1	78375164	78375268	-	105	0	0	0	0	0	0	0	0	0	0	0	0	0	0	0	0	0	0	0	0	0	0
IFI44L	ENSG00000137959.15	chr1	78619922	78646145	+	26224	0	0	1	0	0	0	4	0	0	1	2	0	2	1	0	0	0	4	0	0	0	0
IFI44	ENSG00000137965.10	chr1	78649796	78664078	+	14283	0	0	0	0	0	0	0	0	0	0	1	0	1	0	2	0	0	2	0	0	0	0
RP4-641G12.3	ENSG00000238015.2	chr1	78666272	78666695	+	424	0	0	0	0	0	0	0	0	0	0	0	0	0	0	0	0	0	0	0	0	0	0
RP4-641G12.4	ENSG00000235400.1	chr1	78749073	78750659	+	1587	0	1	0	0	0	0	0	0	0	0	0	0	0	0	0	0	0	0	0	0	0	0
ADGRL4	ENSG00000162618.13	chr1	78889764	79006718	-	116955	0	0	0	2	3	0	3	0	0	3	1	0	0	1	1	1	0	1	1	0	0	0
PSAT1P3	ENSG00000230787.1	chr1	79054945	79056055	-	1111	0	0	0	0	0	0	0	0	0	0	0	0	0	0	0	0	0	0	0	0	0	0
RP4-726F1.2	ENSG00000282898.1	chr1	79323769	79324852	-	1084	0	0	0	0	0	0	0	0	0	0	0	0	0	0	0	0	0	0	0	0	0	0
RP4-726F1.1	ENSG00000235011.2	chr1	79323769	79324863	+	1095	0	0	0	0	0	0	0	0	0	0	0	0	0	0	0	1	0	0	0	0	0	0
ADH5P2	ENSG00000232676.1	chr1	79521080	79522203	+	1124	0	0	0	0	0	0	0	0	0	0	0	0	0	0	0	0	0	0	0	0	0	0
RP11-339A11.1	ENSG00000235756.2	chr1	80092103	80093237	-	1135	0	0	0	0	0	0	0	0	0	0	0	0	0	0	0	0	0	0	0	0	0	0
RP11-339A11.2	ENSG00000260322.1	chr1	80114943	80116918	+	1976	0	0	0	0	0	0	0	0	0	0	0	0	0	0	0	0	0	0	0	0	0	0
RP11-339A11.3	ENSG00000277670.1	chr1	80124004	80124361	+	358	0	0	0	0	0	0	0	0	0	0	0	0	0	0	0	0	0	0	0	0	0	0
HMGB1P18	ENSG00000236407.1	chr1	80283352	80283970	+	619	0	0	0	0	0	0	0	0	0	0	0	0	0	0	0	0	0	0	0	0	0	0
RP11-339D23.1	ENSG00000225598.1	chr1	80373364	80374621	-	1258	0	0	0	0	0	0	0	0	0	0	0	0	0	0	0	0	0	0	0	0	0	0
HNRNPA1P64	ENSG00000213559.4	chr1	80451083	80452004	-	922	0	0	0	0	0	0	0	0	0	0	0	0	0	0	0	0	0	0	0	0	0	0
RP11-115A15.4	ENSG00000227062.2	chr1	80464301	80464718	-	418	0	0	0	0	0	0	0	0	0	0	0	0	0	0	0	0	0	0	0	0	0	0
[truncated: 56,220 more rows]
