# Supplementary material for: GENAVi: a shiny web application for gene expression normalization, analysis and visualization
Source: BMC Genomics. 2019 Oct 16;20:745. doi: 10.1186/s12864-019-6073-7 (PMC6796420; doi:10.1186/s12864-019-6073-7)
Supplement: Supplementary file 3 — Table S3. A metadata table describing the samples in breast and ovarian cancer cell line panel to be used for DEA within GENAVi. (XLSX 9 kb) [file 12864_2019_6073_MOESM3_ESM.xlsx]

## Sheet: Supplementary Table 3
Samples	Model	Batch
IOSE11	precursor_normal	April_2017_panel
IOSE4	precursor_normal	April_2017_panel
FT282-A	precursor_normal	August_2018_panel
FT282-B	precursor_normal	August_2018_panel
EEC16	endometriosis	April_2017_panel
EFO27	MOC	April_2017_panel
GTFR230	MOC	April_2017_panel
MCAS	MOC	April_2017_panel
OAW42	LGSOC	April_2017_panel
VOA1056	LGSOC	April_2017_panel
CaOV3	HGSOC	April_2017_panel
HEY	HGSOC	April_2017_panel
UWB1_289	HGSOC	April_2017_panel
Kuramochi	HGSOC	April_2017_panel
ES2	CCOC	April_2017_panel
JHOC5	CCOC	April_2017_panel
RMGII	CCOC	April_2017_panel
MCF10A	Breast	April_2017_panel
MCF12A-A	Breast	August_2018_panel
MCF12A-B	Breast	August_2018_panel
BT549	Breast	April_2017_panel
MCF7	Breast	April_2017_panel
