# Supplementary material for: GENAVi: a shiny web application for gene expression normalization, analysis and visualization
Source: BMC Genomics. 2019 Oct 16;20:745. doi: 10.1186/s12864-019-6073-7 (PMC6796420; doi:10.1186/s12864-019-6073-7)
Supplement: Supplementary file 5 — Table S4. A featureCounts matrix of CCLE ovarian cancer cell lines. (XLSX 14556 kb) [file 12864_2019_6073_MOESM5_ESM.xlsx]

## Sheet: Sheet1
Geneid	Chr	Start	End	Strand	Length	59M	A2780	Caov-3	Caov-4	COV318	COV362	COV434	COV644	EFO-21	EFO-27	FU-OV-1	Hey-A8	IGROV1	JHOC-5	JHOM-1	JHOM-2B	JHOS-2	JHOS-4	KURAMOCHI	MCAS	NIH-OVCAR-3	OAW28	OAW42	OC314	OV56	OV7	OV-90	OVCAR-4	OVCAR-8	OVISE	OVK18	OVMANA	OVSAHO	RMG-I	RMUG-S	SK-OV-3	SNU-119	SNU-840	TOV-112D	TOV-21G	TYK-nu
ENSG00000223972.5	chr1	11869	14409	+	2541	0	2	1	4	0	0	0	0	3	0	0	1	0	1	1	5	3	0	1	1	1	7	0	0	2	0	0	1	0	3	2	3	2	1	2	1	6	0	1	1	0
ENSG00000227232.5	chr1	14404	29570	-	15167	120	981	130	885	209	167	338	152	481	283	185	116	168	266	192	470	338	284	223	158	223	322	187	248	269	109	267	174	186	329	412	340	292	172	211	242	306	233	401	332	531
ENSG00000278267.1	chr1	17369	17436	-	68	0	0	0	0	0	0	0	0	0	0	0	0	0	0	0	0	0	0	0	0	0	0	0	0	0	0	0	0	0	0	0	0	0	0	0	0	0	0	0	0	0
ENSG00000243485.5	chr1	29554	31109	+	1556	1	8	0	9	1	1	2	0	0	0	0	0	0	0	2	0	0	0	1	0	5	4	0	10	0	0	1	0	0	2	0	0	2	1	0	0	3	0	2	2	0
ENSG00000284332.1	chr1	30366	30503	+	138	0	0	0	0	0	0	0	0	0	0	0	0	0	0	0	0	0	0	0	0	0	0	0	0	0	0	0	0	0	0	0	0	0	0	0	0	0	0	0	0	0
ENSG00000237613.2	chr1	34554	36081	-	1528	0	0	0	0	0	0	0	0	0	0	0	0	0	0	0	0	0	0	0	0	0	0	0	0	0	0	0	0	0	0	0	0	0	0	0	0	0	0	0	0	0
ENSG00000268020.3	chr1	52473	53312	+	840	0	0	0	0	0	0	0	0	0	0	0	0	0	0	0	0	0	0	0	0	0	0	0	0	0	0	0	0	0	0	0	0	0	0	0	0	0	0	0	0	0
ENSG00000240361.1	chr1	62948	63887	+	940	0	0	0	0	0	0	0	0	0	0	0	0	0	0	0	0	0	0	0	0	0	0	0	0	0	0	0	2	0	0	0	0	0	0	0	0	0	0	0	0	0
ENSG00000186092.4	chr1	69091	70008	+	918	0	0	0	0	0	0	0	0	0	0	0	0	0	0	0	0	0	0	0	0	0	0	0	0	0	0	0	0	0	0	0	0	0	0	0	0	0	0	0	0	0
ENSG00000238009.6	chr1	89295	133723	-	44429	7	8	21	47	10	15	13	54	2	21	7	2	4	2	9	1	4	2	2	0	5	21	2	9	3	1	5	2	5	54	6	3	3	3	11	4	3	3	10	9	2
ENSG00000239945.1	chr1	89551	91105	-	1555	0	0	0	0	0	0	0	0	0	0	0	0	0	0	0	0	0	0	0	0	0	0	0	0	0	0	0	0	0	0	0	0	0	0	0	0	0	0	0	0	0
ENSG00000233750.3	chr1	131025	134836	+	3812	2	3	8	21	9	9	2	12	0	10	2	1	1	0	1	1	0	0	0	1	4	2	1	10	1	0	2	0	4	27	6	0	0	1	0	0	3	0	1	0	2
ENSG00000268903.1	chr1	135141	135895	-	755	43	52	36	146	52	116	46	65	0	93	22	26	12	19	1	12	7	1	1	0	27	19	0	136	35	5	63	0	22	98	63	2	1	75	24	0	19	0	33	10	0
ENSG00000269981.1	chr1	137682	137965	-	284	30	48	31	168	39	109	34	55	0	77	20	23	5	26	10	11	1	2	0	0	20	21	0	147	46	2	62	3	26	54	56	1	2	21	25	3	12	1	49	6	3
ENSG00000239906.1	chr1	139790	140339	-	550	0	0	0	3	0	0	1	0	1	1	0	1	0	0	4	1	0	0	0	0	0	0	0	7	0	0	3	0	3	2	0	0	0	0	0	1	0	1	2	0	0
ENSG00000241860.6	chr1	141474	173862	-	32389	16	38	8	41	16	22	9	42	32	70	17	9	12	26	30	18	10	8	21	5	4	15	10	48	25	2	18	5	11	35	35	3	7	15	6	24	21	12	22	10	10
ENSG00000222623.1	chr1	157784	157887	-	104	0	0	0	0	0	0	0	0	0	0	0	0	0	0	0	0	0	0	0	0	0	0	0	0	0	0	0	0	0	0	0	0	0	0	0	0	0	0	0	0	0
ENSG00000241599.1	chr1	160446	161525	+	1080	0	0	0	0	0	0	0	0	0	0	0	0	0	0	0	0	0	0	0	0	0	0	0	0	0	0	0	0	0	0	0	0	0	0	1	0	0	0	0	0	0
ENSG00000279928.2	chr1	182696	184174	+	1479	3	1	2	2	0	4	0	0	7	0	0	0	1	0	0	1	2	0	0	0	0	1	0	1	1	0	1	0	4	1	0	0	0	0	0	5	4	2	1	2	0
ENSG00000279457.4	chr1	185217	195411	-	10195	106	317	123	1098	209	229	347	160	655	375	151	150	236	196	178	775	400	223	412	170	376	441	68	209	264	65	336	159	290	378	319	288	310	65	188	197	372	309	215	303	247
ENSG00000273874.1	chr1	187891	187958	-	68	0	0	0	0	0	0	0	0	0	0	0	0	0	0	0	0	0	0	0	0	0	0	0	0	0	0	0	0	0	0	0	0	0	0	0	0	0	0	0	0	0
ENSG00000228463.9	chr1	257864	297502	-	39639	9	52	20	96	54	8	28	5	2	98	26	16	75	1	7	12	68	38	47	10	24	28	13	2	68	3	4	10	1	105	24	22	1	12	24	39	63	24	47	24	1
ENSG00000241670.3	chr1	258568	259024	-	457	0	0	0	0	0	0	0	0	0	0	0	0	0	0	0	0	0	0	0	0	0	0	0	0	0	0	0	0	0	0	0	0	0	0	0	0	0	0	0	0	0
ENSG00000236679.2	chr1	347982	348366	-	385	1	0	0	0	0	1	1	0	0	4	0	0	0	0	0	0	0	1	0	0	2	0	0	0	3	0	0	0	1	0	0	0	1	0	0	0	0	0	1	0	0
ENSG00000236743.1	chr1	357383	359681	-	2299	0	1	0	0	0	0	0	0	0	0	0	0	0	0	0	0	0	0	0	0	1	1	0	0	0	0	0	0	0	1	0	0	0	0	2	0	0	1	0	0	0
ENSG00000236601.2	chr1	358857	366052	+	7196	0	0	0	0	0	0	0	0	0	0	0	0	0	0	0	0	0	0	0	0	0	0	1	0	2	0	0	0	0	1	0	0	0	0	21	1	0	1	0	0	0
ENSG00000237094.11	chr1	365389	501617	-	136229	118	70	1	46	13	19	91	14	33	27	15	6	178	15	11	27	16	6	21	4	9	55	6	50	17	5	36	3	9	22	16	7	8	6	8	12	14	16	14	57	10
ENSG00000269732.1	chr1	439870	440232	+	363	0	0	0	0	0	0	0	0	0	0	0	0	0	0	0	0	0	0	0	0	0	0	0	0	0	0	0	0	0	0	0	0	0	0	0	0	0	0	0	0	0
ENSG00000278566.1	chr1	450740	451678	-	939	0	0	0	0	0	0	0	0	0	0	0	0	0	0	0	0	0	0	0	0	0	0	0	0	0	0	0	0	0	0	0	0	0	0	0	0	0	0	0	0	0
ENSG00000224813.3	chr1	485026	485208	-	183	0	0	0	0	0	0	0	0	0	0	0	0	0	0	0	0	0	0	0	0	0	0	0	0	0	0	0	0	0	0	0	0	0	0	0	0	0	0	0	0	0
ENSG00000233653.3	chr1	487101	489906	+	2806	0	1	0	0	0	0	0	0	0	0	0	0	0	0	2	2	0	1	0	0	0	0	0	0	0	0	0	0	0	0	0	0	0	0	0	0	0	1	1	0	0
ENSG00000250575.1	chr1	491225	493241	-	2017	0	0	0	0	0	0	0	0	0	0	0	0	0	0	0	0	0	0	0	0	0	0	0	0	0	0	0	0	0	0	0	0	0	0	0	0	0	0	0	0	0
ENSG00000278757.1	chr1	516376	516479	-	104	0	0	0	0	1	0	0	0	0	0	0	0	0	0	0	0	0	0	0	0	0	0	0	0	0	0	0	0	0	3	0	0	0	0	0	0	0	0	0	0	0
ENSG00000230021.8	chr1	585989	827796	-	241808	16349	29039	11640	62884	71155	19981	15314	14703	11717	18319	14672	9157	19410	30722	11185	11922	9346	23556	26012	22782	15389	22261	1402	14812	20324	12945	24732	44998	19001	32623	22004	79091	28091	20061	25113	9905	39972	15504	25134	30136	25510
ENSG00000235146.2	chr1	587629	594768	+	7140	0	0	0	2	0	0	0	0	0	0	0	0	1	0	2	0	0	0	0	1	2	0	0	0	1	0	0	0	1	2	1	1	0	0	36	1	0	0	0	0	0
ENSG00000225972.1	chr1	629062	629433	+	372	26	2204	17	62	129	37	9	12	13	6	11	6	61	54	13	20	6	61	24	78	10	81	8	8	49	10	61	26	17	40	16	158	38	62	53	12	72	25	82	7	37
ENSG00000225630.1	chr1	629640	630683	+	1044	2272	11354	3098	10312	17090	2576	3626	2007	1545	4856	2962	2592	4161	3510	2616	1519	4142	3519	4617	2890	5427	3773	113	3395	4925	3018	3403	5088	9444	8830	2391	13847	3665	4299	4179	1880	4808	3472	3878	1607	2998
ENSG00000237973.1	chr1	631074	632616	+	1543	1476	1060	901	5473	7369	1689	1504	1025	1220	965	793	461	1672	3122	1029	1070	457	1596	3061	2021	688	2304	728	1166	1397	845	4501	1729	606	1539	1465	9683	1393	2068	896	472	3447	1758	1550	748	1220
ENSG00000278791.1	chr1	632325	632413	-	89	0	0	0	0	0	0	0	0	0	0	0	0	0	0	0	0	0	0	0	0	0	0	0	0	0	0	0	0	0	0	0	0	0	0	0	0	0	0	0	0	0
ENSG00000229344.1	chr1	632757	633438	+	682	488	315	180	1437	1876	362	204	266	167	76	135	95	461	845	171	257	35	715	230	448	93	513	168	327	532	359	374	1049	261	781	245	1730	559	836	865	203	1696	493	511	13411	525
ENSG00000240409.1	chr1	633535	633741	+	207	7	24	6	27	20	9	10	15	4	14	9	2	12	52	7	3	14	34	14	6	4	8	3	14	8	6	13	22	7	21	11	38	49	14	10	30	29	5	19	9	8
ENSG00000248527.1	chr1	633696	634376	+	681	12883	12881	8181	48516	49110	17182	9790	11174	7996	10369	10762	6351	15186	25132	7260	9335	3244	18995	18077	19719	9536	16264	197	9229	13173	8735	16676	35497	8765	21057	18530	50646	20988	12680	18545	7398	32898	9419	20086	12706	21171
ENSG00000198744.5	chr1	634376	634922	+	547	391	335	94	942	1137	370	171	170	144	88	93	93	362	615	141	284	24	267	150	443	123	573	142	286	293	239	311	682	173	690	271	1125	358	450	515	163	754	269	500	187	364
ENSG00000268663.1	chr1	674842	675265	+	424	0	0	0	1	0	0	0	0	0	0	0	0	0	0	0	0	0	0	0	0	0	0	0	0	0	0	0	0	0	0	0	1	0	0	0	0	0	0	0	0	0
ENSG00000273547.1	chr1	685716	686654	-	939	0	0	0	0	0	0	0	0	0	0	0	0	0	0	0	0	0	0	0	0	0	0	0	0	0	0	0	0	0	0	0	0	0	0	0	0	0	0	0	0	0
ENSG00000283574.1	chr1	720024	720206	-	183	0	0	0	0	0	0	0	0	0	0	0	0	0	0	0	0	0	0	0	0	0	0	0	0	0	0	0	0	0	0	0	0	0	0	0	0	0	0	0	0	0
ENSG00000229376.3	chr1	722092	724903	+	2812	1	2	2	4	11	3	2	1	4	7	4	0	1	2	0	28	0	1	15	2	11	9	0	2	0	2	6	3	1	18	0	0	2	0	2	0	0	6	5	0	1
ENSG00000228327.3	chr1	725885	778626	-	52742	0	0	0	0	0	0	0	0	0	0	0	0	0	0	0	0	0	0	0	0	0	0	0	0	0	0	0	0	0	0	0	0	0	0	0	0	0	0	0	0	0
ENSG00000223181.1	chr1	758233	758336	-	104	0	0	0	0	0	0	0	0	0	0	0	0	0	0	0	0	0	0	0	0	0	0	0	0	0	0	0	0	0	0	0	0	0	0	0	0	0	0	0	0	0
ENSG00000229905.1	chr1	760911	761989	+	1079	0	0	0	1	0	0	0	0	0	0	1	0	0	0	0	0	0	0	2	0	0	0	0	0	0	0	0	0	0	0	0	0	2	0	0	1	1	1	0	0	0
ENSG00000237491.8	chr1	778770	810060	+	31291	94	183	132	729	529	207	206	274	704	268	191	121	104	141	312	303	414	190	1203	92	315	255	37	497	269	54	332	123	150	238	100	130	547	113	160	111	518	373	191	211	178
ENSG00000230092.7	chr1	800879	817712	-	16834	0	0	0	0	0	0	0	0	0	0	0	0	0	0	0	0	0	0	0	0	0	0	0	0	0	0	0	0	0	0	0	0	0	0	0	0	0	0	0	0	0
ENSG00000177757.2	chr1	817371	819837	+	2467	7	19	3	23	16	11	21	4	12	7	4	4	8	10	9	29	19	6	45	4	20	13	2	16	7	10	4	11	6	23	9	2	4	0	19	7	33	23	6	16	4
ENSG00000228794.8	chr1	825138	859446	+	34309	454	709	304	828	543	387	754	190	611	680	649	211	669	1130	813	927	687	266	1472	310	792	472	300	631	665	564	566	374	556	781	1576	226	437	654	400	900	887	920	558	602	856
ENSG00000225880.5	chr1	826206	827522	-	1317	0	0	0	0	0	0	0	0	0	0	0	0	0	0	0	0	0	0	0	0	0	0	0	0	0	0	0	0	0	0	0	0	0	0	0	0	0	0	0	0	0
ENSG00000230368.2	chr1	868071	876903	-	8833	2	2	2	4	2	0	0	0	0	2	0	1	1	2	1	5	4	1	3	1	4	128	0	2	2	0	2	0	3	1	0	0	1	1	0	0	3	2	1	0	1
ENSG00000234711.1	chr1	873292	874349	+	1058	2	2	4	2	1	0	0	0	1	0	0	0	0	0	0	0	1	1	1	0	0	58	0	2	0	0	0	0	1	0	0	0	1	0	0	1	1	0	0	0	0
ENSG00000283040.1	chr1	874529	877234	-	2706	0	0	0	0	0	0	0	0	0	1	0	0	0	0	1	1	0	0	3	0	0	0	0	1	0	0	0	0	0	0	1	0	0	0	0	0	0	0	0	0	0
ENSG00000272438.1	chr1	904834	915976	+	11143	44	323	9	189	147	49	54	2	160	404	92	2	16	25	141	48	11	9	285	2	272	7	18	103	25	6	95	33	30	164	2665	2	201	33	1	64	281	43	655	39	50
ENSG00000230699.2	chr1	911435	914948	+	3514	0	0	0	0	0	0	0	0	0	0	0	0	0	0	0	0	0	0	0	0	0	0	0	0	0	0	0	0	0	0	0	0	0	0	0	0	0	0	0	0	0
ENSG00000241180.1	chr1	914171	914971	+	801	0	0	0	0	0	0	0	0	0	0	0	0	0	0	0	0	0	0	0	0	0	0	0	0	0	0	0	0	0	0	0	0	0	0	0	0	0	0	0	0	0
ENSG00000223764.2	chr1	916865	921016	-	4152	102	601	14	166	363	74	118	34	238	280	415	4	9	6	709	18	48	3	310	1	561	29	42	79	33	5	73	42	35	128	1096	6	109	11	20	1062	307	46	338	261	7
ENSG00000187634.11	chr1	923928	944581	+	20654	1218	1981	420	860	1869	747	659	287	1108	712	2223	528	630	425	1453	378	324	378	1336	652	2600	561	994	648	420	683	1130	591	689	500	3034	303	739	804	627	3262	1868	840	887	549	1303
ENSG00000188976.10	chr1	944204	959309	-	15106	7826	10120	2900	7473	6408	7048	5134	1980	6652	4121	6953	4550	6619	4690	5584	4259	2320	4064	4838	6442	9501	4525	7154	5494	3228	6603	6518	4056	6455	5377	18964	2526	5082	7646	6422	5202	7266	8079	5445	3246	14794
ENSG00000187961.13	chr1	960587	965715	+	5129	674	1190	335	908	581	234	353	178	551	549	388	249	606	374	624	496	284	319	496	421	494	258	269	443	644	336	1023	185	412	578	991	796	482	422	530	848	657	441	616	845	633
ENSG00000187583.10	chr1	966497	975865	+	9369	71	233	273	361	86	168	44	282	284	334	22	334	133	336	160	427	238	133	134	363	404	142	53	322	115	93	180	316	69	1463	96	553	18	416	224	432	1303	476	72	258	529
ENSG00000187642.9	chr1	975204	982093	-	6890	9	71	66	83	28	51	11	80	48	75	5	58	24	70	27	82	53	26	32	68	84	33	14	66	21	18	47	76	15	258	32	135	1	76	54	86	276	123	11	44	99
ENSG00000272512.1	chr1	995966	998051	-	2086	8	27	101	196	272	13	129	316	30	14	15	0	15	7	22	230	30	15	80	23	103	382	6	92	25	11	200	15	9	10	245	48	0	10	15	3	42	62	83	3	35
ENSG00000188290.10	chr1	998962	1000172	-	1211	90	286	148	394	887	208	499	459	431	67	45	13	268	240	155	518	163	694	123	184	579	559	84	141	203	50	568	368	385	168	678	519	8	541	242	96	635	183	186	143	217
ENSG00000187608.8	chr1	1001138	1014541	+	13404	2093	2179	2651	5747	13469	4348	2750	2784	3761	1146	37	171	1085	333	3714	822	1331	1765	2379	749	879	1075	965	1070	1722	2168	623	1442	372	1178	1088	5689	342	499	373	313	620	4295	1165	325	5975
ENSG00000231702.2	chr1	1008076	1008229	-	154	26	17	16	17	87	10	14	29	16	13	2	5	8	15	18	26	3	11	10	7	19	33	0	16	28	4	19	13	6	26	7	7	7	4	4	2	27	15	32	8	11
ENSG00000224969.1	chr1	1011997	1013193	-	1197	8	14	23	28	64	5	24	21	7	30	1	0	2	1	22	32	12	3	14	6	33	20	0	37	29	0	27	7	4	41	11	10	0	4	4	3	6	10	43	5	10
ENSG00000188157.14	chr1	1020123	1056118	+	35996	11002	9986	8193	55610	45107	12948	10523	21714	27111	14860	12383	5535	35274	18708	22010	14652	14845	16927	51091	16750	45531	25372	30029	17156	9358	6971	11479	18463	9554	72545	10987	12091	21068	29112	41965	26276	48778	29849	5265	28380	10617
ENSG00000242590.1	chr1	1055033	1056116	+	1084	0	0	0	0	0	0	0	0	0	0	0	0	0	0	0	0	0	0	0	0	0	0	0	0	0	0	0	0	0	0	0	0	0	0	0	0	0	0	0	0	0
ENSG00000217801.9	chr1	1059734	1069355	+	9622	276	25	325	1235	744	258	74	1633	1197	278	102	25	299	531	712	621	804	209	496	500	766	351	147	716	505	16	1548	321	174	721	385	1743	223	1211	168	268	168	755	146	198	177
ENSG00000273443.1	chr1	1062208	1063288	-	1081	27	3	87	169	131	58	5	280	258	58	14	5	44	52	89	42	151	25	78	74	173	41	44	134	37	6	258	84	16	98	39	217	24	226	27	47	15	140	14	27	16
ENSG00000237330.2	chr1	1070966	1074307	-	3342	0	0	43	29	2	23	2	313	3	31	0	0	28	0	5	332	160	36	1	198	47	103	14	3	25	0	9	48	0	185	0	50	1	180	426	15	80	226	2	18	0
ENSG00000131591.17	chr1	1081818	1116361	-	34544	241	1340	362	3517	976	751	1017	712	723	1146	1121	265	1154	366	786	2050	721	696	1012	700	2548	776	690	1245	531	359	997	519	530	1517	1950	634	930	522	939	846	1342	1000	1091	1241	944
ENSG00000223823.1	chr1	1137017	1144056	+	7040	0	0	3	24	25	1	1	92	1	0	8	0	2	2	0	190	0	0	1	6	8	11	5	24	1	1	0	0	0	16	0	0	0	0	0	0	0	0	1	1	0
ENSG00000207730.3	chr1	1167104	1167198	+	95	0	0	2	6	2	0	0	25	3	0	1	0	3	1	0	69	9	5	0	2	3	14	0	5	25	0	0	5	0	16	0	1	0	1	0	2	3	0	0	9	0
ENSG00000207607.3	chr1	1167863	1167952	+	90	0	0	1	8	1	0	0	9	4	0	3	0	1	0	0	49	8	5	0	6	2	5	0	1	24	0	0	12	1	22	0	3	0	2	0	0	6	0	0	5	0
ENSG00000198976.1	chr1	1169005	1169087	+	83	0	0	5	42	1	0	0	23	8	0	7	1	6	7	0	147	15	18	0	23	6	18	1	20	23	0	0	14	0	22	0	15	0	11	1	2	21	0	1	17	0
ENSG00000272141.1	chr1	1169357	1170343	+	987	0	0	46	152	8	4	1	106	22	3	20	0	16	40	0	894	48	104	0	136	46	82	12	106	89	0	0	68	5	96	3	165	0	71	7	12	102	18	0	76	1
ENSG00000205231.1	chr1	1173056	1179555	-	6500	0	0	2	2	2	1	0	13	0	0	1	0	0	1	0	104	7	1	1	7	3	29	0	7	3	1	2	3	0	3	0	0	0	1	3	0	3	0	0	0	0
ENSG00000162571.13	chr1	1173884	1197935	+	24052	5	1	14	11	30	5	1	55	2	15	5	1	1	1	2	372	26	33	3	45	16	105	1	44	10	0	3	16	0	26	1	6	1	7	4	4	11	4	2	1	1
ENSG00000186891.13	chr1	1203508	1206691	-	3184	0	0	185	4	0	6	0	19	21	479	3	2	1	2	3	5	0	1	1	347	33	53	2016	903	53	4	1	10	4	7	0	227	0	3	3	6	12	9	1	44	1
ENSG00000186827.10	chr1	1211326	1214138	-	2813	1	1	0	0	4	1	3	0	5	0	0	7	3	1	2	0	0	2	4	1	7	1	0	1	8	0	5	1	0	1	2	1	5	3	2	2	2	3	0	0	0
ENSG00000078808.16	chr1	1216908	1232031	-	15124	6992	6204	3404	8953	6657	6017	4221	2473	4567	3395	4477	2685	6560	4040	8364	5465	3427	5108	6434	4660	5506	5711	7686	5271	4811	7960	10757	3762	3506	6644	9501	2739	8991	12656	9878	5046	11126	5610	4235	6790	10385
ENSG00000176022.4	chr1	1232265	1235041	+	2777	500	1369	489	1091	1193	1201	804	234	914	770	824	484	591	530	867	837	353	740	1128	666	1823	1210	763	628	171	1111	1511	883	784	1095	1260	248	346	1486	821	752	1842	610	894	769	1219
ENSG00000184163.3	chr1	1242446	1246722	-	4277	25	35	9	58	122	53	69	22	131	48	17	11	32	9	93	40	13	61	53	21	106	32	249	25	390	4	72	8	16	72	77	37	76	23	23	30	96	31	43	39	16
ENSG00000260179.1	chr1	1249777	1251334	-	1558	6	13	2	13	6	9	15	2	18	7	6	5	5	3	19	7	5	11	3	9	8	10	2	6	40	1	11	4	3	29	18	9	10	8	8	13	17	8	12	15	7
ENSG00000160087.20	chr1	1253909	1273885	-	19977	3058	2431	1400	3684	2094	1995	2343	850	2723	1364	1927	1646	1683	1445	2112	2016	1904	1817	2285	2401	3539	1593	1959	2057	1521	1909	2608	1365	2468	1624	4074	1341	1965	2391	2646	1662	3005	2678	2236	1682	3018
ENSG00000230415.1	chr1	1275223	1280420	+	5198	17	66	9	173	65	60	79	0	57	105	28	13	13	4	46	48	23	14	78	11	61	21	26	97	44	22	14	12	35	81	66	23	42	13	21	25	49	38	150	95	28
ENSG00000162572.20	chr1	1280436	1292029	+	11594	96	313	60	1255	288	138	261	14	242	366	68	31	47	10	140	136	82	39	417	59	406	56	61	349	224	49	69	26	114	354	301	86	280	23	60	53	128	128	549	378	93
ENSG00000131584.18	chr1	1292376	1309609	-	17234	813	1706	688	4028	1726	1973	2315	507	1556	1208	1424	534	1466	433	2874	2756	1096	1200	1941	1263	1861	1901	1217	688	1312	1190	5989	1000	1356	588	4086	1170	743	603	1740	1131	1316	2210	1496	779	1392
ENSG00000278073.1	chr1	1296110	1296170	-	61	0	0	0	0	0	0	0	0	0	0	0	0	0	0	0	0	0	0	0	0	0	0	0	0	0	0	0	0	0	0	0	0	0	0	0	0	0	0	0	0	0
ENSG00000169972.11	chr1	1308567	1311677	+	3111	500	510	290	1008	578	792	757	128	571	379	704	478	634	450	569	545	351	695	357	666	739	657	912	377	692	500	897	528	783	421	1169	405	507	541	832	377	956	701	357	415	900
ENSG00000127054.20	chr1	1311585	1324691	-	13107	3918	4711	1505	5377	3285	3979	2896	999	4307	2535	3090	2299	2813	2170	2943	4426	2379	3512	4201	2991	5477	3142	2047	2918	3530	3267	4465	2094	3003	4578	5467	2594	2279	3415	4214	2935	5346	3747	3356	2766	4685
ENSG00000283712.1	chr1	1312502	1312566	-	65	0	0	0	0	0	0	0	0	0	0	0	0	0	0	0	0	0	0	0	0	0	0	0	0	0	0	0	0	0	0	0	0	0	0	0	0	0	0	0	0	0
ENSG00000240731.1	chr1	1317581	1318689	-	1109	0	0	0	0	0	0	0	0	0	0	0	0	0	0	0	0	0	0	0	0	0	0	0	0	0	0	0	0	0	0	0	0	0	0	0	0	0	0	0	0	0
ENSG00000224051.6	chr1	1324756	1328897	+	4142	895	480	754	1291	709	1043	764	279	668	553	493	221	510	613	764	1059	614	1209	754	726	1312	1286	915	378	548	1209	1127	920	631	938	1494	346	473	1129	1360	785	1761	901	236	582	947
ENSG00000169962.4	chr1	1331314	1335306	+	3993	19	42	17	91	17	29	38	6	35	27	12	23	34	11	28	140	28	50	22	56	44	39	17	7	50	46	35	18	23	123	46	41	17	41	67	17	55	29	39	39	22
ENSG00000107404.19	chr1	1335276	1349350	-	14075	3849	2693	1653	3163	1691	4521	2520	638	4930	1745	2177	3816	2971	2001	2672	3538	1993	2848	3781	4678	3796	3600	2667	1723	4935	6491	2759	1903	3083	4502	5755	4255	2205	8248	3997	4775	5358	4095	1667	2211	3494
ENSG00000284372.1	chr1	1339650	1339708	-	59	0	0	0	0	0	0	0	0	0	0	0	0	0	0	0	0	0	0	0	0	0	0	0	0	0	0	0	0	0	0	0	0	0	0	0	0	0	0	0	0	0
ENSG00000162576.16	chr1	1352689	1361777	-	9089	2103	244	144	1042	115	309	334	26	197	479	115	48	70	35	279	1002	301	269	788	475	628	14757	263	261	194	327	4451	115	376	1007	1036	2388	180	152	499	499	518	583	201	205	73
ENSG00000175756.13	chr1	1373730	1375495	-	1766	2684	3227	1672	3022	2404	4106	2705	612	2299	1407	2270	1914	1666	2050	1934	1621	2238	2749	1405	2091	3143	2573	3705	1731	2904	3264	3836	2244	3008	2155	5359	1837	2986	4222	3948	1829	5186	2132	1909	2311	4025
ENSG00000223663.2	chr1	1378666	1379032	+	367	0	3	0	1	2	0	3	0	0	1	0	1	0	0	0	1	6	1	0	3	2	4	0	0	1	1	3	0	1	1	0	3	0	2	0	1	1	2	1	34	2
ENSG00000221978.11	chr1	1385711	1399328	-	13618	3508	7163	1951	15885	6495	3963	6274	1750	16521	5405	3961	3656	5016	2290	5132	7888	5314	5105	14762	4211	10873	4469	998	5195	7157	1401	7205	2792	2931	6814	5664	15170	8472	4524	4556	2826	5860	6400	5658	4861	9572
ENSG00000224870.6	chr1	1399522	1402046	+	2525	1057	1285	493	1289	1303	1105	1179	522	1309	637	1000	685	801	507	887	877	939	1139	1461	1004	1640	1429	913	1095	565	825	1604	791	860	1074	1913	622	1406	916	1526	648	2056	1017	924	536	1606
ENSG00000242485.5	chr1	1401908	1407313	-	5406	2237	3534	1486	3179	2572	4000	2901	922	3975	1352	2510	2242	2549	1570	2006	2373	2242	2598	2296	2820	3438	3204	2777	2230	1493	2312	3604	1857	2192	1768	6044	1991	3042	3059	3502	1753	5614	2293	2311	1964	4885
ENSG00000264293.2	chr1	1405460	1405752	-	293	0	0	0	0	0	0	0	0	0	0	0	0	0	0	0	0	0	0	0	0	0	0	0	0	0	0	0	0	0	0	0	0	0	0	0	0	0	0	0	0	0
ENSG00000272455.1	chr1	1409096	1410618	+	1523	92	115	77	155	172	58	145	46	151	140	185	153	64	32	122	164	108	52	452	111	368	258	22	176	115	50	260	68	102	107	279	128	462	49	200	32	121	53	149	79	154
ENSG00000235098.8	chr1	1418420	1421769	-	3350	4	4	69	47	34	12	6	3	2	10	5	2	3	1	1	2	63	5	367	0	8	793	4	1	5	48	9	8	1	11	10	5	2	1	25	1	40	3	7	10	1
ENSG00000225905.1	chr1	1420245	1422691	+	2447	1	2	22	33	7	0	1	4	1	4	5	1	2	0	0	3	14	2	155	0	6	290	2	1	3	4	4	4	0	8	2	1	2	0	23	0	11	4	6	4	1
ENSG00000205116.3	chr1	1426128	1427787	+	1660	0	13	0	25	16	1	15	4	1	1	3	1	0	0	0	0	0	7	32	0	6	5	0	0	1	2	2	1	0	5	44	3	3	0	0	1	5	0	13	0	2
ENSG00000225285.1	chr1	1430539	1434573	-	4035	0	102	13	119	4	5	35	0	24	42	14	2	9	2	1	17	22	75	193	8	18	323	18	0	1	2	41	5	2	47	75	31	1	0	18	2	116	33	26	4	2
ENSG00000179403.11	chr1	1434861	1442882	+	8022	164	994	848	2431	139	115	812	629	244	898	1127	29	1677	62	23	1330	261	1072	2145	494	808	6436	2519	233	131	118	3799	505	220	3650	2962	1276	443	39	906	417	1217	2066	225	753	5
ENSG00000215915.9	chr1	1449689	1470158	+	20470	3	53	35	298	5	7	35	43	32	78	8	7	60	0	3	19	20	35	71	56	50	79	1	4	7	8	69	15	4	123	10	15	1	36	5	1	43	21	6	59	2
ENSG00000160072.19	chr1	1471769	1497848	+	26080	1353	3172	1531	2969	1790	2284	2525	512	2684	1042	2132	904	2361	152	1229	2641	1152	1330	2066	1548	2467	2330	883	501	53	1282	3352	1053	1459	1440	4019	1909	1390	1520	1651	1177	2072	2425	2333	1247	4095
ENSG00000197785.13	chr1	1512151	1534687	+	22537	2702	2337	1209	3072	2376	3190	2497	741	2499	1039	2880	1830	2111	2795	1398	2025	1230	2352	1971	1968	2117	2565	1976	1744	2178	3124	3022	1526	2835	1221	3234	752	2268	1223	2700	1316	4097	2062	1914	1352	5145
ENSG00000205090.8	chr1	1535174	1540453	-	5280	48	28	29	47	32	54	24	3	31	15	19	33	7	5	46	66	8	12	24	18	99	52	6	24	59	42	36	8	5	36	29	13	14	9	33	27	20	46	64	39	37
ENSG00000160075.11	chr1	1541673	1574869	-	33197	2502	5227	2856	3869	4161	4613	4365	1432	3407	2380	3666	2954	2927	1868	2535	3950	3216	3649	3453	3702	3933	5637	3703	2974	4217	3710	4212	2425	2766	3239	5971	2225	3384	2217	4694	2193	6355	3021	3303	2479	7345
ENSG00000215014.4	chr1	1574975	1577075	+	2101	14	22	9	18	26	13	31	0	48	29	17	10	6	4	33	30	18	15	20	8	29	29	8	31	16	8	30	11	11	31	36	9	16	9	8	11	6	8	30	10	17
ENSG00000274481.1	chr1	1583510	1583909	-	400	0	0	0	0	0	0	0	0	0	0	0	0	0	0	0	0	0	0	0	0	0	1	0	0	0	0	0	0	0	0	0	0	0	0	0	0	0	0	0	0	0
ENSG00000228594.3	chr1	1598012	1600096	-	2085	279	312	420	954	248	526	388	68	276	846	551	56	308	43	360	568	202	1023	923	35	686	1403	602	154	105	321	70	357	570	362	1138	90	691	22	306	761	982	495	256	137	3
ENSG00000272106.1	chr1	1613758	1615795	-	2038	126	173	105	222	282	182	266	74	174	116	136	87	84	54	230	254	277	123	440	73	265	325	109	188	203	64	150	90	135	281	172	99	262	117	164	131	137	121	168	70	95
ENSG00000197530.12	chr1	1615415	1630610	+	15196	1554	984	809	2861	1397	1337	1053	575	1964	743	556	291	757	392	1942	1989	1032	774	1749	1448	1711	2704	592	652	2556	634	1559	881	905	2112	1539	885	1660	1134	1410	1502	908	1259	821	1125	631
ENSG00000189409.13	chr1	1632095	1635263	+	3169	1	7	6	12	4	0	2	2	6	2	0	1	3	0	0	6	1	0	0	1	5	3	0	1	4	0	32	1	48	9	0	4	2	0	1	0	1	1	4	3	1
ENSG00000248333.8	chr1	1635227	1659012	-	23786	1579	2856	1339	2852	2389	2919	1732	576	2261	988	1623	1179	1512	1477	1865	2805	1125	1721	1325	1820	2420	1788	1280	1875	2402	2015	2136	1047	2010	1690	2881	984	1363	1708	2426	1591	1973	1933	2981	1522	3255
ENSG00000272004.1	chr1	1659325	1662602	+	3278	129	278	199	617	358	354	431	130	646	394	376	209	166	180	327	360	523	269	687	201	611	108	217	240	193	254	592	84	158	535	583	629	230	373	338	205	322	160	428	252	316
ENSG00000189339.11	chr1	1659529	1692728	-	33200	1120	2446	1070	3843	2086	2392	2514	452	3296	2122	2199	1446	1484	1284	2275	3544	2300	1710	3954	1171	3324	769	1522	1665	1516	1876	2545	383	1236	4000	4718	1845	1637	2018	2006	1282	1578	1527	2703	1806	2166
ENSG00000269737.2	chr1	1671990	1674397	+	2408	28	55	18	169	55	48	49	56	97	70	176	21	68	114	92	477	183	28	98	17	95	28	8	67	34	7	46	7	25	472	252	20	205	71	76	53	26	87	50	44	38
ENSG00000215914.4	chr1	1699942	1701782	+	1841	0	4	5	7	3	4	4	2	4	0	0	1	0	1	0	1	9	0	7	0	1	3	0	4	2	0	24	3	14	6	4	2	2	2	1	1	0	1	3	1	0
ENSG00000008128.22	chr1	1702730	1724324	-	21595	5	7	3	3	5	2	4	0	2	4	3	1	3	6	4	12	5	4	10	7	8	11	1	1	9	3	7	5	2	6	19	12	7	13	6	4	1	17	4	7	12
ENSG00000268575.1	chr1	1702736	1737688	-	34953	1	43	12	24	8	5	4	8	13	8	8	1	7	2	2	18	24	2	9	3	9	15	12	19	12	1	11	4	2	18	6	9	10	4	8	11	6	3	7	4	5
ENSG00000227775.3	chr1	1724512	1737251	+	12740	597	559	282	2482	561	398	555	828	957	543	581	425	651	299	851	1954	1233	466	1142	343	1921	1245	421	1161	397	218	957	571	278	789	876	650	674	804	694	785	366	816	915	495	560
ENSG00000215790.6	chr1	1724838	1745992	-	21155	82	81	40	281	102	69	129	44	83	114	78	71	71	16	112	133	112	116	142	47	232	63	48	159	89	104	73	43	47	79	127	46	50	38	127	70	38	112	129	108	94
ENSG00000008130.15	chr1	1751232	1780457	-	29226	2453	2950	1493	3876	2562	2557	3440	861	3690	1438	2708	1182	2113	1607	2118	4660	2293	2347	3211	1779	2585	2237	2808	3257	1377	2890	4860	1302	1743	2809	5914	1399	2087	2365	3983	1838	2003	2557	2381	1928	3822
ENSG00000078369.17	chr1	1785285	1891117	-	105833	19497	13872	10066	14823	14149	17069	14638	5844	16415	11155	11607	12105	9857	12152	17335	9885	18349	10892	14129	9775	15740	14046	10918	11982	15070	17045	13602	8904	17186	10885	32322	4277	7655	15041	12621	14957	30458	10264	13098	16529	20336
ENSG00000231050.1	chr1	1891471	1892658	+	1188	22	25	0	4	21	20	18	1	8	12	7	2	17	12	30	7	4	23	4	3	9	42	5	22	3	7	5	13	2	12	16	5	7	1	5	12	3	19	7	3	14
ENSG00000169885.9	chr1	1914827	1917296	+	2470	6	48	17	39	18	24	49	0	61	27	1	0	41	0	2	46	8	7	26	9	14	9	1	63	7	3	8	5	3	29	42	23	19	0	2	7	10	5	71	13	19
ENSG00000178821.12	chr1	1917590	1919273	-	1684	20	148	73	68	54	79	59	17	56	191	32	4	204	17	2	88	6	24	73	39	52	121	77	146	15	25	48	80	94	39	276	31	74	33	8	18	287	9	4	73	4
ENSG00000142609.17	chr1	1921951	2003837	-	81887	4	127	9	43	3	4	4	0	110	61	36	1	5	1	3	25	2	23	68	2	91	56	65	41	1	2	4	24	27	2	25	9	2	1	4	18	210	6	20	3	6
ENSG00000233542.1	chr1	2013213	2015530	-	2318	0	2	8	0	0	0	5	0	4	0	0	0	3	0	0	3	1	0	5	3	3	0	1	0	0	0	1	6	0	0	9	1	0	0	0	3	4	0	13	2	15
ENSG00000187730.8	chr1	2019298	2030758	+	11461	0	55	16	2	0	2	101	1	22	53	8	2	17	0	1	15	0	4	4	0	0	4	378	8	0	0	1	2	0	13	625	7	4	1	6	28	282	1	101	0	0
ENSG00000226969.1	chr1	2049203	2050070	-	868	0	1	1	2	6	0	0	0	0	6	0	0	1	0	1	0	2	3	1	0	0	2	0	8	0	0	2	1	0	0	3	0	6	1	0	1	4	0	0	1	0
ENSG00000067606.16	chr1	2050470	2185395	+	134926	235	1327	993	2883	2080	1218	1902	665	1788	2153	1512	51	2206	971	1830	3284	2526	1746	1724	1039	2764	1606	1157	1971	1234	177	1670	1081	1433	2537	3001	1802	1018	1205	1969	1293	3623	1889	1717	2290	282
ENSG00000271806.1	chr1	2141084	2145279	-	4196	1	136	113	242	232	119	210	73	181	260	186	1	248	109	207	243	270	210	188	84	175	177	172	157	81	4	124	113	134	279	282	150	98	143	270	134	384	182	113	211	2
ENSG00000182873.5	chr1	2181794	2184389	-	2596	51	144	74	277	167	149	220	65	154	167	110	4	166	47	185	403	223	105	140	156	334	150	57	192	162	17	152	63	84	241	263	163	63	51	106	91	232	146	253	214	20
ENSG00000162585.16	chr1	2184461	2212720	-	28260	1121	1912	961	1568	1478	1726	1788	504	1818	1285	1467	565	1108	805	1452	1598	1708	981	1940	1452	2645	1127	1242	1392	1084	1176	2307	913	1177	1281	3742	1270	1105	1338	1088	1011	3185	1045	1845	1969	1589
ENSG00000234396.3	chr1	2212523	2220738	+	8216	6	13	6	82	12	27	6	6	15	47	6	0	35	0	6	16	10	8	8	10	16	16	8	28	24	6	24	4	1	27	13	43	4	0	6	14	25	10	16	48	37
ENSG00000157933.9	chr1	2228695	2310119	+	81425	2740	3855	1130	3374	4170	2731	2336	975	4152	1847	4908	823	3588	1229	1585	3008	2698	2503	4716	1102	4600	3791	2448	1026	2378	3122	2039	1666	2375	2481	4177	612	911	874	1301	2894	6963	1790	3085	2453	3308
ENSG00000116151.13	chr1	2321253	2391707	-	70455	287	892	347	2519	1468	1150	356	526	1027	795	679	190	242	320	786	1095	984	559	1957	659	1719	684	458	1060	369	353	566	259	343	2048	493	283	892	663	1307	443	1539	684	795	347	548
ENSG00000272161.1	chr1	2326201	2326693	-	493	0	0	0	0	0	0	0	0	0	0	0	0	0	0	0	0	0	0	0	0	0	0	0	0	0	0	0	0	0	0	0	0	0	0	0	0	0	0	0	0	0
ENSG00000269896.2	chr1	2350414	2352820	-	2407	0	0	0	0	0	0	0	0	0	0	0	0	0	0	0	0	0	0	0	0	0	0	0	0	0	0	0	0	0	0	0	0	0	0	0	0	0	0	0	0	0
ENSG00000272420.1	chr1	2363061	2363628	-	568	0	0	0	0	0	0	0	0	0	0	0	0	0	0	0	0	0	0	0	0	0	0	0	0	0	0	0	0	0	0	0	0	0	0	0	0	0	0	0	0	0
ENSG00000157916.19	chr1	2391775	2405444	+	13670	5011	4733	3844	7336	4578	5156	4872	3229	6243	3632	2958	2949	3239	3169	5296	5674	7899	4034	6340	4498	8071	5063	4333	4290	6256	5465	5785	3197	3696	5411	6465	3302	6428	8641	6720	3615	8271	5204	3817	3371	7100
ENSG00000157911.9	chr1	2403964	2413797	-	9834	1491	1840	1071	2356	2013	2036	1769	1035	2340	1141	1356	879	742	1005	1644	2039	2291	1512	2105	1216	1701	2277	1485	1887	1575	1571	1987	1075	854	2090	2546	839	1473	2307	2303	1377	2957	1410	1346	1313	2108
ENSG00000149527.17	chr1	2425980	2505530	+	79551	3	40	0	96	81	107	16	25	26	94	7	10	30	2	10	42	13	33	35	143	3	14	96	5	82	2	6	9	9	35	95	8	41	3	25	21	290	92	23	6	54
ENSG00000224387.1	chr1	2492300	2493258	-	959	0	0	0	4	2	1	0	0	1	5	1	1	2	0	0	1	2	1	0	3	0	0	0	0	0	1	0	1	0	0	2	0	0	1	1	0	2	6	0	1	0
ENSG00000229393.1	chr1	2493437	2494479	-	1043	0	1	4	1	1	0	1	0	4	0	0	0	1	0	0	1	1	1	2	0	1	0	1	0	0	0	0	0	1	2	3	1	0	0	3	1	6	1	0	1	0
ENSG00000157881.13	chr1	2508533	2526628	-	18096	1311	1521	783	1331	922	886	1284	408	726	672	1101	581	997	557	980	932	914	947	987	946	1120	796	876	806	1198	731	962	516	1381	1307	2033	1050	1153	722	1313	1078	2795	1201	1128	1175	1414
ENSG00000197921.5	chr1	2528745	2530245	-	1501	0	0	1	1	0	1	0	5	1	0	0	1	0	0	0	1	0	2	1	1	6	1	0	0	3	0	0	2	12	0	0	96	0	0	14	0	15	6	0	1	0
ENSG00000272449.1	chr1	2546465	2547460	+	996	4	8	10	5	19	13	16	8	13	14	5	15	53	7	3	35	7	46	8	28	25	7	27	35	23	16	15	8	17	47	19	66	4	8	34	12	36	40	11	9	18
ENSG00000238164.6	chr1	2549920	2557031	-	7112	23	173	68	28	32	159	3	198	20	71	0	61	101	2	181	2149	188	20	10	233	8	12	4	174	109	57	44	5	4	20	4	1554	0	5	8	32	13	36	10	196	27
ENSG00000157873.17	chr1	2555639	2565382	+	9744	94	675	219	120	98	537	16	394	38	158	2	150	394	38	646	4466	550	108	21	440	46	85	4	416	502	142	284	14	13	42	8	5574	5	14	4	145	30	112	20	656	93
ENSG00000225931.3	chr1	2566410	2569888	+	3479	1	1	1	25	2	7	0	0	0	5	0	2	4	0	6	41	3	0	1	3	0	2	0	2	10	2	2	1	0	15	1	23	0	0	0	1	2	0	0	1	1
ENSG00000228037.1	chr1	2581560	2584533	+	2974	0	6	3	54	6	2	1	17	11	5	0	0	51	0	3	180	9	4	13	5	7	4	4	6	19	0	9	6	1	29	1	173	2	0	0	3	12	0	3	3	2
ENSG00000157870.14	chr1	2586491	2591469	+	4979	884	504	763	1828	1388	1131	653	930	860	1717	1283	349	1421	116	490	6338	825	1204	1407	982	666	2269	962	897	908	1244	275	937	1409	1303	2373	1391	687	23	809	1575	3310	1097	593	1790	1109
ENSG00000142606.15	chr1	2590639	2632990	-	42352	214	125	270	747	479	397	202	256	411	503	406	98	430	32	135	1814	294	381	492	306	204	757	308	258	301	358	99	327	379	317	674	496	191	4	225	446	1001	294	173	506	256
ENSG00000237058.1	chr1	2632568	2636620	+	4053	0	1	0	13	1	3	10	0	6	3	1	0	0	0	0	1	21	2	2	6	2	47	0	0	0	0	0	2	0	1	2	11	3	0	0	0	31	0	0	2	0
ENSG00000215912.12	chr1	2635976	2801717	-	165742	3	50	11	179	35	39	76	0	36	69	13	7	22	0	7	115	456	63	56	315	57	79	9	10	12	5	4	20	2	52	39	83	41	1	10	29	201	22	19	42	18
ENSG00000283259.1	chr1	2773603	2776473	+	2871	0	0	0	0	0	0	0	0	0	0	0	0	0	0	0	0	0	0	0	0	0	0	0	0	0	0	0	0	0	0	0	0	0	0	0	0	0	0	0	0	0
ENSG00000233234.1	chr1	2811850	2812692	-	843	0	0	0	0	0	0	0	0	0	0	0	0	0	0	0	0	0	0	0	0	0	0	0	0	0	0	0	0	0	0	0	0	0	0	0	0	0	0	0	0	0
ENSG00000231630.1	chr1	2814432	2814998	-	567	0	0	0	0	2	0	0	0	0	2	1	0	0	0	0	1	0	0	0	0	0	1	0	0	0	0	4	0	0	0	0	0	0	0	0	0	0	0	0	0	0
ENSG00000169717.6	chr1	3021483	3022903	+	1421	0	0	0	0	0	0	0	0	0	0	0	0	0	0	0	0	0	0	0	0	0	0	0	0	0	0	0	0	0	0	0	0	0	0	0	0	0	0	0	0	0
ENSG00000177133.10	chr1	3059615	3068437	-	8823	0	1	0	0	0	0	197	1	28	33	1	0	4	1	0	45	0	2	1	0	0	0	1	0	1	0	663	1	13	0	1	0	1	0	0	0	2	0	1	0	0
ENSG00000142611.16	chr1	3069168	3438621	+	369454	52	3	28	26	25	25	1167	43	757	360	38	1	81	2	35	1227	10	62	15	7	22	30	18	3	131	139	3197	8	294	39	38	14	10	3	11	3	431	6	21	2	2
ENSG00000283572.1	chr1	3127975	3128035	+	61	0	0	0	0	0	0	0	0	0	0	0	0	0	0	0	0	0	0	0	0	0	0	0	0	0	0	0	0	0	0	0	0	0	0	0	0	0	0	0	0	0
ENSG00000226286.1	chr1	3132927	3133709	-	783	0	0	0	0	0	1	0	0	0	2	0	0	2	0	0	1	0	0	0	0	0	0	0	0	0	0	60	0	0	0	0	0	0	0	0	0	0	0	0	0	0
ENSG00000279839.1	chr1	3205988	3208664	+	2677	0	0	0	0	0	0	0	0	0	0	0	0	0	0	0	0	0	0	0	0	0	0	0	0	0	0	0	0	0	0	0	0	0	0	0	0	0	0	0	0	0
ENSG00000272235.1	chr1	3306636	3310096	-	3461	15	0	0	0	0	2	2	0	0	0	1	0	0	0	6	21	0	0	0	0	0	0	0	0	2	25	11	0	2	0	0	1	0	0	0	0	0	0	0	0	0
ENSG00000130762.14	chr1	3454426	3481113	+	26688	286	102	758	2307	1751	347	28	2936	373	448	300	3	388	154	44	3860	686	1111	1117	566	1811	1067	239	682	69	23	2818	360	458	1836	339	1175	399	339	2071	121	3408	620	359	960	6
ENSG00000272088.1	chr1	3487246	3487627	+	382	1	0	0	23	13	2	0	30	5	5	1	1	0	0	1	18	0	9	11	1	4	6	0	13	0	0	13	0	0	8	0	2	4	1	14	4	9	5	0	1	0
ENSG00000162591.15	chr1	3489920	3611495	-	121576	1400	88	452	1394	4399	546	66	2007	3116	2162	829	33	1290	16	1860	3845	1216	2754	3803	1280	796	467	325	4036	240	2047	492	743	1065	1700	210	624	851	10	689	2523	1927	4229	480	1001	8
ENSG00000207776.1	chr1	3560695	3560790	-	96	0	0	0	0	0	0	0	0	0	0	0	0	0	0	0	0	0	0	0	0	0	0	0	0	0	0	0	0	0	0	0	0	0	0	0	0	0	0	0	0	0
ENSG00000238260.1	chr1	3623190	3624743	-	1554	9	2	2	66	38	9	4	7	10	22	19	10	5	7	45	37	26	22	103	8	30	19	1	30	15	3	54	5	16	51	5	16	51	6	9	10	22	10	9	8	13
ENSG00000158109.14	chr1	3625002	3630127	+	5126	1329	347	712	2359	2344	1452	414	1286	759	632	911	349	910	584	936	2767	2108	1300	2129	1111	1375	1347	723	614	1779	1091	1722	981	971	1901	1895	644	848	659	1915	936	1858	812	462	1013	971
ENSG00000116213.15	chr1	3630767	3652761	-	21995	1093	1192	825	1522	801	891	1225	468	1375	826	758	609	648	654	668	1410	996	735	1126	845	1604	701	1032	1097	1185	746	1079	618	1084	1254	1670	841	1070	1345	1400	712	1339	861	1188	1007	1367
ENSG00000078900.14	chr1	3652520	3736201	+	83682	79	180	425	280	33	22	50	114	169	273	45	7	11	13	7	1046	188	156	254	361	247	325	18	18	79	41	479	63	362	408	1277	156	44	73	1247	38	508	39	239	189	2
ENSG00000227589.1	chr1	3658938	3668772	-	9835	3	0	1	2	0	0	0	1	3	4	1	1	0	1	0	15	3	0	4	6	3	1	2	1	1	3	14	0	2	2	5	4	1	0	1	0	1	0	1	3	0
ENSG00000235131.1	chr1	3712200	3714298	-	2099	1	3	5	11	0	0	0	0	3	3	0	0	1	0	0	19	2	0	0	4	8	2	0	0	13	1	2	0	0	4	7	9	0	0	2	1	2	0	0	0	0
ENSG00000227372.11	chr1	3735601	3747336	-	11736	1467	2202	850	2941	1638	1882	1828	428	2886	1325	2695	17	979	425	456	192	1735	1573	2128	40	3497	1367	1099	1694	1149	798	1607	886	1559	2147	517	1274	1956	285	480	1397	2686	1629	2178	1263	3
ENSG00000276189.1	chr1	3736943	3737103	+	161	5	23	9	35	13	9	18	3	15	22	20	0	5	1	1	2	20	6	21	0	51	12	10	20	17	4	29	12	10	16	1	17	15	2	2	8	11	8	19	13	0
ENSG00000162592.9	chr1	3746460	3771645	+	25186	206	385	99	445	234	279	252	76	414	238	318	2	97	60	66	19	167	189	249	1	590	250	205	254	144	131	169	114	204	422	70	67	206	41	54	143	609	187	286	190	1
ENSG00000235169.7	chr1	3772788	3775982	+	3195	38	130	52	143	135	83	61	20	49	44	35	0	28	17	9	2	72	70	101	1	64	103	73	146	26	3	220	52	26	63	55	113	26	0	75	20	162	20	18	121	1
ENSG00000130764.9	chr1	3778558	3796504	-	17947	2934	3186	1312	3465	2743	2935	2600	783	3801	1474	2305	1000	1626	1516	2394	1933	1689	2336	2183	1183	3300	2177	2445	1874	1972	1924	2430	1509	1639	2154	4841	822	2082	2662	2786	1717	2852	2095	2289	1444	2312
ENSG00000266075.2	chr1	3782815	3783111	+	297	4	1	2	18	9	9	9	4	9	13	2	0	3	1	4	6	4	5	19	1	4	2	1	8	9	0	15	0	2	7	3	2	4	5	5	1	11	5	2	10	2
ENSG00000272153.1	chr1	3785008	3785538	+	531	459	560	251	508	412	482	423	129	560	275	469	207	269	251	439	325	253	378	382	231	606	349	522	309	280	324	321	192	272	380	688	116	295	425	426	265	462	349	354	224	381
ENSG00000116198.12	chr1	3812081	3857214	-	45134	1479	1114	1034	2738	1567	1456	1602	490	2844	1341	1436	454	1110	1292	1736	2034	1385	1659	2255	691	1907	1695	1760	1416	2468	891	1668	1198	1605	2179	1834	763	1234	1433	1453	1816	2659	1636	1171	1235	1609
ENSG00000169598.15	chr1	3857267	3885429	+	28163	418	412	196	1449	458	382	690	132	354	628	415	145	546	222	345	680	457	541	982	175	552	257	339	685	687	245	548	285	295	535	942	251	777	150	237	370	586	430	681	458	866
ENSG00000198912.10	chr1	3889125	3900293	-	11169	936	1709	542	1330	1079	1344	1063	312	1718	815	849	711	1322	935	878	947	1388	1061	1195	853	1025	911	1022	1096	2054	920	1154	640	1062	1371	1075	686	866	1078	1036	1129	2125	841	1248	974	1949
ENSG00000236423.5	chr1	3900372	3917225	+	16854	8	44	30	434	48	88	31	54	22	52	15	10	7	9	3	325	91	6	84	15	170	3	11	48	59	6	49	34	7	38	60	25	116	7	59	23	69	9	20	18	148
ENSG00000233304.6	chr1	3940565	3955262	+	14698	0	0	1	17	0	0	1	0	0	5	0	0	0	0	0	1	0	0	0	0	0	0	0	0	7	2	0	1	0	0	0	1	1	0	0	0	0	0	0	1	1
ENSG00000226374.2	chr1	3944547	3948980	-	4434	0	0	0	3	0	0	0	0	0	0	0	0	0	0	0	1	0	0	0	0	0	0	0	0	0	0	0	5	0	0	0	0	0	0	0	0	0	0	0	0	0
ENSG00000229280.1	chr1	4175528	4175899	-	372	0	0	0	0	0	1	0	0	0	0	0	0	0	0	0	1	0	0	0	0	0	0	0	0	2	0	1	0	1	0	0	0	0	0	0	0	1	0	0	0	0
ENSG00000235054.3	chr1	4412027	4424689	+	12663	0	0	0	0	0	2	0	1	0	0	0	0	0	1	0	0	0	0	0	2	0	0	0	0	0	0	0	2	0	0	0	0	1	0	0	0	0	0	0	0	0
ENSG00000227169.2	chr1	4551735	4552145	-	411	0	0	0	0	0	0	0	0	0	0	0	0	0	0	0	0	0	0	0	0	0	0	0	0	0	0	0	0	0	0	0	0	0	0	0	0	0	0	0	0	0
ENSG00000232596.2	chr1	4571481	4594009	+	22529	0	0	0	0	2	0	0	0	0	0	0	0	0	0	0	0	0	1	3	0	0	0	0	0	0	0	0	0	0	0	0	0	0	0	0	0	0	0	0	0	0
ENSG00000196581.10	chr1	4654732	4792534	+	137803	271	2	96	8384	25	1026	3	3	343	20	23	355	4	3	3	2	9911	25	5030	1	2	0	181	0	5	0	0	3931	543	1693	1	4	1774	0	2	3	2	28	2	370	3
ENSG00000231510.1	chr1	5086459	5090899	-	4441	0	0	0	0	0	0	0	0	0	0	0	0	0	0	1	0	0	0	0	0	0	0	0	0	0	0	0	0	0	0	0	0	0	0	0	0	0	0	0	0	0
ENSG00000260972.1	chr1	5492978	5494674	+	1697	0	0	0	0	0	0	0	0	0	0	0	0	0	0	0	0	70	0	0	0	0	0	0	0	0	0	0	0	0	0	0	0	0	0	0	0	0	0	0	0	0
ENSG00000283356.1	chr1	5554747	5554881	+	135	0	0	0	0	0	0	0	0	0	0	0	0	0	0	0	0	0	0	0	0	0	0	0	0	0	0	0	0	0	0	0	0	0	0	0	0	0	0	0	0	0
ENSG00000236948.2	chr1	5561709	5668295	-	106587	0	1	7	0	3	1	0	0	0	0	2	0	0	0	0	0	3	4	24	2	0	1	4	2	5	4	1	2	0	4	1	1	5	0	0	2	1	0	0	0	0
ENSG00000264341.1	chr1	5564071	5564143	+	73	0	0	0	0	1	0	0	0	0	0	0	0	0	0	0	0	0	0	0	0	0	0	0	0	0	0	0	0	0	0	0	0	0	0	0	0	0	0	0	0	0
ENSG00000264101.1	chr1	5862672	5862741	-	70	0	0	0	0	0	0	0	0	0	1	0	0	0	0	0	0	0	0	0	0	1	0	0	1	0	0	0	0	0	0	0	0	0	0	0	0	0	3	0	0	0
ENSG00000131697.17	chr1	5862811	5992473	-	129663	910	1014	336	1455	786	763	729	236	878	919	700	282	740	605	944	1069	768	696	1607	357	1146	725	864	766	685	753	329	332	593	1157	779	567	1072	500	491	1206	624	963	777	1015	680
ENSG00000069424.14	chr1	5991466	6101193	+	109728	699	266	500	1984	1252	1070	669	305	965	539	355	1918	100	109	1223	1647	301	283	779	666	967	324	109	1125	310	273	115	340	633	230	673	59	369	24	883	58	240	511	471	375	341
ENSG00000116254.17	chr1	6101793	6180123	-	78331	188	110	14	60	874	46	449	4	815	26	58	3	17	4	23	21	16	41	50	21	316	42	29	3106	14	6	19	28	32	74	476	15	81	5	8	207	347	12	1626	6	4
ENSG00000116251.9	chr1	6181269	6209389	-	28121	22670	18328	10846	13101	18514	29713	20878	6543	16221	8690	13875	14605	8912	9645	10764	13015	22181	12709	15685	11028	19170	11886	14523	19057	20550	12017	16632	15523	16727	27048	15883	12529	26157	17383	7823	9484	26225	11749	20435	11358	21880
ENSG00000226944.1	chr1	6204840	6205780	-	941	0	0	0	0	0	0	0	0	0	0	0	0	0	0	0	0	0	0	0	0	0	0	0	0	0	0	0	0	0	0	0	0	0	0	0	0	0	0	0	0	0
ENSG00000158286.12	chr1	6205475	6221299	+	15825	899	1038	514	3766	1283	1680	841	545	1505	913	395	139	869	683	1854	1157	1881	793	926	556	720	502	314	2352	1719	250	1070	674	718	2285	2071	1832	915	210	551	1022	1065	1821	2755	1665	159
ENSG00000116237.15	chr1	6221193	6235972	-	14780	3073	5425	5320	3968	3132	3531	7068	2665	4242	3058	5451	2105	3262	2555	3727	4621	6348	3962	5077	2315	7339	5739	6028	4820	1910	6216	5523	4946	4318	6769	6250	1133	2840	3113	5081	5393	12011	3888	3192	3144	4967
ENSG00000225077.2	chr1	6236240	6239444	+	3205	18	95	54	20	79	41	13	4	42	16	13	4	5	8	4	53	70	83	5	8	32	77	34	32	9	0	70	46	67	79	100	7	27	3	48	20	438	5	10	24	51
ENSG00000173673.7	chr1	6244192	6245578	+	1387	1	2	0	1	0	1	0	0	0	0	0	0	0	0	0	0	0	0	0	0	1	0	0	0	1	0	2	0	0	1	1	0	0	0	0	0	1	0	0	0	0
ENSG00000158292.6	chr1	6247346	6260975	-	13630	56	1409	397	717	133	143	667	149	204	570	32	142	167	26	119	2797	67	123	479	925	306	598	382	188	20	92	97	209	182	202	885	86	109	22	307	366	566	178	2533	195	283
ENSG00000097021.19	chr1	6264269	6394391	-	130123	5484	3573	1846	1802	1708	2459	4432	794	1851	2558	3152	1653	2584	2519	3212	1664	1190	1220	2219	2543	2738	1366	3887	2436	1330	5410	3459	2196	4102	2223	4949	905	2401	661	1492	2911	4701	2018	2067	3561	11989
ENSG00000271746.1	chr1	6393555	6394391	+	837	12	13	2	22	9	15	8	1	31	8	2	6	7	8	8	11	6	16	2	2	19	11	5	10	8	4	19	5	20	28	15	0	24	3	10	7	7	6	7	12	14
ENSG00000069812.11	chr1	6412418	6424670	-	12253	6	31	79	75	16	22	103	67	92	135	1	95	87	1	16	409	32	59	65	44	126	98	57	169	74	13	2	256	10	122	303	56	137	6	580	836	117	178	35	9	3
ENSG00000187017.15	chr1	6424788	6461370	+	36583	19	241	550	416	60	38	13	101	184	110	9	32	32	31	30	403	38	202	367	143	866	673	26	198	80	11	32	143	55	55	12	250	1057	37	67	810	375	67	30	20	286
ENSG00000265392.1	chr1	6429834	6429896	-	63	0	0	0	0	0	0	0	0	0	0	0	0	0	0	0	0	0	0	0	0	0	0	0	0	0	0	0	0	0	0	0	0	0	0	0	0	0	0	0	0	0
ENSG00000231868.1	chr1	6443034	6447006	-	3973	2	14	23	71	8	5	1	10	9	19	3	1	0	0	5	20	5	17	52	23	89	16	1	40	5	0	1	20	2	9	0	0	302	0	8	176	12	9	1	0	1
ENSG00000215788.9	chr1	6461151	6466195	-	5045	236	163	364	1288	126	309	77	27	1085	469	16	120	253	192	110	1252	224	110	321	169	1167	370	12	225	492	18	193	325	182	278	160	664	108	217	166	519	495	240	80	233	3480
ENSG00000171680.21	chr1	6466092	6520061	-	53970	724	539	1275	2107	453	1490	310	209	2503	1283	76	726	771	815	489	3128	373	370	1027	489	2952	817	178	792	1597	105	263	670	727	588	828	1044	246	1082	365	1519	2495	762	193	1015	12423
ENSG00000162408.10	chr1	6521347	6554535	-	33189	944	1859	1461	1192	1114	1206	1193	207	1821	913	1218	812	1506	848	913	746	778	979	967	614	2219	665	674	1409	730	525	1004	640	1053	709	2342	446	517	696	441	592	1099	922	1136	767	2002
ENSG00000253022.1	chr1	6540854	6540964	+	111	0	0	0	0	2	0	0	0	0	0	0	1	1	0	0	1	0	0	0	0	0	0	0	3	0	0	0	0	1	0	0	1	0	0	1	0	0	0	0	0	0
ENSG00000229519.2	chr1	6547905	6548619	+	715	2	20	8	20	5	12	6	5	30	10	5	9	11	4	17	6	5	7	13	9	27	3	1	14	3	0	6	1	3	8	12	1	5	5	3	2	8	19	5	12	17
ENSG00000173662.20	chr1	6555181	6579757	+	24577	13	7	8	12	6	3	5	1	4	28	5	2	4	0	7	5	5	3	10	3	10	8	1	16	11	6	3	4	1	20	13	5	11	1	2	5	20	3	3	3	7
ENSG00000204859.12	chr1	6580001	6589280	+	9280	705	868	891	1930	1095	802	671	228	1650	767	895	180	903	491	844	1278	933	675	1654	424	1871	678	430	774	683	330	760	627	484	1445	1361	952	867	820	349	633	1080	734	1028	778	881
ENSG00000162413.16	chr1	6590724	6614607	-	23884	2437	2507	1362	1447	745	1261	1761	510	1622	810	1523	1362	2358	838	1771	1760	719	1126	1603	1157	1179	976	866	896	2111	1516	1492	1732	974	854	3854	441	1128	1949	843	917	1148	1151	1235	755	2269
ENSG00000116273.5	chr1	6613685	6624033	+	10349	1437	3236	1316	790	1253	993	2446	284	1164	957	929	336	1104	876	1009	1299	861	1339	1361	955	2217	1678	932	1048	1314	1135	865	1092	1105	1410	2980	654	1189	681	683	972	3126	634	2562	1032	1565
ENSG00000041988.15	chr1	6624866	6635586	+	10721	1396	2318	1806	2494	1821	1299	2000	333	1647	1347	1379	637	1474	1059	1354	1036	1248	1157	1711	912	3156	1110	1479	1546	1230	1206	1789	1237	1397	1666	3557	1092	1089	1394	880	1313	1995	1311	1661	1229	2321
ENSG00000007923.15	chr1	6634168	6701924	-	67757	3625	7347	4107	7519	4414	3754	4834	882	4225	2937	4181	1742	4039	2250	3644	3184	2659	3613	3934	1851	10030	3263	3475	4543	2017	2870	3396	2925	3880	4577	9882	1730	2640	2835	2341	3449	5673	3525	5011	3637	5697
ENSG00000228750.6	chr1	6724637	6730012	+	5376	0	1	0	0	0	0	0	0	0	0	1	0	0	0	2	0	0	0	0	0	2	2	0	0	0	0	0	0	0	0	0	0	0	0	0	0	0	0	1	0	1
ENSG00000237436.1	chr1	6783892	6784843	-	952	9	9	5	16	28	3	16	16	13	18	12	5	4	5	13	7	24	16	12	2	65	11	12	23	6	4	6	9	7	11	10	3	31	3	6	2	7	6	21	8	7
ENSG00000171735.18	chr1	6785324	7769706	+	984383	991	1380	3015	3993	2523	1126	1092	506	1304	1849	1827	553	1189	565	947	1205	3298	1573	2454	408	3248	1357	898	2346	1517	777	865	1613	1571	1964	1827	571	1302	1249	412	1651	4808	446	1051	2117	989
ENSG00000227950.1	chr1	6834333	6834618	-	286	0	0	0	0	0	0	0	0	0	1	0	0	0	0	0	0	0	0	2	0	6	0	0	0	0	0	0	1	0	1	1	0	0	0	0	0	0	0	0	0	0
ENSG00000237365.1	chr1	7008376	7014279	-	5904	0	0	0	0	0	0	0	0	1	0	2	0	0	1	2	0	0	0	0	0	0	0	1	0	0	1	2	0	0	0	0	0	0	0	0	1	0	1	0	1	0
ENSG00000207056.1	chr1	7219360	7219524	+	165	0	0	0	0	0	0	0	0	0	0	0	0	0	0	0	0	0	0	0	0	0	0	0	0	0	0	0	0	0	0	0	0	0	0	0	0	0	0	0	0	0
ENSG00000237402.1	chr1	7368942	7370270	+	1329	0	0	0	0	0	0	0	0	0	0	0	0	0	0	0	0	0	0	0	0	0	0	0	0	0	0	0	0	0	0	0	0	0	0	0	0	0	0	0	0	0
ENSG00000237728.2	chr1	7382487	7389754	-	7268	1	1	1	13	0	1	0	0	0	0	1	3	0	0	1	1	2	0	0	0	1	0	0	1	0	0	0	1	2	0	0	0	0	0	0	0	1	0	0	1	0
ENSG00000225126.1	chr1	7441096	7441554	-	459	0	0	0	0	0	0	0	0	0	0	0	0	0	0	0	0	0	0	0	0	0	0	1	0	0	0	0	0	0	0	0	0	0	0	1	1	0	0	0	0	0
ENSG00000270171.1	chr1	7693124	7694844	-	1721	0	0	7	45	6	0	2	0	0	10	3	0	0	0	0	5	10	2	22	0	17	0	1	13	3	0	0	2	1	13	0	2	4	0	0	1	21	0	0	2	0
ENSG00000270035.1	chr1	7698303	7698872	-	570	1	0	16	37	6	0	1	0	2	8	8	0	2	0	1	7	17	10	12	0	23	1	1	8	1	0	0	7	0	13	2	0	1	1	0	5	19	0	1	3	0
ENSG00000269978.1	chr1	7700704	7700970	-	267	1	0	19	31	19	1	9	0	8	29	15	0	3	0	0	18	69	21	18	0	52	10	3	26	10	0	0	10	1	21	0	0	13	0	0	8	27	2	1	5	0
ENSG00000049245.12	chr1	7771269	7781432	+	10164	4034	2220	2396	3480	4490	4047	3189	1858	2976	2950	2702	2639	1863	2911	4209	3447	5901	2226	4470	1440	4014	2116	3100	2873	3538	3858	2003	3201	3744	3738	3485	1345	1673	1697	1803	3719	5226	2992	1731	3689	5435
ENSG00000269925.1	chr1	7776383	7776775	+	393	0	0	0	0	0	0	0	0	0	0	0	0	0	0	0	0	0	0	0	0	0	0	0	0	0	0	0	0	0	0	0	0	0	0	0	0	0	0	0	0	0
ENSG00000049246.14	chr1	7784320	7845177	+	60858	944	1463	1093	2507	1906	1803	2301	219	596	660	264	73	134	589	2423	557	5552	479	1209	580	1894	3530	44	186	906	503	56	529	434	1897	1044	241	1549	869	1471	2687	5646	398	2165	845	252
ENSG00000236266.1	chr1	7810242	7827342	-	17101	247	237	300	742	526	488	656	73	182	180	80	25	32	143	697	113	1597	125	330	164	560	920	10	54	238	125	19	148	100	503	297	28	414	223	426	817	1434	125	750	215	88
ENSG00000049247.13	chr1	7843083	7853512	-	10430	199	456	280	482	485	342	531	57	128	176	65	17	29	154	407	335	1477	118	359	140	476	791	14	44	188	102	13	171	82	417	146	128	278	314	334	577	1345	61	512	152	55
ENSG00000049249.8	chr1	7915894	7943165	-	27272	764	1	9	51	72	34	1	0	860	87	757	53	47	1144	1602	1	143	50	44	21	8	1	2	46	45	5	31	58	19	4	2	0	51	5	5	15	11	31	1	8	12
ENSG00000270330.1	chr1	7942372	7942726	+	355	0	0	0	0	0	0	0	0	0	0	0	0	0	0	0	0	0	0	0	0	0	0	0	0	1	0	0	0	0	0	0	0	0	0	0	0	0	0	0	0	0
ENSG00000116288.12	chr1	7954291	7985505	+	31215	10321	9762	4694	7015	6452	11127	8513	2229	8471	5266	6402	5878	7111	4574	6510	4064	11589	5548	6197	5594	7712	4665	9500	9640	5315	8554	10328	8904	7860	6192	13368	3587	8760	12156	6043	7336	12653	6682	7261	6624	12952
ENSG00000200344.1	chr1	7982881	7982983	-	103	4	8	1	5	1	4	1	0	4	7	5	0	1	0	3	1	4	3	5	2	12	1	0	5	0	1	4	3	0	1	2	0	0	5	1	1	3	3	2	3	4
ENSG00000116285.12	chr1	8004404	8026308	-	21905	2855	2092	1592	1375	1767	4339	440	1471	14122	1730	852	8152	1839	2238	2486	2295	5765	5699	2999	10412	3490	1343	3631	785	19095	15065	6180	3018	5030	3892	12818	1177	529	2270	2556	1450	11467	2642	1743	1914	7794
ENSG00000238290.1	chr1	8026738	8122702	+	95965	6	2	2	3	30	2	1	24	38	10	5	13	5	5	36	21	20	35	21	40	11	8	2	21	86	17	61	12	3	29	57	14	9	4	14	6	71	10	12	13	14
ENSG00000232848.1	chr1	8057245	8058463	-	1219	0	0	0	0	0	1	0	0	0	0	0	0	0	0	0	0	1	0	0	0	0	1	0	0	0	0	3	1	0	0	5	0	0	1	0	0	0	0	0	0	0
ENSG00000229305.1	chr1	8189824	8192770	+	2947	3	0	0	1	1	0	0	0	1	0	0	0	0	0	2	0	0	0	0	1	0	0	0	0	1	0	6	0	0	1	0	0	0	0	1	0	0	0	0	0	0
ENSG00000227634.2	chr1	8202429	8215210	+	12782	0	0	17	2	0	2	0	0	20	0	0	3	0	1	23	5	27	8	0	67	2	0	1	0	6	7	4	27	2	1	3	0	1	0	58	1	2	7	0	0	1
ENSG00000200975.1	chr1	8206434	8206597	-	164	0	0	0	0	0	0	0	0	0	0	0	0	0	0	0	0	0	0	0	0	0	0	0	0	0	1	0	0	0	0	0	0	0	0	0	0	0	0	0	0	0
ENSG00000233645.1	chr1	8218190	8220529	-	2340	0	0	0	0	1	1	0	0	0	0	0	0	0	0	0	0	0	0	0	0	0	0	0	0	0	0	0	0	0	0	0	0	0	0	0	0	0	0	0	0	0
ENSG00000251977.1	chr1	8292157	8292263	-	107	0	0	0	0	0	0	0	0	0	0	0	0	0	0	0	0	0	0	0	0	0	0	0	0	0	0	1	0	0	0	0	0	0	0	0	0	0	0	0	0	0
ENSG00000162426.14	chr1	8317826	8344167	+	26342	26	44	29	123	40	55	30	3	12	113	10	0	39	0	29	22	34	10	55	33	48	6	21	49	77	314	10	19	2	2	1558	7	85	2	2	7	8	11	259	2	59
ENSG00000252254.1	chr1	8328067	8328179	+	113	0	0	0	0	0	0	0	0	0	0	0	0	0	0	0	0	0	0	0	0	0	0	0	0	0	0	0	0	0	0	0	0	0	0	0	0	0	0	0	0	0
ENSG00000142599.17	chr1	8352397	8817643	-	465247	3196	5957	1629	9065	5646	5161	2948	568	4106	2312	5512	694	2655	1505	2812	6061	3596	4577	12243	1024	6810	4636	4362	2227	3049	5191	2990	1616	1507	5789	4770	1655	4014	2017	1534	2697	8657	2455	4540	2030	3296
ENSG00000232912.5	chr1	8424645	8434838	+	10194	4	16	7	24	19	15	7	6	10	15	10	3	4	3	10	43	22	10	28	5	9	8	9	17	7	5	13	7	7	15	5	11	23	1	1	11	23	5	8	11	9
ENSG00000221083.1	chr1	8511795	8511919	-	125	0	0	0	0	0	0	0	0	0	0	0	0	0	0	0	0	0	0	0	0	0	0	0	0	0	0	0	0	0	0	0	0	0	0	0	0	0	0	0	0	0
ENSG00000270282.1	chr1	8512653	8513021	+	369	0	2	0	0	0	0	1	0	0	0	0	1	0	0	1	0	0	0	0	0	0	1	0	0	0	0	0	0	0	0	0	1	0	0	0	1	0	0	0	0	0
ENSG00000234619.1	chr1	8750430	8751087	+	658	0	4	1	1	2	0	2	0	1	0	6	4	0	1	2	0	5	1	0	0	2	2	1	3	4	0	0	1	0	2	0	1	1	1	1	1	2	2	0	1	2
ENSG00000224315.2	chr1	8786211	8786913	-	703	0	0	0	0	0	0	0	0	0	0	0	0	0	0	0	0	0	0	0	0	0	0	0	0	0	0	0	0	0	0	0	0	0	0	0	0	0	0	0	0	0
ENSG00000222511.2	chr1	8796571	8796673	-	103	0	0	0	0	0	0	0	0	0	0	0	0	0	0	0	0	0	0	0	0	0	0	0	0	0	0	0	0	0	0	0	0	0	0	0	0	0	0	0	0	0
ENSG00000226545.1	chr1	8798475	8799506	+	1032	0	0	0	4	4	2	0	0	0	0	0	0	0	0	2	0	0	1	1	0	0	0	0	0	0	0	2	0	0	0	2	2	2	0	0	0	0	1	0	1	1
ENSG00000228423.2	chr1	8805860	8807051	-	1192	0	0	0	0	0	0	0	0	0	0	0	0	0	0	0	0	0	0	0	0	0	0	0	0	0	0	0	0	0	0	0	0	0	0	0	0	0	0	0	0	0
ENSG00000229716.2	chr1	8831007	8831375	+	369	0	0	0	0	0	0	0	0	0	0	0	0	0	0	1	0	0	0	0	0	1	0	0	2	0	0	0	0	0	0	0	0	0	0	0	0	1	0	0	0	0
ENSG00000074800.13	chr1	8861002	8879249	-	18248	113184	83748	18006	56880	85507	135125	52263	12105	74038	97002	232616	94491	94707	112492	182596	22173	70719	53523	52238	48310	74782	60996	126192	82260	61302	144123	59371	92315	116678	117099	75312	30357	81806	43515	60209	85895	153040	114239	59078	76360	164270
ENSG00000274258.1	chr1	8866502	8866590	-	89	0	0	0	0	0	0	0	0	0	0	0	0	0	0	0	0	0	0	0	0	0	0	0	0	0	0	0	0	0	0	0	0	0	0	0	0	0	0	0	0	0
ENSG00000236269.1	chr1	8875788	8878007	-	2220	0	0	0	0	0	0	0	0	0	0	0	0	0	0	0	0	0	0	0	0	0	0	0	0	0	0	0	0	0	0	0	0	0	0	0	0	0	0	0	0	0
ENSG00000230679.1	chr1	8878835	8879894	+	1060	33	33	10	16	45	78	27	1	33	18	55	26	28	29	81	16	54	34	16	9	45	32	29	44	11	26	15	18	31	41	66	14	30	19	26	13	63	50	21	17	46
ENSG00000201725.1	chr1	8883427	8883533	-	107	0	0	0	1	0	1	0	0	0	2	0	0	0	1	0	0	1	1	0	0	3	0	0	0	0	0	2	0	0	0	0	0	0	0	0	0	1	0	1	2	0
ENSG00000238249.2	chr1	8893409	8894151	+	743	5	2	5	5	9	1	2	2	1	0	0	0	3	7	0	3	0	4	1	1	0	4	3	1	3	1	4	1	4	4	1	0	7	6	1	5	13	1	3	2	4
ENSG00000232208.2	chr1	8907393	8907744	-	352	0	0	0	0	1	0	0	0	0	0	1	0	1	9	0	0	0	0	0	0	0	1	0	0	2	1	0	1	1	0	0	0	0	0	0	0	1	0	0	0	0
ENSG00000232663.2	chr1	8909742	8909904	+	163	0	0	0	0	0	0	0	0	0	0	0	0	0	0	0	0	0	0	0	0	0	0	0	0	0	0	0	0	0	0	0	0	0	0	0	0	0	0	0	0	0
ENSG00000131686.14	chr1	8945867	8975092	+	29226	1	2	0	19	2	0	1	1	1	1	1	0	0	1	0	0	3	0	1	0	0	0	0	0	18	0	1	0	2	4	0	4	9	4	1	3	0	1	1	0	0
ENSG00000265141.2	chr1	8979576	8979874	-	299	0	0	0	0	0	0	0	0	0	0	0	0	0	0	0	0	0	0	0	0	0	0	0	0	0	0	0	0	0	0	0	0	0	0	0	0	0	0	0	0	0
ENSG00000197241.3	chr1	9003300	9026345	-	23046	0	1	0	0	0	1	0	0	0	2	1	0	0	2	0	0	0	1	0	0	1	2	5	1	0	0	1	0	0	11	3	17	0	0	0	2	20	0	2	1	1
ENSG00000142583.17	chr1	9035107	9088478	-	53372	24	1	2	20	9	37	3	2	15	6	55	4	20	3	195	4	9	2	56	3	3	6	18	1	11	170	16	9	5	69	7	2	42	5	6	5	22	7	2	10	4
ENSG00000252404.1	chr1	9082696	9082879	+	184	0	0	0	0	0	0	0	0	0	0	0	0	0	0	0	0	0	0	0	0	0	0	0	0	0	0	0	0	0	0	0	0	0	0	0	0	0	0	0	0	0
ENSG00000180758.11	chr1	9100305	9129170	-	28866	276	345	293	1279	112	339	396	116	479	397	340	65	236	281	527	726	510	620	719	194	1915	471	215	372	326	351	215	375	184	619	681	287	356	181	247	578	941	457	300	315	505
ENSG00000228526.6	chr1	9148011	9196983	-	48973	25	28	136	491	21	49	1643	85	476	247	3	418	661	314	844	422	591	201	1161	51	267	153	114	52	65	5	271	129	32	3210	194	1476	77	345	590	6	936	566	5	789	3
ENSG00000284357.1	chr1	9151668	9151777	-	110	0	0	0	0	0	0	0	0	0	0	0	0	0	0	0	0	0	0	0	0	0	0	0	0	0	0	0	0	0	0	0	0	0	0	0	0	0	0	0	0	0
ENSG00000234546.3	chr1	9182004	9196284	+	14281	5	10	50	70	4	22	372	28	97	90	0	101	113	81	284	100	146	51	149	10	124	57	52	8	9	0	31	22	5	1085	77	237	1	136	222	0	313	123	4	177	1
ENSG00000281937.1	chr1	9197143	9198906	-	1764	0	0	7	13	0	0	17	0	2	3	0	0	0	5	10	0	5	0	4	0	3	1	4	0	1	0	0	2	0	61	4	4	0	5	6	0	17	1	0	5	0
ENSG00000049239.12	chr1	9234775	9271337	+	36563	2594	2368	1198	6225	2257	3285	1791	901	4922	2848	711	980	887	2464	2534	3205	3557	1374	4212	652	2723	2505	1194	3828	798	2774	5855	1335	678	7403	3418	509	1431	2427	2493	2030	6526	2417	2690	2446	2645
ENSG00000171621.13	chr1	9292880	9369532	+	76653	1672	314	295	1348	1958	1788	201	28	1965	595	613	624	450	1273	2667	833	396	581	1572	427	476	605	605	144	800	478	2671	554	550	629	429	380	405	1827	1321	1114	978	742	268	812	537
ENSG00000252956.1	chr1	9437669	9437778	-	110	0	0	0	1	0	0	0	0	0	0	0	0	0	0	0	0	0	0	0	0	0	0	0	0	0	0	0	0	0	0	0	0	0	0	0	0	0	0	0	0	0
ENSG00000235263.1	chr1	9501092	9503471	-	2380	0	0	0	0	0	0	0	0	0	0	0	0	0	0	1	0	1	0	0	0	0	0	0	0	0	0	0	0	0	0	0	0	0	0	0	0	1	0	0	0	0
ENSG00000171612.6	chr1	9539482	9585179	+	45698	520	1352	395	759	784	652	1040	328	1569	481	1035	223	540	350	293	508	1002	997	1171	313	1102	492	758	639	451	297	711	921	514	656	1449	188	594	584	198	327	1643	325	675	439	1100
ENSG00000231181.1	chr1	9576427	9576985	+	559	0	0	0	0	0	0	0	0	0	0	0	0	0	0	0	0	0	0	0	0	0	0	0	0	0	0	0	0	0	0	0	0	0	0	0	0	0	0	0	0	0
ENSG00000188807.12	chr1	9588922	9614873	+	25952	813	1164	543	1098	838	1157	982	212	1238	959	2373	354	1245	635	697	827	616	781	1477	569	1543	1200	1155	633	431	898	796	945	1156	731	1414	165	1037	757	522	1155	1744	826	959	927	1836
ENSG00000171608.15	chr1	9651732	9729114	+	77383	3130	920	785	674	1020	891	622	64	767	785	1407	1599	520	1488	3093	312	1283	312	862	212	2219	492	953	1154	897	408	308	724	1516	943	1241	773	912	771	145	669	876	1885	1174	1942	885
ENSG00000179840.5	chr1	9652610	9654586	-	1977	0	2	0	0	1	0	0	0	0	0	0	0	0	0	0	0	0	0	0	0	0	0	0	0	1	0	0	0	0	0	0	0	2	0	0	0	0	0	0	0	0
ENSG00000233268.3	chr1	9660828	9662626	-	1799	0	0	2	0	0	0	0	0	0	0	0	0	0	0	0	0	0	0	0	0	1	0	0	0	1	0	1	0	0	0	0	0	0	0	0	0	0	0	0	0	0
ENSG00000231789.2	chr1	9672426	9687555	-	15130	53	83	120	129	266	62	293	7	31	42	97	22	32	90	30	14	246	66	171	18	268	73	18	195	40	24	20	6	45	4	290	34	29	2	0	35	88	20	369	218	323
ENSG00000171603.16	chr1	9729026	9824526	-	95501	10143	7419	4761	8301	4707	8562	6413	2245	14756	9039	10362	4189	17707	17339	7586	11536	8519	6363	12461	5867	9365	9453	27489	4384	5383	8988	4828	6589	9894	30816	12932	6646	5293	22096	5873	9489	30855	8427	6653	8577	9901
ENSG00000271264.1	chr1	9780822	9781240	+	419	0	1	0	0	0	0	0	0	0	0	0	0	1	0	0	1	0	0	1	0	0	0	0	0	0	0	0	0	0	0	0	1	0	0	0	0	0	0	0	0	0
ENSG00000280113.2	chr1	9826289	9828271	-	1983	0	0	1	0	0	0	0	0	0	0	1	0	1	0	0	2	1	0	2	0	1	0	0	0	0	0	2	0	1	0	0	4	0	2	0	0	2	0	1	0	0
ENSG00000178585.14	chr1	9848276	9910336	-	62061	417	714	1102	1365	815	1262	1806	269	1001	902	441	653	314	921	400	2152	1524	578	503	1679	942	1244	482	530	155	830	1075	1438	485	1088	1448	303	602	367	887	423	2697	711	933	961	5680
ENSG00000223989.1	chr1	9848318	9850154	+	1837	172	275	605	804	427	509	1183	193	355	432	172	298	73	294	179	1108	825	226	297	700	324	632	162	226	73	366	607	667	236	357	716	96	324	156	235	132	786	200	406	466	2154
ENSG00000162441.11	chr1	9922113	9943407	-	21295	1436	1525	837	1745	2012	1814	1912	607	1979	1069	1004	1080	986	1225	938	1791	2634	1009	1622	715	1686	1477	1219	1565	784	1168	1371	1751	904	2233	1360	492	1185	627	851	1552	3766	1175	1255	867	2045
ENSG00000228150.1	chr1	9942923	9949974	+	7052	214	172	94	103	157	216	148	73	137	93	90	139	108	123	99	142	238	120	112	76	169	133	129	173	63	97	82	154	80	261	165	35	114	63	54	141	382	122	102	52	252
ENSG00000173614.13	chr1	9943428	9985501	+	42074	323	243	166	698	400	385	353	36	506	503	120	289	189	320	419	563	506	334	636	122	387	244	212	526	236	319	346	422	283	994	513	36	313	293	143	312	1287	69	175	248	359
ENSG00000202415.1	chr1	9947318	9947636	+	319	0	0	0	0	0	0	0	0	0	0	0	0	0	0	0	0	0	0	0	0	0	0	0	0	0	0	0	0	0	0	0	0	0	0	0	0	0	0	0	0	0
ENSG00000283611.1	chr1	9951231	9960832	-	9602	4	11	3	11	15	1	1	0	15	8	9	0	4	4	5	10	24	4	17	0	16	6	2	12	3	0	6	3	2	17	13	5	5	0	0	10	11	0	2	12	9
ENSG00000265521.1	chr1	9967381	9967458	+	78	0	0	0	0	0	0	0	0	0	0	0	0	0	0	0	0	0	0	0	0	0	0	0	0	0	0	0	0	0	0	0	0	0	0	0	0	0	0	0	0	0
ENSG00000241326.1	chr1	9983141	9984568	+	1428	0	0	0	0	0	0	0	0	0	0	0	0	0	0	0	0	0	0	0	0	0	0	0	0	0	0	0	0	0	0	0	0	0	0	0	0	0	0	0	0	0
ENSG00000162444.11	chr1	9997206	10016020	+	18815	138	0	754	9	327	586	0	1	539	166	40	12	8	13	1	17	1045	119	9	4	239	411	0	10	141	10	4	274	974	357	13	117	3	43	0	216	49	104	1	164	2
ENSG00000130939.18	chr1	10032832	10181239	+	148408	4160	6652	1918	4571	5010	4526	3961	1087	3560	2730	3049	1138	1722	3513	3087	3916	3643	2384	5501	1516	4651	3302	2949	3617	2182	1922	2021	2559	3137	3877	4618	879	2024	2623	1505	2790	11402	2352	3836	1457	2771
ENSG00000224340.1	chr1	10054445	10054781	-	337	0	0	0	0	2	0	0	0	0	0	0	0	1	0	0	2	0	1	1	0	2	0	0	1	1	0	1	0	0	2	0	0	2	1	0	1	0	0	0	1	0
ENSG00000233623.2	chr1	10058671	10059648	+	978	0	0	0	0	0	0	0	0	0	0	0	0	0	0	0	0	0	0	0	0	0	0	0	0	0	0	0	0	0	0	0	0	0	0	0	0	0	0	0	0	0
ENSG00000201746.1	chr1	10163268	10163374	+	107	0	0	0	0	0	0	0	0	0	0	0	0	0	0	0	0	0	0	0	0	0	0	0	0	0	0	0	0	0	0	0	0	0	0	0	0	0	0	0	0	0
ENSG00000054523.17	chr1	10210805	10381603	+	170799	5363	3801	1762	6373	4246	3964	11306	838	4667	3417	4938	1379	4237	3462	4318	3411	3347	3979	7072	830	6023	3469	3462	3591	2017	2605	1689	2698	5072	2964	6929	1030	2536	1586	1584	2910	11193	3356	4635	2831	3475
ENSG00000264881.1	chr1	10227718	10227803	+	86	0	0	0	0	0	0	0	0	0	0	0	0	0	0	0	0	0	0	0	0	0	0	0	0	0	0	0	0	0	0	0	0	0	0	0	0	0	0	0	0	0
ENSG00000199562.1	chr1	10298966	10299072	+	107	0	0	0	0	0	0	0	0	0	0	0	0	0	0	0	0	0	0	0	0	0	0	0	0	0	0	0	0	0	0	0	0	0	0	0	0	0	0	0	0	0
ENSG00000264501.2	chr1	10306465	10306757	+	293	0	0	0	0	0	0	0	0	0	0	0	0	0	0	0	0	0	0	0	0	0	0	0	0	0	0	0	0	0	0	0	0	0	0	0	0	0	0	0	0	0
ENSG00000142657.20	chr1	10398592	10420144	+	21553	24651	8885	4904	7562	5713	14173	5200	1339	4846	2878	4264	4208	7650	4982	49357	5260	5594	4758	6637	2905	9368	5142	7364	6374	3154	2773	12548	6177	5119	6622	13212	4597	7092	6221	26585	8502	9605	4677	5642	7233	8271
ENSG00000271989.1	chr1	10429881	10430677	-	797	83	227	66	98	83	84	42	22	48	65	60	130	52	115	82	38	206	210	41	95	234	68	93	117	13	71	107	91	131	92	137	36	132	95	128	120	195	108	97	111	350
ENSG00000251503.8	chr1	10430102	10452153	+	22052	16	48	8	121	32	18	36	2	25	52	22	15	25	9	32	13	70	16	83	23	101	45	7	120	70	14	71	21	21	131	40	28	30	18	28	34	57	21	64	18	44
ENSG00000175279.21	chr1	10430443	10442809	+	12367	0	0	0	0	0	0	0	0	0	0	0	0	0	0	0	0	0	0	0	0	0	0	0	0	0	0	0	0	0	0	0	0	0	0	0	0	0	0	0	0	0
ENSG00000241563.3	chr1	10449719	10451902	+	2184	0	0	0	0	0	0	0	0	0	0	0	0	0	0	0	0	0	0	0	0	0	0	0	0	0	0	0	0	0	0	0	0	0	0	0	0	0	0	0	0	0
ENSG00000160049.11	chr1	10456522	10472526	-	16005	3838	5918	1413	4452	3374	3761	6770	825	3213	2724	3324	2052	4960	3226	3310	1749	2516	3481	4451	1095	4333	2931	3576	7761	3797	2672	1782	5328	8010	6545	4298	995	2566	2624	1475	2848	8978	2474	5397	3303	8611
ENSG00000203469.2	chr1	10458555	10459338	+	784	469	719	185	648	379	371	876	88	308	387	356	221	590	385	398	223	325	350	606	110	591	376	372	1107	531	312	212	662	1000	923	527	93	314	249	156	349	1331	266	719	368	877
ENSG00000142655.12	chr1	10472288	10630758	+	158471	2296	3881	1020	2877	1755	2088	2011	717	1812	1239	1646	961	1568	2178	1720	1160	2103	1945	2185	938	3188	1346	1567	3388	1378	1311	1566	1605	2146	2185	2816	1111	1766	3056	967	1483	3386	1595	1758	1446	3624
ENSG00000243267.3	chr1	10616836	10617115	+	280	0	0	0	0	0	0	0	0	0	0	0	0	0	0	0	0	0	0	0	0	0	0	0	0	0	0	0	0	0	0	0	0	0	0	0	0	0	0	0	0	0
ENSG00000130940.14	chr1	10636604	10796650	-	160047	274	2055	270	2781	467	265	485	1728	338	544	391	41	242	364	91	3842	363	1038	1220	401	609	269	140	2182	353	48	910	443	336	938	330	120	514	307	273	796	777	1298	562	43	1407
ENSG00000272078.1	chr1	10639241	10654333	+	15093	116	947	143	1185	249	108	211	720	180	272	189	21	137	185	41	1455	188	498	604	238	308	124	66	865	164	19	558	231	170	420	169	44	173	115	110	371	395	583	238	16	690
ENSG00000225158.2	chr1	10895761	10895998	+	238	0	0	0	0	0	0	0	0	1	0	0	0	0	0	0	0	0	0	0	0	1	0	0	0	0	0	0	0	0	0	0	0	0	0	0	0	0	0	0	0	0
ENSG00000175262.14	chr1	10946471	10982037	-	35567	1	4	7	2	2	4	0	0	2	9	0	0	2	0	1	21	6	3	2	2	3	7	1	12	2	0	1	50	0	5	1	1	0	0	0	0	4	1	11	1	2
ENSG00000215785.2	chr1	10990978	10991797	-	820	0	1	0	1	0	0	1	0	0	1	0	0	0	0	2	0	2	1	0	0	1	3	0	5	1	0	0	106	0	2	1	2	0	0	0	1	1	0	3	0	0
ENSG00000120948.16	chr1	11012344	11026420	+	14077	4	9	1	3	6	8	4	0	3	2	0	1	7	4	4	3	1	0	2	0	9	3	1	6	1	3	2	3	3	4	1	2	5	3	2	1	9	2	1	2	2
ENSG00000277726.4	chr1	11012662	11030528	+	17867	65	208	104	376	214	27	157	45	492	202	161	86	66	55	156	182	374	71	512	83	404	113	31	150	226	17	142	79	90	256	113	240	116	78	40	139	146	141	156	172	71
ENSG00000009724.16	chr1	11026523	11047233	-	20711	127	335	170	596	269	59	259	77	725	252	241	138	124	110	202	269	550	131	801	130	680	160	60	218	316	46	254	138	173	420	159	496	187	176	92	200	251	221	258	256	136
ENSG00000271895.2	chr1	11029659	11030528	+	870	0	0	0	0	0	0	0	0	0	0	0	0	0	0	0	0	0	0	0	0	0	0	0	0	0	0	0	0	0	0	0	0	0	0	0	0	0	0	0	0	0
ENSG00000116649.9	chr1	11054584	11060024	-	5441	3614	4325	1623	1700	2663	5611	4559	687	3590	1570	3229	1729	3044	2505	2202	1132	1143	1409	1555	2157	1597	1120	5149	2135	2810	4843	3745	2755	2770	1387	5710	527	2220	3582	1443	1170	2625	4011	2893	1638	9946
ENSG00000171824.13	chr1	11066618	11099881	-	33264	4215	5259	1955	4626	4731	4653	3957	1200	4014	2310	2854	2926	3312	6205	4057	3355	3923	2955	3992	2303	3899	3308	3213	4040	2747	3591	3132	2469	4633	3748	6628	2079	3160	2998	1806	3587	5572	3901	4894	2869	6598
ENSG00000226849.1	chr1	11068471	11073097	+	4627	910	1073	477	1179	1336	1002	1026	269	1060	649	711	705	832	1506	950	793	1038	747	1140	626	1011	663	773	933	808	776	1064	624	1048	849	1342	818	784	782	375	834	1191	828	1026	688	1375
ENSG00000230337.1	chr1	11099675	11102100	+	2426	327	450	130	303	269	380	276	67	167	117	173	273	231	442	229	190	214	205	259	175	252	166	283	322	148	275	103	160	319	341	518	75	228	190	123	259	335	247	325	162	431
ENSG00000198793.12	chr1	11106535	11262507	-	155973	4193	5280	3327	7629	5673	5758	4327	1232	5241	3427	4462	1723	3690	5088	5700	3296	4798	4225	3956	1942	6302	4869	4472	5000	5882	3659	2603	3815	4464	5412	8579	1147	3016	3568	2603	3879	8268	4552	5644	3165	8208
ENSG00000225602.5	chr1	11143898	11149537	+	5640	211	317	193	409	258	340	290	79	253	198	268	95	195	279	318	177	264	195	238	134	360	259	275	293	284	220	118	176	253	309	440	41	150	193	144	215	441	242	305	167	431
ENSG00000253086.1	chr1	11152350	11152452	+	103	0	0	0	0	0	0	0	0	1	0	0	0	1	0	0	0	1	0	0	0	0	0	0	0	0	0	0	0	0	0	0	0	0	0	0	0	0	0	0	0	0
ENSG00000171819.4	chr1	11189341	11195981	+	6641	3	1	1	8	1	9	1	0	7	2	6	3	6	2	44	2	1	2	7	1	9	1	2	7	8	1	4	5	2	1	4	5	5	1	0	6	1	1	2	5	7
ENSG00000207451.1	chr1	11226254	11226360	+	107	0	1	0	0	0	1	0	0	0	0	0	0	0	0	0	0	4	0	0	1	3	1	0	0	1	0	0	1	0	1	0	0	0	0	0	1	2	0	0	0	0
ENSG00000238173.1	chr1	11232963	11233112	+	150	0	0	2	0	0	6	1	1	0	0	0	3	1	0	0	0	0	0	0	0	0	1	0	1	0	0	1	1	1	3	1	0	3	2	0	1	1	0	1	1	4
ENSG00000120942.13	chr1	11273206	11296049	+	22844	872	1165	557	1093	764	1116	1321	373	1674	657	976	765	862	1025	963	779	1065	782	776	479	2006	622	1070	1069	845	1007	676	741	603	816	1442	217	791	1790	585	563	1323	1105	976	632	2257
ENSG00000238199.1	chr1	11278616	11279351	-	736	1	5	8	9	2	5	4	0	14	5	8	5	4	7	5	6	8	4	2	0	10	13	1	9	3	1	4	2	7	7	8	2	0	4	8	4	8	6	8	3	4
ENSG00000224338.2	chr1	11425257	11425821	-	565	0	0	0	0	0	0	0	0	0	0	0	0	0	0	0	0	0	0	0	0	0	0	0	0	0	0	0	0	0	0	0	0	0	0	0	0	0	0	0	0	0
ENSG00000204624.7	chr1	11479166	11537584	+	58419	3	8	3	49	8	0	54	1	6	17	22	2	2	7	16	152	6	6	6	1	20	1	0	32	6	5	7	1	6	16	198	2	10	5	0	5	42	4	72	2	35
ENSG00000235643.1	chr1	11609531	11613355	+	3825	0	5	1	1	2	1	0	11	1	7	3	0	0	0	5	1	0	0	0	0	0	3	0	6	1	0	3	5	0	0	0	0	0	1	1	0	6	3	2	0	5
ENSG00000116661.9	chr1	11648367	11655785	-	7419	189	1371	2412	2746	936	471	2128	103	515	858	606	11	115	376	6004	73	399	364	1989	2450	1030	2683	628	265	134	45	245	1762	107	155	4874	1044	5833	41	45	335	4183	266	267	247	4
ENSG00000132879.13	chr1	11654375	11663327	+	8953	1009	1445	948	3304	1059	618	2389	123	860	1066	784	30	685	1112	1668	279	787	649	1814	1314	1542	1223	693	1011	522	283	488	1021	415	827	4048	1656	3384	354	211	1195	3079	634	1011	698	3
ENSG00000116663.10	chr1	11664124	11674354	+	10231	157	26	470	306	135	288	486	41	453	402	16	11	146	607	148	144	77	314	110	194	478	188	690	670	445	113	301	269	150	169	1912	730	138	735	66	375	840	316	65	213	9
ENSG00000116670.14	chr1	11674480	11691650	-	17171	2475	1039	1092	1102	1377	1955	1773	298	1297	1068	1177	658	903	1333	1008	451	1302	1054	961	493	1294	1324	2286	1134	958	1438	689	1609	2141	1039	2623	649	1809	1919	658	1616	4365	1285	1412	1094	2479
ENSG00000162490.6	chr1	11691729	11725857	+	34129	34	29	6	18	7	17	23	3	67	34	79	0	3	3	17	12	10	15	9	0	91	9	45	9	11	2	0	38	0	53	95	3	21	3	0	80	170	3	110	2	1
ENSG00000177674.15	chr1	11736084	11754802	+	18719	1828	1482	1148	2259	1073	1518	804	276	2360	1309	1184	958	904	1624	1700	746	1278	1146	1826	522	2279	1623	2530	2155	1005	1303	625	1692	1147	3612	1812	985	2485	1827	868	1347	6026	1123	1208	1389	1821
ENSG00000215910.7	chr1	11761787	11789585	+	27799	695	577	567	1237	539	764	704	245	458	357	146	39	321	288	597	940	727	421	1118	177	739	367	297	499	807	216	359	398	163	679	1148	831	212	472	208	347	1568	383	618	206	379
ENSG00000177553.6	chr1	11777077	11779619	-	2543	0	0	2	1	0	0	1	0	2	0	0	0	0	0	0	0	0	1	0	0	1	0	1	0	1	1	0	0	0	0	1	1	2	0	0	0	2	1	0	0	0
ENSG00000177000.10	chr1	11785723	11806920	-	21198	1610	1444	1013	2488	1307	1891	1570	465	982	806	489	169	757	794	1486	2035	1656	927	2232	441	1619	959	689	1078	1732	575	662	666	372	1280	2591	1214	501	1106	426	844	3056	906	1326	554	1052
ENSG00000011021.21	chr1	11806096	11843144	+	37049	1368	988	377	1498	1722	1161	640	198	911	735	649	459	699	1078	2086	862	1173	703	1340	334	1003	1116	419	1418	1305	463	627	382	565	1168	891	339	619	1141	278	839	1943	965	1304	400	808
ENSG00000242349.5	chr1	11841017	11848079	+	7063	16	36	33	18	66	8	23	2	19	45	26	22	84	71	57	24	83	19	14	27	32	56	9	82	45	4	20	2	18	93	29	113	1	74	3	67	37	46	66	5	52
ENSG00000276470.1	chr1	11843812	11843984	+	173	0	0	0	0	0	0	0	0	0	0	0	0	0	0	0	0	0	0	0	0	0	0	0	0	0	0	0	0	0	0	0	0	0	0	0	0	0	0	0	0	0
ENSG00000278852.1	chr1	11845549	11845697	+	149	0	0	0	0	0	0	0	0	0	0	0	0	0	0	0	0	0	0	0	0	0	0	0	0	0	0	0	0	0	0	0	0	0	0	0	0	0	0	0	0	0
ENSG00000175206.10	chr1	11845709	11848345	-	2637	27	27	13	6	52	7	18	2	15	31	21	10	65	47	37	13	51	11	17	17	30	50	8	71	56	11	15	1	14	78	29	65	1	49	3	51	29	40	54	0	51
ENSG00000275915.1	chr1	11847442	11847549	+	108	0	0	0	0	0	0	0	0	0	0	0	0	0	0	0	0	0	0	0	0	0	0	0	0	0	0	0	0	0	0	0	0	0	0	0	0	0	0	0	0	0
ENSG00000120937.8	chr1	11857464	11858931	-	1468	6	1	1	21	139	0	10	316	2	20	16	0	31	1	7	0	55	15	1	0	3	0	0	4	2	0	6	6009	39	2	0	1	2	2	2	0	2	14	0	1	0
ENSG00000224904.1	chr1	11877770	11880406	+	2637	1	1	0	1	0	0	0	0	0	0	0	0	0	4	0	0	0	0	1	2	0	1	0	2	0	0	1	1	0	0	0	0	1	0	0	0	0	0	0	0	1
ENSG00000199347.1	chr1	11908152	11908271	+	120	1	1	1	0	6	5	1	0	5	3	3	2	1	2	0	0	0	2	2	0	2	2	3	0	2	1	4	1	0	1	0	0	1	2	0	0	2	0	1	1	1
ENSG00000201801.1	chr1	11909808	11909927	-	120	1	2	1	0	1	3	2	0	1	0	1	1	0	2	0	1	0	0	0	0	0	1	0	0	0	0	1	1	0	1	1	0	3	0	0	0	2	0	0	0	0
ENSG00000116685.15	chr1	11919591	11926428	-	6838	2821	3280	1233	2916	2887	3516	1843	794	1759	2286	2364	1103	2895	2356	3203	3358	2184	2128	1880	985	2917	2919	2723	1711	1723	2836	2711	3680	2028	2906	4996	893	1924	2409	1850	2633	4050	2210	1729	2000	2631
ENSG00000083444.16	chr1	11934205	11975538	+	41334	8103	13713	3577	2912	3747	7994	7418	995	6046	12476	4641	4931	19760	3394	15490	1503	2119	2800	6105	2621	3900	10866	14755	3873	5036	12292	8832	11596	4677	12450	15556	2629	8031	7094	2333	7080	12758	6306	3046	7401	10572
ENSG00000116688.16	chr1	11980181	12013514	+	33334	7654	6853	3266	9163	6822	6489	6985	1446	8084	4033	4510	4000	5015	6168	5172	4732	3175	5566	4528	3558	6892	5772	5813	4706	4134	4693	4506	7103	6509	5534	12585	1674	4922	5486	5606	4978	12198	5860	5381	4198	9286
ENSG00000270914.1	chr1	12017216	12017308	-	93	0	0	0	0	0	0	0	0	0	0	0	0	0	0	0	0	0	0	0	0	0	0	0	0	0	0	0	1	0	0	0	0	0	0	0	0	0	0	0	0	0
ENSG00000116691.10	chr1	12019466	12032045	+	12580	959	1216	583	1583	1273	1265	815	160	1282	736	801	319	879	1077	556	786	405	778	1141	471	1454	747	777	773	1246	840	1137	1058	929	1125	1100	782	1164	625	387	623	2012	701	1001	674	1189
ENSG00000202461.1	chr1	12024012	12024124	-	113	1	11	0	20	5	3	5	0	5	2	4	2	4	3	2	4	3	2	6	0	1	4	1	4	9	2	3	1	3	5	9	0	1	0	0	5	2	3	4	3	3
ENSG00000276869.1	chr1	12029158	12029222	+	65	0	0	0	0	0	0	0	0	0	0	0	0	0	0	0	0	0	0	0	0	0	0	0	0	0	0	0	0	0	0	0	0	0	0	0	0	0	0	0	0	0
ENSG00000243539.3	chr1	12036740	12037014	-	275	0	0	0	0	0	0	1	0	0	0	0	0	0	0	1	0	0	0	0	0	0	0	0	0	0	0	0	0	0	0	0	0	0	0	0	0	0	0	0	0	0
ENSG00000120949.14	chr1	12063377	12144207	+	80831	25	8	30	17	16	1250	2	2	315	15	3	1	50	1	10	3	13	4	20	0	28	0	0	2	7	1	10	6	114	3	12	0	6	1	2	1	7	1	30	1	1
ENSG00000201135.1	chr1	12077881	12077984	-	104	0	0	0	0	0	0	0	0	0	0	0	0	0	0	0	0	0	0	0	0	0	0	0	0	0	0	0	0	0	0	0	0	0	0	0	0	0	0	0	0	0
ENSG00000227875.2	chr1	12080293	12080547	-	255	0	0	0	0	0	0	0	0	3	0	0	0	0	0	0	0	0	0	0	0	0	0	0	0	0	0	0	0	0	0	0	0	0	0	0	0	0	0	0	0	0
ENSG00000283789.1	chr1	12166943	12167038	+	96	0	0	0	0	0	0	0	0	0	0	0	0	0	0	0	0	0	0	0	0	0	0	0	0	0	0	0	0	0	0	0	0	0	0	0	0	0	0	0	0	0
ENSG00000028137.18	chr1	12167003	12209228	+	42226	659	5	154	20	87	668	50	1212	38	667	6	1	21	19	172	2144	31	22	51	27	73	94	136	52	63	70	129	24	5	20	45	3	59	2	16	16	114	15	6	2	147
ENSG00000263676.1	chr1	12191713	12191773	+	61	0	0	0	0	0	0	0	0	0	0	0	0	0	0	0	0	0	0	0	0	0	0	0	0	0	0	0	0	0	0	0	0	0	0	0	0	0	0	0	0	0
ENSG00000225196.2	chr1	12220794	12221109	-	316	0	0	0	0	0	0	0	0	0	0	0	0	0	0	0	0	0	0	0	0	0	0	0	0	0	0	0	0	0	0	0	0	0	0	0	0	0	0	0	0	0
ENSG00000252969.1	chr1	12221148	12221271	-	124	0	0	0	0	0	0	0	0	0	0	0	0	0	0	0	0	0	0	0	0	0	0	0	0	0	0	1	0	0	0	0	0	0	0	0	0	0	0	0	0	0
ENSG00000048707.13	chr1	12230067	12512047	+	281981	2675	1745	1421	3952	2199	3734	3241	1300	4868	2208	2315	888	1766	2181	4783	3345	3912	1942	2220	987	3333	2672	2689	3167	2960	2047	1525	1548	1592	3051	4052	810	1589	946	1597	2296	6200	3740	2289	2019	2102
ENSG00000239149.1	chr1	12507246	12507397	+	152	0	0	0	0	0	0	0	0	0	0	0	0	0	0	0	0	0	0	0	0	0	0	0	0	0	0	0	0	0	0	0	0	0	0	0	0	0	0	0	0	0
ENSG00000229484.1	chr1	12527724	12528420	+	697	0	0	0	0	0	0	0	0	0	0	0	0	0	0	21	0	0	0	0	0	5	0	0	0	0	0	3	0	0	0	0	0	1	0	0	0	0	1	0	0	0
ENSG00000162496.8	chr1	12567910	12617731	-	49822	3380	217	1061	5534	1889	14106	459	207	473	611	1244	462	411	885	4822	3116	6838	502	425	1698	597	128	12	11420	2553	1046	4109	225	15	1532	22	2644	161	5827	301	484	1524	5695	104	252	59
ENSG00000221340.1	chr1	12569972	12570072	-	101	0	0	0	0	0	0	0	0	0	0	0	0	0	0	0	0	0	0	0	0	0	0	0	0	0	0	0	0	0	0	0	0	0	0	0	0	0	0	0	0	0
ENSG00000276830.1	chr1	12578957	12579023	-	67	0	0	0	0	0	0	0	0	0	0	0	0	0	0	0	0	0	0	0	0	0	0	0	0	0	0	0	0	0	0	0	0	0	0	0	0	0	0	0	0	0
ENSG00000272482.1	chr1	12618900	12619244	-	345	52	2	7	41	17	264	6	0	1	16	18	3	8	3	121	9	115	1	3	2	2	0	0	129	27	7	24	0	1	12	0	9	0	13	2	12	10	60	2	1	3
ENSG00000204518.2	chr1	12644547	12667086	+	22540	5	0	0	18	11	1	0	1	0	0	19	0	0	1	120	0	4	0	3	1	0	0	0	2	1	1	4	1	0	0	0	0	16	0	0	0	0	0	0	0	0
ENSG00000226166.2	chr1	12692909	12693020	+	112	0	0	0	0	0	0	0	0	0	0	0	0	0	0	0	0	0	0	0	0	0	0	0	0	0	0	0	0	0	0	0	0	0	0	0	0	0	0	0	0	0
ENSG00000188984.11	chr1	12716115	12728759	+	12645	0	0	1	0	3	0	2	0	0	0	0	0	1	0	1	0	0	1	0	0	0	0	0	0	1	0	1	0	0	0	0	0	0	0	1	0	0	1	0	0	0
ENSG00000157330.9	chr1	12746215	12763699	+	17485	0	0	1	4	3	0	0	0	2	0	0	0	0	0	0	0	1	0	7	0	0	2	0	0	0	0	0	0	0	2	0	0	1	0	0	0	0	1	0	0	0
ENSG00000116726.4	chr1	12774841	12777906	+	3066	0	14	0	2	0	0	14	0	0	0	1	0	0	0	0	0	0	0	0	0	0	0	0	0	0	0	0	0	0	0	0	0	0	0	0	0	1	0	0	2	0
ENSG00000116721.9	chr1	12791397	12796628	+	5232	0	1	0	2	2	2	1	0	0	6	0	1	1	0	0	0	0	0	0	0	2	17	0	0	0	0	0	3	0	0	0	0	12	0	0	9	6	34	0	1	0
ENSG00000228338.1	chr1	12822686	12823159	-	474	0	0	0	0	0	0	0	0	0	0	0	0	0	0	0	0	0	0	0	0	0	0	0	0	0	0	0	0	0	0	0	0	0	0	0	0	0	0	0	0	0
ENSG00000239810.3	chr1	12824605	12831410	-	6806	1	1	0	1	0	0	2	0	0	0	0	0	0	0	0	0	0	0	0	0	0	1	0	0	0	0	0	1	0	0	0	1	0	0	0	1	1	1	0	0	0
ENSG00000231103.2	chr1	12838125	12841357	-	3233	0	0	0	0	0	0	0	0	0	0	0	0	0	0	0	0	0	0	0	0	0	0	0	0	0	0	0	0	0	0	0	0	0	0	0	0	0	0	0	0	0
ENSG00000179172.9	chr1	12847408	12848725	-	1318	7	10	5	4	5	10	1	0	3	2	2	3	10	13	4	1	2	6	0	9	0	9	9	10	18	5	6	10	14	6	19	5	4	9	12	12	13	11	18	7	8
ENSG00000120952.4	chr1	12857086	12861909	+	4824	0	4	0	1	2	0	2	0	0	0	0	0	1	0	0	0	0	1	0	0	2	0	0	0	0	0	0	0	1	0	0	0	43	0	0	5	1	1	0	2	0
ENSG00000243073.3	chr1	12879224	12886201	-	6978	0	1	0	0	1	0	5	0	4	0	0	0	0	0	2	0	0	0	0	0	0	1	0	0	0	0	0	0	0	0	0	0	0	0	0	0	0	0	1	2	0
ENSG00000187545.5	chr1	12892896	12898270	-	5375	0	0	0	0	1	0	0	0	0	0	0	0	0	0	0	0	0	0	0	0	0	0	0	0	0	0	0	0	0	0	0	0	0	0	0	0	0	0	0	0	0
ENSG00000204510.5	chr1	12916610	12920482	+	3873	0	0	0	0	2	0	1	0	1	0	0	0	0	0	0	0	0	0	0	0	0	0	1	0	0	0	0	0	0	0	0	0	0	0	0	0	0	0	0	0	0
ENSG00000207434.1	chr1	12922554	12922660	+	107	0	0	0	0	0	0	0	0	0	0	0	0	0	0	0	0	0	0	0	0	0	0	0	0	0	0	0	0	0	0	0	0	0	0	0	0	0	0	0	0	0
ENSG00000234064.1	chr1	12926162	12928253	+	2092	0	0	0	0	0	0	0	0	0	0	0	0	0	0	0	0	0	0	0	0	0	0	0	0	0	0	0	0	0	0	0	0	0	0	0	0	0	0	0	0	0
ENSG00000232423.6	chr1	12938472	12947580	-	9109	0	0	0	0	0	0	0	0	0	0	0	0	0	0	0	0	0	0	0	0	0	0	0	0	0	0	0	0	0	0	0	0	0	0	0	0	0	0	0	0	0
ENSG00000274178.2	chr1	13029339	13032130	+	2792	0	0	0	0	0	0	1	0	1	0	0	0	0	0	0	0	0	0	0	0	0	0	0	0	0	0	0	0	0	0	0	0	1	0	0	0	0	0	0	0	0
ENSG00000274764.5	chr1	13049476	13056491	-	7016	0	0	0	0	2	0	1	0	1	0	0	0	0	0	0	0	0	0	0	0	0	0	0	0	0	0	0	0	0	0	0	0	19	0	0	0	0	0	0	0	0
ENSG00000277058.2	chr1	13060869	13062229	+	1361	1	1	4	0	3	1	3	1	2	1	1	0	1	1	1	2	3	3	0	3	0	3	1	4	1	0	0	0	1	0	2	0	1	1	1	0	3	2	0	0	1
ENSG00000229571.7	chr1	13068677	13077884	+	9208	0	0	0	0	1	0	1	0	0	0	1	0	0	0	0	0	0	0	0	0	0	0	0	0	0	0	0	0	0	0	0	0	0	0	0	0	0	0	0	0	0
ENSG00000277862.1	chr1	13095179	13097971	-	2793	0	0	0	0	0	0	0	0	0	0	0	0	0	0	0	0	0	0	0	0	0	0	0	0	0	0	0	0	0	0	0	0	0	0	0	0	0	0	0	0	0
ENSG00000236179.1	chr1	13104403	13105689	-	1287	0	0	0	0	0	0	0	0	0	0	0	0	0	0	0	0	0	0	0	0	0	0	0	0	0	0	0	0	0	0	0	0	0	0	0	0	0	0	0	0	0
ENSG00000275774.2	chr1	13115496	13116854	-	1359	2	0	0	0	3	0	0	0	0	1	0	0	0	0	0	0	1	1	1	0	0	0	1	0	2	0	0	0	1	0	1	1	0	0	1	0	0	0	0	0	0
ENSG00000229978.1	chr1	13128818	13131615	+	2798	0	0	0	0	0	0	0	0	0	0	0	0	0	0	0	0	0	0	0	0	0	0	0	0	0	0	0	0	0	0	0	0	0	0	0	0	0	0	0	0	0
ENSG00000233336.1	chr1	13146981	13147460	-	480	0	0	0	0	0	0	0	0	0	0	0	0	0	0	0	0	0	0	0	0	0	0	0	0	0	0	0	0	0	0	0	0	0	0	0	0	0	0	0	0	0
ENSG00000280267.4	chr1	13148905	13155961	-	7057	0	0	0	0	0	0	0	0	0	0	0	0	0	0	0	0	2	0	0	0	0	0	0	0	0	0	0	0	0	0	0	0	0	0	0	0	0	0	0	0	0
ENSG00000179412.10	chr1	13164586	13165467	-	882	15	13	1	6	6	9	2	0	6	1	1	3	7	9	5	3	0	5	2	6	1	12	4	6	5	8	2	7	20	6	28	4	6	12	12	12	20	9	19	5	13
ENSG00000204505.4	chr1	13172455	13179464	+	7010	0	0	0	0	1	0	10	0	1	0	0	0	0	0	0	0	0	0	0	0	0	0	0	0	0	0	0	0	0	0	0	0	1	0	0	0	0	0	0	0	0
ENSG00000279169.2	chr1	13196330	13201409	-	5080	0	2	0	0	0	0	0	0	0	0	0	0	0	0	0	0	0	0	0	0	0	0	0	0	0	0	0	0	0	0	0	0	1	0	0	0	3	0	0	1	0
ENSG00000279804.2	chr1	13222705	13226106	-	3402	0	0	0	0	0	0	0	0	3	0	0	0	0	0	0	0	0	0	0	0	0	0	0	0	0	0	1	0	0	0	0	0	0	0	0	0	0	0	0	0	0
ENSG00000250894.1	chr1	13245863	13248652	+	2790	0	0	0	0	0	0	0	0	0	0	0	0	0	0	0	0	0	0	0	0	0	0	0	0	0	0	0	0	0	0	0	0	0	0	0	0	0	0	0	0	0
ENSG00000270601.4	chr1	13254212	13263314	+	9103	0	0	0	0	0	0	0	0	2	0	0	0	0	0	0	0	0	0	0	0	0	0	0	0	0	0	0	0	0	0	0	0	0	0	0	0	0	0	0	0	0
ENSG00000231219.1	chr1	13273539	13275627	-	2089	0	0	0	0	0	0	0	0	0	0	0	0	0	0	0	0	0	0	0	0	0	0	0	0	0	0	0	0	0	0	0	0	0	0	0	0	0	0	0	0	0
ENSG00000207511.1	chr1	13279125	13279231	-	107	0	0	0	0	0	0	0	0	0	0	0	0	0	0	0	0	0	0	0	0	0	0	0	0	0	0	0	0	0	0	0	0	0	0	0	0	0	0	0	0	0
ENSG00000182330.10	chr1	13281035	13285174	-	4140	0	0	0	0	1	0	2	0	2	0	0	0	0	0	0	0	0	0	1	0	0	0	0	0	0	0	0	1	0	0	0	0	0	0	0	0	0	0	0	1	0
ENSG00000237700.2	chr1	13303539	13308907	+	5369	0	0	0	0	0	0	0	0	0	0	0	0	0	0	0	0	0	0	0	0	0	0	0	0	0	0	0	0	0	0	0	0	0	0	0	0	0	0	0	0	0
ENSG00000204501.7	chr1	13315581	13322598	+	7018	0	1	0	0	0	0	3	0	0	0	0	0	0	0	0	0	1	0	0	0	0	0	0	0	0	0	0	0	0	0	0	0	0	0	0	0	0	0	0	0	0
ENSG00000228229.2	chr1	13324039	13324518	+	480	0	0	0	0	0	0	0	0	0	0	0	0	0	0	0	0	0	0	0	0	0	0	0	0	0	0	0	0	0	0	0	0	0	0	0	0	0	0	0	0	0
ENSG00000204481.7	chr1	13342034	13347134	-	5101	0	3	0	0	1	0	1	0	0	0	0	0	0	0	0	0	0	0	0	0	1	0	0	0	0	0	0	0	0	0	0	0	1	0	0	0	0	0	0	1	0
ENSG00000204480.7	chr1	13369067	13371693	-	2627	0	0	0	0	0	0	0	0	0	0	0	0	0	0	0	0	0	0	0	0	0	0	0	0	0	0	0	0	0	0	0	0	0	0	0	0	0	0	0	0	0
ENSG00000204479.4	chr1	13389632	13392629	+	2998	0	0	0	0	0	0	1	0	2	0	0	0	0	0	0	0	0	0	0	0	0	0	0	0	0	0	0	0	0	0	0	0	1	0	0	0	0	0	0	0	0
ENSG00000204478.9	chr1	13410450	13421328	+	10879	0	0	0	0	0	0	10	0	1	0	0	0	1	0	0	0	0	0	0	0	0	2	0	1	0	0	0	0	1	0	0	0	1	0	0	0	0	0	0	0	0
ENSG00000162494.5	chr1	13474977	13514048	-	39072	0	0	5	6	3	6	1	1	18	0	0	3	20	0	0	1	0	1	1	2	1	0	0	2	2	1	0	5	9	3	0	13	0	0	0	4	1	0	1	0	1
ENSG00000259961.1	chr1	13513220	13516270	+	3051	0	0	1	1	0	0	0	0	7	0	0	0	3	0	0	0	0	0	0	0	0	0	0	0	0	0	0	0	3	0	0	2	0	0	0	0	0	0	0	0	0
ENSG00000215909.3	chr1	13555001	13555694	+	694	0	0	0	0	0	0	1	0	0	0	0	0	0	0	0	0	0	0	0	0	0	0	0	0	0	0	0	0	0	0	0	0	0	0	0	0	0	0	0	0	0
ENSG00000162493.16	chr1	13583465	13617957	+	34493	2159	2	2062	1237	3386	105	3	5	4979	0	450	4153	38	26	15	3	328	131	648	0	16	382	10	0	1139	6	2	223	467	4	1	179	7583	5	1	16	1071	118	51	6	3
ENSG00000222952.1	chr1	13623184	13623284	-	101	0	0	0	0	0	0	0	0	1	0	0	0	0	0	0	0	1	0	0	0	0	0	0	0	2	0	0	0	0	0	0	0	0	0	0	0	0	0	0	0	0
ENSG00000237445.2	chr1	13657311	13659910	-	2600	2	1	0	4	2	0	0	0	5	1	2	3	0	0	1	0	0	0	3	2	0	2	0	0	20	0	1	0	0	1	1	0	4	0	0	1	1	0	0	0	0
ENSG00000253085.1	chr1	13696070	13696199	-	130	0	0	0	0	0	0	0	0	0	0	0	0	0	0	0	0	0	0	0	0	2	0	0	0	0	0	0	0	0	0	0	0	3	0	0	0	2	0	1	0	0
ENSG00000116731.22	chr1	13700198	13825079	+	124882	1659	2838	1048	3866	2498	1379	1975	622	2901	1576	1938	708	1827	1469	1699	3440	2415	2645	4109	501	2927	2249	831	1363	1537	903	861	1872	1061	1950	2254	549	2675	892	885	1375	5416	1491	2165	1206	2530
ENSG00000189337.16	chr1	13892792	15118043	+	1225252	3022	88	1430	4037	2961	2946	198	385	3983	524	2843	338	2229	1281	1590	1461	6715	3541	2966	71	4351	2450	1877	4364	1183	31	31	3227	1237	7149	24	1694	2899	2223	1330	6473	9948	777	2597	3567	112
ENSG00000252151.1	chr1	14124233	14124335	-	103	0	0	0	0	0	0	0	0	0	0	0	0	0	0	0	0	0	0	0	0	0	0	0	0	0	0	0	0	0	0	0	0	0	0	0	0	0	0	0	0	0
ENSG00000231606.1	chr1	14221891	14223118	-	1228	0	0	0	0	8	0	0	0	0	0	2	0	0	0	1	0	0	0	0	0	2	0	0	0	0	0	0	2	0	0	0	0	0	0	0	0	1	0	0	0	0
ENSG00000234593.2	chr1	14348955	14391575	-	42621	1	0	1	4	16	1	1	6	15	11	4	2	2	0	7	17	18	2	5	0	29	34	1	6	2	3	3	1	0	10	2	14	11	1	0	593	24	2	0	1	0
ENSG00000235829.1	chr1	14692129	14692613	-	485	0	0	0	0	1	0	0	0	0	0	1	0	0	0	0	0	0	0	0	0	1	1	0	2	0	0	0	0	0	0	0	1	0	0	0	0	0	0	0	0	0
ENSG00000175147.11	chr1	15111815	15152464	-	40650	220	5	15	198	341	139	16	324	267	197	179	7	52	384	171	1187	282	196	295	110	180	339	24	1185	107	9	14	257	48	923	8	73	103	128	98	208	617	152	2037	231	146
ENSG00000171729.13	chr1	15152532	15220480	+	67949	932	248	196	688	90	648	186	364	360	541	444	347	389	3588	608	1202	516	611	399	669	708	359	161	2762	1052	362	288	968	609	1040	299	223	390	559	286	470	1688	432	1676	1219	1331
ENSG00000204464.7	chr1	15164344	15171317	-	6974	5	1	1	9	1	3	1	0	4	3	4	0	2	10	9	16	12	3	6	10	8	1	0	106	11	2	10	5	1	7	2	3	2	3	3	5	7	7	20	18	10
ENSG00000215720.4	chr1	15191828	15192845	-	1018	0	1	0	0	0	1	0	0	2	1	0	0	0	0	1	2	1	0	0	0	0	0	0	4	1	0	0	0	0	1	0	0	0	0	0	0	0	0	0	3	0
ENSG00000278480.1	chr1	15226373	15227549	+	1177	2	0	0	1	0	0	1	0	0	2	1	0	0	8	2	0	4	3	0	2	4	4	0	8	2	0	0	2	0	1	0	0	0	0	1	0	3	0	3	2	0
ENSG00000142621.19	chr1	15247272	15400283	+	153012	52	36	18	344	65	176	5	112	378	123	45	49	36	48	1501	294	61	81	443	186	400	37	70	187	35	15	687	77	87	400	89	314	64	34	38	80	145	156	15	69	88
ENSG00000233485.1	chr1	15326680	15343876	-	17197	12	9	3	32	6	85	4	25	184	33	8	6	6	2	412	65	12	23	42	59	44	5	17	34	3	5	417	25	33	68	21	81	10	3	7	28	22	9	2	23	16
ENSG00000236045.1	chr1	15334166	15335464	-	1299	0	0	0	0	0	0	0	0	0	0	0	0	0	0	0	0	0	0	0	0	0	0	0	0	0	0	0	0	0	0	0	0	0	0	0	0	0	0	0	0	0
ENSG00000228140.1	chr1	15402979	15409433	-	6455	5	2	2	16	10	47	1	8	7	5	2	13	2	9	18	19	5	3	16	14	9	2	4	26	2	0	14	2	0	9	2	20	11	0	1	3	3	15	6	1	31
ENSG00000142634.12	chr1	15409895	15430343	+	20449	2514	1497	917	3095	1405	16440	1078	2169	4943	1972	979	3841	1502	4675	4122	4974	1252	969	2557	6066	1494	760	1756	6278	2627	5505	3928	2523	1691	1132	1835	4470	1202	1329	2400	1862	2844	4088	1336	1222	10103
ENSG00000162438.11	chr1	15438439	15449242	+	10804	5	0	0	22	2	21	8	16	20	24	1	4	0	4	16	7	2	4	8	3	9	3	0	16	8	1	37	5	2	3	1	4	1	0	6	1	20	11	1	6	8
ENSG00000142615.7	chr1	15456728	15472091	+	15364	5	2	3	10	7	3	9	24	1	9	0	1	2	1	3	1	10	3	10	1	2	1	0	7	24	0	178	2	0	15	1	3	3	0	2	3	16	0	1	5	3
ENSG00000215704.9	chr1	15465909	15491400	+	25492	52	40	58	193	59	23	77	352	40	48	8	6	15	39	46	45	37	33	243	5	35	35	6	113	117	16	120	31	21	98	56	75	21	10	23	34	111	22	57	175	40
ENSG00000132906.17	chr1	15490832	15526534	-	35703	778	865	566	1111	549	452	740	1758	520	395	259	165	402	656	368	376	573	356	1356	286	572	331	447	801	403	382	616	354	270	812	1055	527	386	670	566	503	1218	367	864	1297	624
ENSG00000116138.12	chr1	15526813	15592379	+	65567	1234	1294	1108	1901	1172	1100	695	431	1048	886	876	606	765	849	1098	2452	1147	1036	1650	560	2242	914	624	1324	822	743	741	759	846	1795	1369	578	664	1887	442	889	2354	1052	712	820	2020
ENSG00000251866.1	chr1	15542165	15542304	+	140	0	0	0	0	0	0	0	0	0	0	0	0	0	0	0	0	0	0	0	0	0	0	0	0	0	0	0	0	0	0	0	0	0	0	0	0	0	0	0	0	0
ENSG00000272510.1	chr1	15565611	15565956	-	346	87	114	58	100	68	36	58	31	63	65	43	21	60	55	68	63	78	54	82	29	111	36	43	66	49	42	21	40	39	136	95	19	34	113	32	55	98	47	63	43	82
ENSG00000116771.5	chr1	15572353	15585110	-	12758	213	5	121	226	232	369	6	12	11	11	30	140	10	5	176	1093	72	97	165	32	366	309	6	231	27	74	219	101	256	26	34	16	12	7	1	39	565	177	4	5	853
ENSG00000237301.1	chr1	15586136	15603626	-	17491	28	5	27	93	57	29	5	4	6	12	12	23	4	15	44	42	50	37	147	8	154	33	5	74	27	4	11	13	20	64	7	22	42	7	5	16	81	35	9	5	47
ENSG00000235084.3	chr1	15604597	15605043	+	447	41	17	15	29	49	20	9	11	20	23	21	30	21	33	17	22	48	26	17	17	17	35	29	17	21	20	38	44	23	35	48	14	31	64	42	8	85	21	20	17	62
ENSG00000252417.1	chr1	15608078	15608145	-	68	0	1	0	1	0	0	0	0	0	0	0	0	0	0	0	0	0	0	0	0	1	0	0	0	0	0	0	0	0	0	0	0	0	0	0	0	0	0	0	0	0
ENSG00000236500.1	chr1	15614643	15614867	-	225	0	0	0	0	3	0	0	0	0	0	0	0	0	0	0	0	0	0	0	0	0	0	0	0	1	0	0	0	0	0	0	0	0	0	0	0	0	0	0	0	0
ENSG00000197312.11	chr1	15617500	15669044	+	51545	1640	4657	886	2927	1638	1189	2680	934	3235	1712	2316	706	1927	1889	2003	3795	1934	1739	2438	850	4493	1885	1610	1885	2100	938	1252	1596	1021	2918	2585	880	991	1460	1118	1909	3993	1638	1921	1244	2486
ENSG00000215695.1	chr1	15659869	15661722	+	1854	0	0	0	0	0	0	0	0	0	0	0	0	0	0	0	0	0	0	0	0	0	0	0	0	0	0	0	0	0	0	0	0	0	0	0	0	0	0	0	0	0
ENSG00000271742.1	chr1	15682873	15683128	-	256	0	0	0	0	0	0	0	0	0	1	0	0	1	0	2	1	0	0	0	0	1	0	0	0	2	0	0	0	0	0	0	0	0	0	0	0	1	0	0	0	0
ENSG00000116786.11	chr1	15684332	15734769	+	50438	4539	2633	2009	4086	3079	5571	2690	633	4179	1887	2715	1553	2561	4820	4309	2276	2048	3689	3099	1399	5321	3149	2567	2029	7079	3463	2802	3691	2336	4377	3984	2089	1618	9732	2410	5447	8310	2850	2210	2872	4214
ENSG00000237938.5	chr1	15720312	15736896	-	16585	3763	2183	1753	3454	2645	4595	2391	545	3614	1656	2370	1302	2174	4122	3718	1927	1808	3147	2690	1236	4765	2478	2288	1715	5796	3003	2440	3256	2046	3614	3154	2030	1411	8593	1885	4594	6643	2545	1875	2410	3465
ENSG00000162461.7	chr1	15736405	15741396	+	4992	40	26	9	146	68	12	31	1	32	81	14	24	35	27	57	50	102	11	66	17	258	51	2	30	63	22	30	40	26	169	29	199	13	136	24	65	22	62	80	45	38
ENSG00000224459.1	chr1	15740051	15749896	-	9846	35	12	2	52	37	7	9	0	36	28	18	34	14	9	32	32	44	14	36	6	112	22	48	10	34	11	19	17	28	49	8	571	5	82	9	26	13	34	41	29	61
ENSG00000162460.6	chr1	15742422	15747982	+	5561	5	0	0	1	1	0	0	0	3	1	11	21	0	0	1	2	1	2	0	0	3	0	68	0	2	0	2	1	12	0	0	510	0	0	1	0	2	5	0	2	19
ENSG00000162458.12	chr1	15756607	15786594	+	29988	4225	986	1431	2210	2546	2509	1689	449	5455	2778	1511	1172	1435	5520	16	2752	273	3846	3394	2421	4663	906	980	818	3044	42	3071	6769	773	1459	392	2216	590	1412	43	2147	6422	2187	100	1907	5048
ENSG00000224321.1	chr1	15792796	15793285	+	490	22	5	19	11	28	62	3	2	134	6	5	18	10	265	12	14	32	12	5	26	17	27	9	5	22	50	18	16	12	3	8	6	10	12	27	5	20	21	11	11	12
ENSG00000233954.6	chr1	15807169	15809348	-	2180	1444	1087	689	1430	706	1032	552	272	251	12	519	617	869	208	421	742	688	963	547	378	325	592	5	871	1349	731	629	30	1392	33	2021	22	12	6	792	6	129	608	1060	728	2292
ENSG00000178715.8	chr1	15828232	15828669	+	438	68	70	18	11	22	57	11	6	23	11	68	20	21	60	12	39	13	53	32	39	133	21	12	46	71	39	55	32	14	213	96	8	167	29	73	19	104	63	11	30	92
ENSG00000179743.4	chr1	15834474	15848147	-	13674	142	160	93	267	247	172	270	77	242	200	89	125	118	195	184	370	456	185	402	59	479	278	66	295	164	131	336	143	135	118	153	52	184	25	181	113	372	186	254	76	163
ENSG00000065526.10	chr1	15847864	15940460	+	92597	4464	6519	2394	6370	3429	5602	3657	1488	6689	4022	3819	1297	4686	4994	4134	7250	4028	5446	8326	2028	6813	4344	2528	5377	6010	3907	2467	2585	4995	2162	5439	916	2519	377	2690	3773	9712	4955	4461	3133	4679
ENSG00000270620.1	chr1	15917698	15917908	-	211	0	0	0	0	1	0	0	0	1	0	0	0	0	0	0	0	2	1	1	0	0	0	0	3	0	0	0	0	0	0	0	0	0	0	0	1	2	0	0	0	0
ENSG00000116809.11	chr1	15941869	15976132	-	34264	1083	1044	526	1451	1337	1320	859	246	830	712	838	606	825	1066	1099	652	534	813	1223	470	1307	981	650	838	754	800	957	804	942	760	1748	821	744	816	494	1014	1551	1068	1282	740	1947
ENSG00000234607.2	chr1	15969632	15970194	+	563	0	0	0	5	1	1	0	0	0	0	2	0	0	0	0	0	0	0	0	0	1	0	0	2	0	0	0	0	2	0	0	0	0	0	0	1	0	0	0	0	2
ENSG00000231353.1	chr1	15988182	15988441	+	260	0	0	0	0	0	0	0	0	0	0	0	0	0	0	0	0	0	0	0	0	0	0	0	0	0	0	0	0	0	0	0	0	0	0	0	0	0	0	0	0	0
ENSG00000275503.1	chr1	15989140	15989375	-	236	0	0	0	0	0	0	0	0	0	0	0	0	0	0	0	0	0	0	0	0	0	0	0	0	0	0	0	0	0	0	0	0	0	0	0	0	0	0	0	0	0
ENSG00000224966.4	chr1	15989871	15994751	+	4881	0	0	0	0	0	0	0	0	0	0	0	0	0	0	0	0	0	0	0	0	1	0	0	0	2	0	0	0	0	0	0	0	0	0	0	0	0	0	0	0	0
ENSG00000183888.4	chr1	16004236	16008807	+	4572	1	0	0	0	0	0	0	0	0	1	0	1	0	0	0	0	0	1	0	0	0	0	0	0	1	1	0	0	0	0	0	0	1	0	1	0	0	0	1	0	0
ENSG00000233078.1	chr1	16006160	16006671	-	512	0	0	0	0	0	0	0	0	0	0	0	0	0	0	0	0	0	0	0	0	0	0	0	0	0	0	1	0	0	0	0	0	1	0	0	0	0	0	0	0	0
ENSG00000173641.17	chr1	16014028	16019594	-	5567	3	5	1	360	17	0	2	153	2	0	0	0	21	1	23	7	2	55	15	1	177	2	3	3	3	3	18	6	1	0	0	1	4	0	0	3	208	3	0	3	1
ENSG00000186510.11	chr1	16018875	16034050	+	15176	1	5	1	879	39	5	8	1	6	5	0	0	2	1	37	7	4	74	31	0	370	6	3	6	13	1	49	8	0	0	1	0	10	2	1	1	392	3	3	7	5
ENSG00000232456.1	chr1	16035178	16040029	-	4852	9	0	0	25	1	8	0	0	2	8	2	1	1	12	3	1	0	9	6	4	31	7	0	6	10	3	1	4	19	5	4	0	0	0	0	11	62	12	10	9	0
ENSG00000184908.17	chr1	16043736	16057308	+	13573	15	2	40	50	22	98	1	13	104	5	7	1	21	4	2	12	6	43	105	0	153	257	57	57	57	0	20	23	89	1	1	4	1	7	10	1	476	13	3	128	2
ENSG00000185519.8	chr1	16057769	16073632	-	15864	90	17	65	66	9	54	3	65	9	102	42	13	3	92	51	21	5	34	45	14	261	35	4	136	61	20	1	32	103	37	71	3	78	6	4	66	339	143	53	57	25
ENSG00000142627.12	chr1	16124337	16156087	-	31751	7519	2861	6062	6952	11821	15826	637	2869	35376	8115	5868	6840	3250	10157	4394	11761	12337	8850	9189	12206	13559	3040	6444	6008	7162	11665	3644	6131	10816	12033	2077	4003	5613	14549	3484	10077	18855	17968	916	5434	15551
ENSG00000227959.1	chr1	16155211	16157329	+	2119	444	258	188	388	519	902	41	94	1831	249	221	393	121	651	286	652	381	594	181	711	775	93	407	336	399	539	208	375	614	1136	149	118	331	785	243	445	579	950	41	321	753
ENSG00000224621.1	chr1	16159266	16161883	+	2618	5	5	15	33	12	41	0	58	158	61	14	52	19	23	16	46	66	25	11	22	50	8	3	15	11	5	51	32	12	23	5	32	16	20	35	28	61	51	1	12	29
ENSG00000234166.1	chr1	16197854	16198357	+	504	98	31	112	209	38	197	5	38	47	89	6	11	17	16	1	109	22	51	56	83	161	127	38	26	109	54	37	111	71	23	31	6	31	17	18	29	168	42	18	65	53
ENSG00000142632.16	chr1	16197854	16212609	-	14756	1109	353	808	3179	331	2291	35	356	485	1072	85	126	242	154	27	1451	322	870	572	710	1987	1688	196	447	1159	416	355	1237	817	273	370	65	419	189	221	246	2509	618	181	658	468
ENSG00000237276.8	chr1	16215909	16228027	-	12119	68	32	36	105	61	72	27	9	24	119	13	2	14	22	24	107	28	92	48	20	38	151	14	75	75	39	85	104	18	148	117	5	15	13	21	25	207	89	37	55	11
ENSG00000132881.11	chr1	16231700	16237162	-	5463	189	130	72	121	105	227	107	36	201	115	72	41	95	129	49	226	84	140	100	70	93	137	214	232	66	87	86	102	82	217	269	36	158	191	123	118	318	157	90	99	232
ENSG00000233929.1	chr1	16241213	16241398	-	186	1	1	9	6	6	1	3	0	4	1	0	0	4	2	2	0	4	1	1	1	0	3	3	1	17	6	1	4	1	0	3	1	2	2	1	0	2	10	4	4	3
ENSG00000037637.10	chr1	16246839	16352454	-	105616	1040	1306	1772	1380	1358	1221	1449	349	2914	1435	803	397	1317	1142	1473	1072	1043	1391	1917	447	610	1143	1109	867	836	771	834	1124	907	1248	2193	520	864	777	625	1251	2007	1078	994	875	1232
ENSG00000055070.16	chr1	16352575	16398145	+	45571	7891	6876	4180	5923	6085	10315	8573	2164	5840	4515	4409	4707	5596	6954	6391	3832	5042	4031	7896	3694	2785	7643	6306	4874	4071	7065	5459	5724	5700	7866	9351	1890	4346	6495	4399	7398	10953	6754	7208	5417	10865
ENSG00000226457.1	chr1	16369150	16369530	-	381	5	4	0	7	2	5	2	0	5	0	1	2	4	5	0	2	1	1	2	0	2	1	2	2	2	0	1	4	5	5	4	3	7	4	0	0	7	0	1	1	3
ENSG00000187144.11	chr1	16387117	16437424	-	50308	7974	7017	4166	5966	6191	10392	8837	2040	5848	4688	4434	4526	5541	6847	6590	3748	5135	4091	7787	3624	2774	7545	6602	4797	4146	6805	5266	5619	5608	7836	9256	1901	4354	6403	4484	7294	10887	6674	7148	4988	10837
ENSG00000157191.19	chr1	16440672	16460078	+	19407	3484	1451	1236	2059	2072	2397	1260	598	2378	1602	1335	2093	1352	2916	2151	2228	1846	1586	2390	1073	888	1501	1454	1700	2717	1874	1993	1798	2309	2482	2632	800	1217	1995	1019	1818	2548	1702	1629	2424	2664
ENSG00000226029.1	chr1	16460948	16468481	+	7534	77	114	57	279	77	67	159	59	418	233	27	22	101	83	91	96	105	47	224	17	90	58	12	216	224	13	112	62	140	147	109	68	82	16	22	118	157	84	220	317	76
ENSG00000080947.14	chr1	16467436	16499257	-	31822	315	767	285	1327	394	428	573	285	861	881	204	135	520	363	542	1068	514	181	837	105	306	319	78	858	376	87	360	182	426	761	358	428	418	33	80	881	442	492	870	1139	435
ENSG00000206652.1	chr1	16514122	16514285	-	164	0	0	3	2	1	0	0	0	0	0	0	0	0	0	2	1	0	1	0	0	0	1	0	0	0	0	0	0	0	2	0	0	1	0	1	1	0	1	0	0	0
ENSG00000261135.1	chr1	16514645	16515754	+	1110	4	12	2	8	18	4	16	0	4	46	4	0	7	9	6	5	7	8	13	1	10	22	1	24	6	4	10	2	5	13	16	48	5	1	5	8	16	11	20	8	8
ENSG00000224174.2	chr1	16520694	16521796	+	1103	1	2	1	0	0	3	0	0	0	1	1	0	0	0	1	0	0	1	4	0	0	5	0	1	1	0	2	1	2	0	3	0	0	0	0	1	7	0	3	0	0
ENSG00000233421.4	chr1	16533886	16536172	-	2287	2	14	11	0	0	38	0	0	0	0	0	0	3	4	1	6	1	2	0	3	2	29	0	0	0	1	14	0	13	4	0	0	0	3	0	0	0	1	3	0	0
ENSG00000277344.1	chr1	16534081	16534224	-	144	0	0	0	0	0	0	0	0	0	0	0	0	0	0	0	0	0	0	0	0	0	0	0	0	0	0	0	0	0	0	0	0	0	0	0	0	0	0	0	0	0
ENSG00000268991.2	chr1	16539066	16539575	+	510	1	0	1	0	2	0	0	0	0	0	0	0	0	0	0	0	0	0	0	0	0	0	0	0	0	0	0	0	0	0	0	0	0	0	0	0	0	0	0	0	0
ENSG00000225710.1	chr1	16548651	16552531	-	3881	0	1	0	0	0	0	1	0	0	1	0	0	0	0	1	1	0	1	0	0	0	0	0	0	0	0	0	0	0	0	0	0	0	0	0	0	0	0	0	0	0
ENSG00000219481.10	chr1	16562319	16613562	-	51244	787	2266	862	1447	615	631	1479	88	898	2685	517	303	1237	1665	957	2873	503	757	1286	532	464	563	1236	1239	1095	1041	559	426	2330	1666	2041	325	1031	485	720	2346	1691	1323	2067	1085	1431
ENSG00000271732.1	chr1	16617391	16617729	+	339	0	0	0	1	2	1	1	0	8	6	0	1	1	0	0	2	1	0	2	0	1	0	0	3	3	0	0	1	1	1	0	0	3	0	0	0	2	0	3	4	0
ENSG00000215908.10	chr1	16618253	16657232	-	38980	670	2348	539	3380	1219	1647	1871	213	3071	2398	1334	905	1586	910	2253	2865	946	709	862	843	1193	1196	424	4664	2586	441	2253	496	1902	1362	1563	1256	970	428	533	2048	2400	1232	4142	2148	1369
ENSG00000283773.1	chr1	16642767	16643109	-	343	0	0	0	0	0	0	0	0	0	0	0	0	0	0	0	0	0	0	0	0	0	0	0	0	0	0	0	0	0	0	0	0	0	0	0	0	0	0	0	0	0
ENSG00000186301.8	chr1	16645622	16650289	+	4668	26	98	35	147	33	34	132	1	261	318	7	12	99	34	91	182	31	44	18	20	26	34	8	244	95	12	141	5	17	69	139	272	92	19	35	33	104	63	45	187	58
ENSG00000282143.1	chr1	16656879	16667524	+	10646	0	1	0	8	2	1	1	0	0	7	2	0	11	2	4	4	1	4	4	1	1	2	2	2	2	1	2	0	0	6	1	17	4	3	0	0	12	2	0	3	2
ENSG00000207513.1	chr1	16666785	16666948	-	164	0	0	2	0	0	0	0	0	0	0	0	0	0	0	0	0	0	0	0	0	0	0	0	0	0	0	0	0	0	0	0	0	0	0	0	0	0	0	0	0	0
ENSG00000237847.2	chr1	16673003	16673512	+	510	0	0	0	0	0	0	0	0	0	0	0	0	0	0	0	0	0	0	0	0	0	0	0	0	0	0	0	0	0	0	0	0	0	0	0	0	0	0	0	0	0
ENSG00000280114.1	chr1	16681097	16688749	-	7653	86	608	143	50	137	112	209	128	217	23	186	88	41	107	59	112	200	144	66	69	211	117	263	155	66	122	247	111	115	88	86	77	78	41	88	172	74	181	70	168	89
ENSG00000236698.1	chr1	16685621	16686055	-	435	0	0	0	0	0	0	0	0	0	0	0	0	0	0	0	0	0	0	0	0	0	0	0	0	0	0	0	0	0	0	0	0	0	0	0	0	0	0	0	0	0
ENSG00000268869.5	chr1	16687339	16720157	-	32819	29	30	63	10	14	0	0	7	5	0	9	5	2	0	0	17	4	6	2	1	1	30	2	7	5	0	37	6	23	11	0	13	0	1	2	15	8	2	2	3	1
ENSG00000279151.1	chr1	16701546	16705594	+	4049	0	1	2	2	0	0	0	0	1	0	0	0	0	0	0	2	0	0	0	0	0	1	0	0	0	0	2	1	0	2	0	1	0	1	0	2	2	0	0	0	0
ENSG00000279132.2	chr1	16733952	16734461	-	510	0	0	0	0	0	0	0	0	0	0	0	0	0	0	0	0	0	1	0	0	0	0	0	0	0	0	0	0	0	0	0	0	0	0	0	0	0	0	0	0	0
ENSG00000282740.1	chr1	16739938	16750589	-	10652	1	2	0	8	3	0	0	0	2	6	1	0	14	1	4	4	0	9	2	0	2	3	2	1	2	0	2	0	0	7	1	11	2	0	0	6	19	2	2	6	1
ENSG00000058453.16	chr1	16740273	16972979	+	232707	1036	2762	590	2055	635	742	3385	280	936	1145	363	378	1049	921	904	1660	578	326	1179	326	568	525	404	1260	803	651	789	374	654	1595	1008	669	679	673	311	1509	1480	837	1474	1230	996
ENSG00000227684.2	chr1	16740280	16750968	+	10689	0	0	0	0	0	0	0	0	0	0	0	0	0	0	0	0	0	0	0	0	0	0	0	0	0	0	0	0	0	0	0	0	0	0	0	0	0	0	0	0	0
ENSG00000207389.1	chr1	16740516	16740679	+	164	0	0	0	0	0	0	0	0	0	0	0	0	0	0	0	0	0	0	0	0	0	0	0	0	0	0	0	0	0	0	0	0	0	0	0	0	0	0	0	0	0
ENSG00000186715.10	chr1	16754910	16770237	-	15328	9	43	17	45	13	13	34	0	18	66	11	0	120	30	36	227	18	29	18	13	4	12	13	54	20	2	137	1	6	93	69	245	58	30	21	32	21	25	12	61	40
ENSG00000223643.6	chr1	16851257	16853129	-	1873	0	0	6	0	0	0	0	0	0	0	0	0	0	0	0	0	0	0	0	0	0	0	0	0	0	0	0	0	0	0	0	0	0	0	0	0	0	0	0	0	0
ENSG00000230239.1	chr1	16855407	16859284	+	3878	0	0	0	0	0	0	0	0	0	0	0	0	0	0	0	0	0	0	0	0	0	0	0	0	0	0	0	0	0	0	0	0	0	0	0	0	0	0	0	0	0
ENSG00000263811.1	chr1	16858949	16859021	-	73	1	0	0	0	0	0	0	0	0	0	0	0	0	0	0	0	0	0	0	0	0	0	0	0	0	0	0	0	0	0	0	0	0	0	0	0	0	0	0	0	0
ENSG00000228549.3	chr1	16870945	16874092	+	3148	0	0	0	0	0	0	0	0	0	0	0	0	0	0	0	0	0	0	0	0	0	0	0	0	0	0	0	0	0	0	0	0	0	0	0	0	0	0	0	0	0
ENSG00000277234.1	chr1	16873708	16873851	+	144	0	0	0	0	0	0	0	0	0	0	0	0	0	0	0	0	0	0	0	0	0	0	0	0	0	0	0	0	0	0	0	0	0	0	0	0	0	0	0	0	0
ENSG00000238142.1	chr1	16888538	16889649	-	1112	172	28	87	10	45	205	1	9	1	9	1	30	89	38	64	132	8	89	0	32	0	70	8	2	0	29	21	18	227	287	2	89	2	238	0	1	572	103	1	10	133
ENSG00000235241.1	chr1	16889095	16889602	+	508	0	0	0	0	0	0	0	0	0	0	0	0	0	0	0	0	0	0	0	0	0	0	0	0	0	0	0	0	0	0	0	0	0	0	0	0	0	0	0	0	0
ENSG00000207005.1	chr1	16895980	16896143	+	164	0	0	0	0	0	0	0	0	0	0	0	0	0	0	0	0	0	0	0	0	0	0	0	0	0	0	0	0	0	0	0	0	0	0	0	0	0	0	0	0	0
ENSG00000272426.1	chr1	16904339	16904776	-	438	2	0	6	3	7	1	1	0	3	0	0	0	0	2	3	3	3	0	2	2	6	1	1	5	5	1	0	4	0	1	2	1	2	2	0	1	3	3	7	1	1
ENSG00000117122.13	chr1	16974502	16980835	-	6334	1945	3255	164	1545	558	379	4	14	1215	1603	116	127	790	3	335	89	20	307	1369	2	827	4054	223	1	102	701	21	261	483	583	3332	182	5	20	2	142	1561	325	4665	47	5
ENSG00000226526.1	chr1	16978926	17005091	+	26166	2760	2169	1349	3219	889	587	1323	796	2307	3088	1001	814	2652	2007	2092	2687	566	1308	1848	1132	875	2821	2414	1834	928	3389	1856	1374	1312	2346	3398	545	1734	2832	964	2261	3396	2417	2287	1626	1416
ENSG00000159363.17	chr1	16985958	17011928	-	25971	2109	949	1347	3019	758	559	1330	734	2084	2462	1055	797	2602	2247	2072	2796	629	1280	1574	1098	660	1661	2507	1948	930	3262	1875	1324	1162	2020	2347	521	1792	2901	975	2129	2986	2302	841	1620	1456
ENSG00000117118.9	chr1	17018722	17054170	-	35449	4331	3380	2559	4955	3124	3731	3497	824	3007	2126	2217	3195	2158	3913	2721	2274	2642	3638	3400	1864	1481	2225	3232	3816	3887	2550	2902	3918	3997	2365	6212	1708	3871	2833	1732	2233	6199	2294	2784	3120	5451
ENSG00000117115.12	chr1	17066761	17119435	-	52675	15	117	365	425	135	157	117	37	132	1835	5	1	473	14005	5	3603	239	372	82	6	65	3131	269	615	110	12	3	776	21	730	253	9	1544	112	25	444	620	135	404	284	5
ENSG00000204362.6	chr1	17189783	17197617	+	7835	45	2	79	10	7	181	0	54	403	217	6	39	70	83	158	8	409	3	0	109	1	1	7	385	599	54	1	79	128	261	0	230	2	142	56	186	94	438	1	147	0
ENSG00000282843.1	chr1	17193232	17201733	-	8502	44	0	55	8	2	110	0	13	367	176	6	34	72	81	141	6	313	4	0	93	1	0	2	307	451	36	0	74	101	206	3	207	2	142	44	174	75	373	0	137	0
ENSG00000142623.9	chr1	17205126	17246005	+	40880	84	14	58	12	8	599	1050	19	1031	355	30	7	699	339	143	134	643	21	4	14591	7	16	541	90	1252	98	3	76	28	32456	3	9564	8	19921	236	4068	1807	9553	16	320	10
ENSG00000142619.4	chr1	17249098	17284233	+	35136	18	7	309	37	4	17	14	1	496	246	5	5	59	29	34	22	12	7	4	186	7	36	97	971	43	21	9	68	9	362	4	78	12	39	306	81	28	16524	4	1429	4
ENSG00000266634.1	chr1	17277889	17277975	+	87	0	0	0	0	0	0	0	0	0	0	0	0	0	0	0	0	0	0	0	0	0	0	0	0	0	0	0	0	0	0	0	0	0	0	0	0	0	0	0	0	0
ENSG00000159339.13	chr1	17308195	17364004	+	55810	2	0	2	2	0	2	0	0	3	6	3	1	0	5	2	1	1	0	1	1	1	1	1	1	0	0	47	0	3	0	1	1	0	0	43	2	1	17	0	6	2
ENSG00000276747.1	chr1	17372196	17401699	+	29504	0	0	1	0	2	1	0	0	2	1	0	0	0	0	0	3	2	0	3	0	2	2	0	0	0	1	3	0	0	1	0	0	1	0	6	1	2	2	0	0	1
ENSG00000227751.1	chr1	17406760	17407382	+	623	1339	2822	856	1828	2225	1466	1555	365	3032	1347	983	584	1684	1698	1167	1315	903	1959	1208	1194	1095	2333	1296	1274	1182	702	1644	2038	904	1823	1005	855	611	1015	1613	1499	3116	1784	2089	997	1734
ENSG00000179051.13	chr1	17406760	17439724	-	32965	8105	18054	4776	10302	9929	8973	7963	1637	16716	8058	5451	3017	10380	8925	6851	8268	4686	10968	6632	6374	5495	13302	7223	7636	6508	4394	5464	9194	5182	10600	7275	2761	4127	4748	9468	8921	18987	10216	12895	5541	10179
ENSG00000074964.16	chr1	17539835	17697874	+	158040	1329	392	316	835	19	853	262	92	2020	929	449	221	437	1333	1163	5915	725	1064	936	281	356	772	919	722	1394	635	43	1161	350	1735	1177	487	528	726	600	1420	3799	1440	493	925	91
ENSG00000236648.1	chr1	17717687	17749978	+	32292	0	1	0	1	0	0	0	0	1	2	0	0	0	0	2	1	0	0	0	0	0	0	0	0	0	0	0	0	0	0	0	0	0	0	1	0	0	0	0	0	0
ENSG00000117148.7	chr1	17755313	17827063	+	71751	27	55	2	27	4	22	4	1	22	117	6	10	15	1	5	4	8	7	76	37	6	2	4	2	0	2	4	116	7	0	144	1	8	1	10	5	14	39	49	4	17725
ENSG00000261781.1	chr1	18065657	18074412	+	8756	0	0	0	0	0	0	0	0	0	0	0	0	0	0	0	0	0	0	0	0	0	0	0	0	0	0	1	0	0	0	0	0	0	0	0	1	0	0	0	0	0
ENSG00000117154.11	chr1	18107746	18378483	+	270738	0	0	2	0	0	0	1	0	5	9	0	0	1	0	2	6	1	0	0	0	1	0	0	0	1	0	6	4	0	0	0	0	0	0	1	2	1	0	1	2	3
ENSG00000280222.1	chr1	18109389	18115861	+	6473	0	0	0	0	0	0	0	0	0	0	0	0	0	0	0	0	0	0	0	0	0	0	0	0	0	0	0	0	0	0	0	0	0	0	0	0	0	0	0	0	0
ENSG00000230035.2	chr1	18166929	18179346	-	12418	0	0	0	0	0	0	0	0	0	0	0	0	0	0	0	0	0	0	0	0	0	0	0	0	0	0	0	0	0	0	0	0	0	0	0	0	0	0	0	0	0
ENSG00000225387.1	chr1	18385829	18388514	+	2686	0	0	0	0	0	0	0	0	0	0	0	0	0	0	0	0	0	0	0	0	0	0	0	0	0	0	0	0	0	0	0	0	0	0	0	0	0	0	0	0	0
ENSG00000179023.8	chr1	18480982	18486126	+	5145	1	1	7	11	0	4	1	1	656	36	53	0	1066	147	48	278	8	501	18	1	0	396	1685	136	9	0	0	105	1	1340	1	224	2	95	153	937	99	43	1	339	0
ENSG00000235282.3	chr1	18513118	18513383	+	266	0	0	0	0	0	0	0	0	0	0	0	0	0	0	0	0	0	0	0	0	0	0	0	0	0	0	0	0	1	0	0	0	0	0	0	0	0	0	0	0	0
ENSG00000225478.2	chr1	18595414	18595636	+	223	0	0	0	2	0	0	0	0	0	0	0	0	0	0	0	0	0	0	0	0	0	0	0	0	0	0	0	0	0	0	0	0	0	0	0	0	0	0	0	0	0
ENSG00000009709.11	chr1	18631006	18748866	+	117861	2	3	1	0	5	1	1	1	4	0	1	4	0	2	3	14	1	3	1	4	0	0	5	465	2	1	0	2	0	0	3	0	2	2	7	0	6	1	4	4	3
ENSG00000179002.5	chr1	18839599	18859682	-	20084	1	0	0	3	0	0	0	2	0	1	0	0	0	0	0	0	0	2	0	0	0	0	0	0	2	0	0	0	0	0	0	0	1	0	0	0	3	0	0	0	0
ENSG00000255275.3	chr1	18849273	18921121	-	71849	2	3	1	2	0	2	1	2	0	5	1	0	2	3	2	1	1	1	0	0	0	0	1	2	3	0	0	0	0	1	1	0	1	0	1	0	4	3	0	0	2
ENSG00000159423.16	chr1	18871430	18902781	-	31352	0	0	0	0	0	0	0	0	0	0	0	0	0	0	0	0	0	0	0	0	0	0	0	0	0	0	0	0	0	0	0	0	0	0	0	0	0	0	0	0	0
ENSG00000265606.1	chr1	18883202	18883275	-	74	0	0	0	0	0	0	0	0	0	0	0	0	0	0	0	0	0	0	0	0	0	0	0	0	0	0	0	0	0	0	0	0	0	0	0	0	0	0	0	0	0
ENSG00000221662.1	chr1	18897071	18897148	-	78	0	0	0	0	0	0	0	0	0	0	0	0	0	0	0	0	0	0	0	0	0	0	0	0	0	0	0	0	0	0	0	0	0	0	0	0	0	0	0	0	0
ENSG00000169991.10	chr1	18904281	18956686	-	52406	86	27	29	21	10	37	20	50	96	97	59	48	49	78	27	82	46	25	7	54	2	8	23	48	61	58	17	83	47	52	34	5	7	10	28	108	24	110	29	33	166
ENSG00000272084.1	chr1	19072110	19075511	-	3402	8	4	3	12	11	3	14	4	9	11	37	5	14	9	11	9	9	5	12	8	4	6	17	2	2	4	14	4	5	5	11	5	1	10	2	6	8	13	14	15	6
ENSG00000127481.14	chr1	19074506	19210276	-	135771	21709	12557	8219	13541	10299	13963	8451	3739	20298	10208	8421	3970	9570	15228	16281	10248	6241	10742	10187	5181	5837	9886	10049	8396	17046	12066	7145	5971	14469	11904	15367	3706	7355	8232	8275	11814	15347	12624	11020	9275	16180
ENSG00000230424.1	chr1	19210501	19240704	+	30204	4944	5274	3003	4228	4999	4130	4599	1412	6848	3504	3394	2304	6095	3733	8771	1976	2351	2355	3812	2931	1778	3849	3420	3517	2031	6409	3837	3207	3845	3751	8912	1416	3197	6380	2512	3028	4663	4670	4197	3367	7524
ENSG00000127463.13	chr1	19215664	19251552	-	35889	5816	6107	3466	4492	5467	4819	5103	1504	7455	3947	3800	2363	7028	4424	10231	2106	2563	2774	3924	3262	1968	4457	3985	3859	2285	7798	3972	3445	4298	4321	10055	1311	2958	7315	2890	3354	5061	5390	4602	3846	8451
ENSG00000053372.4	chr1	19251539	19260128	+	8590	2858	3803	1299	2007	2356	3980	3751	1019	3975	1533	1936	2513	2987	3858	1693	1619	1856	2426	1660	2741	1134	1682	2926	2510	1398	3759	2519	2580	3462	1503	4845	845	1669	3503	2137	1748	2328	3339	3042	1666	6083
ENSG00000211454.13	chr1	19265982	19274194	-	8213	12	62	13	65	65	13	42	256	62	73	16	10	24	18	35	309	37	5	26	33	28	36	6	64	30	11	63	25	6	36	72	26	62	15	10	34	28	31	86	24	22
ENSG00000162482.4	chr1	19282558	19289250	-	6693	22	29	14	97	52	31	40	803	57	57	29	4	27	12	36	404	29	8	34	150	26	37	11	79	36	11	46	25	10	60	100	70	40	23	12	34	31	26	64	39	29
ENSG00000270728.1	chr1	19297080	19297903	+	824	34	76	41	208	76	57	95	79	49	79	22	15	26	28	52	151	92	26	62	23	55	73	35	99	93	44	44	52	27	142	102	14	103	13	26	66	113	41	90	92	46
ENSG00000053371.12	chr1	19303965	19312146	-	8182	1241	1192	534	1389	1109	1321	1516	416	618	922	1053	825	904	1450	1382	1654	936	757	1550	652	400	811	2464	1041	765	1419	1134	971	791	1502	1840	606	1515	1612	1024	974	1415	1048	1127	1555	1082
ENSG00000200403.1	chr1	19305076	19305182	-	107	0	0	0	0	0	0	0	0	0	0	0	0	0	0	0	0	0	0	0	0	0	0	0	0	0	0	0	0	0	0	0	0	0	0	0	0	0	0	0	0	0
ENSG00000040487.12	chr1	19312326	19329300	+	16975	1098	889	477	866	817	748	830	314	774	557	515	192	697	1180	719	691	374	548	874	550	342	553	868	466	533	490	958	669	364	960	2056	586	707	1877	351	602	1217	829	921	577	959
ENSG00000077549.17	chr1	19338776	19485539	-	146764	17972	9460	5481	7725	8590	9505	12326	2438	5706	6408	4759	4369	6447	9198	12903	6367	6831	7879	7785	4832	3215	6304	6923	7550	6509	11790	9477	11752	8109	6109	13759	2807	5918	7741	6595	9292	11086	7303	6430	8565	13577
ENSG00000240490.3	chr1	19424384	19424671	+	288	0	0	0	1	0	0	1	0	0	1	1	0	0	0	0	1	0	0	0	0	0	3	0	1	1	0	0	0	0	0	0	0	0	0	0	1	0	0	0	1	0
ENSG00000201609.1	chr1	19510593	19510733	+	141	0	0	0	0	0	0	0	0	0	0	0	0	0	0	0	0	0	0	0	0	0	0	0	0	0	0	0	0	0	0	0	0	0	0	0	0	0	0	0	0	0
ENSG00000235185.1	chr1	19591802	19596832	-	5031	0	1	1	16	6	2	0	0	1	4	2	0	0	0	3	17	9	1	4	1	1	3	7	4	1	1	3	8	0	6	2	0	4	2	2	3	3	2	2	3	1
ENSG00000173436.13	chr1	19596977	19629821	+	32845	0	0	0	0	0	0	0	0	0	0	0	0	0	0	0	0	0	0	0	0	0	0	0	0	0	0	0	0	0	0	0	0	0	0	0	0	0	0	0	0	0
ENSG00000270136.5	chr1	19596979	19658056	+	61078	1	1	3	7	4	0	0	8	2	0	1	0	1	0	3	21	2	1	3	2	3	4	0	3	1	2	1	1	0	1	1	1	1	0	1	0	0	1	0	2	0
ENSG00000226396.1	chr1	19608114	19608568	+	455	0	0	0	0	0	0	0	0	0	0	0	0	0	0	0	0	0	0	0	0	0	0	0	0	0	0	0	0	0	0	0	0	0	0	0	0	0	0	0	0	0
ENSG00000158747.13	chr1	19640554	19658456	+	17903	482	131	153	589	179	664	183	516	397	397	24	232	127	905	233	1280	358	154	344	367	247	38	234	1005	308	341	11	478	221	283	83	166	276	311	49	686	46	428	143	232	51
ENSG00000158748.3	chr1	19665287	19679562	+	14276	6	59	37	18	3	8	32	5	5	60	59	0	1	1	2	5	2	362	1	3	11	1	2	15	7	1	0	17	1	1	45	0	11	1	0	1	34	0	100	1	3
ENSG00000162542.13	chr1	19682213	19799945	-	117733	356	28	569	2701	580	1226	109	356	1246	499	332	436	517	801	658	1757	1050	1435	765	463	497	1003	527	1160	400	652	582	1026	375	537	1670	628	869	663	552	587	4480	914	15	1095	1394
ENSG00000178828.6	chr1	19814029	19815278	-	1250	0	0	0	2	1	0	0	0	0	0	0	0	0	0	0	836	2	32	0	0	0	9	0	0	1	0	5	1	0	0	0	0	0	0	0	0	0	0	0	0	0
ENSG00000235434.1	chr1	19814367	19819502	+	5136	0	0	0	2	0	0	0	6	1	0	0	1	0	0	1	733	2	31	0	1	0	6	0	0	0	0	6	2	0	0	0	0	1	0	0	0	0	0	0	1	0
ENSG00000169914.5	chr1	19882513	19912945	+	30433	790	1378	793	1355	675	719	1548	412	1635	1720	1346	539	1201	1298	1161	1245	848	1767	811	600	570	748	426	1035	2192	332	606	994	659	1119	1605	1118	681	423	507	1678	1960	689	2043	1560	910
ENSG00000188784.4	chr1	19920009	19923617	-	3609	0	0	0	1	0	0	0	0	0	0	0	0	0	0	0	2	0	0	0	0	0	1	0	0	0	0	0	0	0	0	0	0	0	0	0	0	0	0	0	0	0
ENSG00000242688.3	chr1	19970969	19971269	+	301	0	0	0	0	0	0	0	0	0	0	0	0	0	0	0	0	0	0	0	0	0	0	0	0	0	0	0	0	0	0	0	0	0	0	0	0	0	0	0	0	0
ENSG00000188257.10	chr1	19975431	19980416	-	4986	0	5	0	1	4	5	6	3	1	0	0	2	1	2	1	81	0	7	1	1	2	0	3	2	0	0	1	0	0	3	0	3	2	0	0	0	0	0	0	0	1
ENSG00000127472.10	chr1	20028179	20091190	+	63012	0	0	1	1	0	3	1	0	34	3	0	3	0	1	1	0	2	6	0	0	0	2	0	0	1	1	1	1	0	0	1	0	0	0	0	1	0	1	0	0	0
ENSG00000117215.14	chr1	20111939	20119566	-	7628	0	0	0	0	1	0	2	10	0	1	0	0	1	0	0	0	0	0	1	0	0	1	1	0	0	0	0	0	0	0	0	0	0	0	0	0	0	0	0	0	1
ENSG00000158786.4	chr1	20139326	20150386	+	11061	0	0	0	2	1	0	0	0	1	5	0	0	0	0	0	101	0	0	0	0	0	0	1	0	0	0	0	2	2	4	1	0	1	0	36	0	0	281	0	0	2
ENSG00000227066.1	chr1	20154338	20160568	+	6231	2	0	0	0	0	4	0	574	2	1	0	7	0	1	4	6	16	19	1	4	0	0	0	0	0	0	0	1	0	3	0	1	2	1	5	0	0	3081	0	1	1
ENSG00000187980.6	chr1	20161253	20177424	-	16172	0	0	0	11	0	0	0	14	0	12	0	0	2	0	0	3	0	6	4	1	1	1	0	0	0	0	0	0	0	0	0	0	0	0	0	0	1	89	0	0	0
ENSG00000225986.1	chr1	20184242	20186486	-	2245	0	0	12	27	0	30	0	10	7	42	2	0	0	0	0	19	13	36	89	3	2	5	16	0	1	3	0	4	0	0	0	3	3	0	0	2	20	10	0	1	0
ENSG00000162543.5	chr1	20186085	20196048	+	9964	2	2	28	335	2	144	0	315	104	376	10	1	9	0	0	332	86	249	1062	21	45	60	72	2	1	18	0	49	0	5	2	5	102	8	6	13	125	76	0	3	1
ENSG00000228105.1	chr1	20243095	20244655	+	1561	0	0	0	0	0	0	0	0	0	1	0	0	0	0	0	0	0	0	0	0	0	0	0	0	0	0	0	0	0	0	0	0	0	0	0	0	0	0	0	0	0
ENSG00000158816.15	chr1	20290919	20354894	+	63976	0	0	0	21	0	11	0	0	0	2	0	0	0	0	0	2	4	1	11	1	5	2	1	0	0	0	1	2	0	2	10	0	2	1	0	0	7	5	0	0	1
ENSG00000226664.1	chr1	20294211	20323187	-	28977	0	0	0	2	0	0	0	0	0	2	0	0	0	1	0	0	0	0	1	0	0	0	0	1	0	0	0	0	0	0	2	0	0	1	0	0	1	3	0	0	0
ENSG00000236963.6	chr1	20360579	20431234	-	70656	3	0	2	2	2	0	0	0	0	37	1	0	0	1	3	2	1	0	0	1	1	0	0	1	1	1	0	5	0	1	1	0	0	0	27	0	7	26	0	0	2
ENSG00000226487.1	chr1	20412304	20413253	-	950	0	0	0	0	0	0	0	0	0	0	0	0	0	0	0	0	0	0	0	0	0	0	0	0	0	0	0	0	0	0	0	0	0	0	0	0	0	0	0	0	0
ENSG00000162545.5	chr1	20482391	20486220	-	3830	665	6	674	331	27	968	18	759	918	4839	15	258	20	103	46	6622	2210	1222	127	1066	171	5	55	225	821	2099	374	599	47	9	44	6	78	281	1502	399	520	1730	14	135	1
ENSG00000090432.6	chr1	20499448	20508161	-	8714	1241	1088	859	1679	1164	1266	991	448	1542	1093	745	840	756	1640	1467	712	1071	1086	1253	1033	729	1027	1825	994	639	1627	1049	1374	1059	1285	1753	315	1416	2638	1065	1178	1438	1090	650	671	1297
ENSG00000215520.3	chr1	20525989	20526751	+	763	0	0	0	2	0	0	0	0	0	1	0	0	0	0	0	0	0	0	0	0	0	0	0	0	2	1	0	0	0	0	0	0	0	0	0	0	1	0	0	0	0
ENSG00000183114.7	chr1	20552439	20555010	+	2572	4	21	16	0	2	8	5	0	4	85	1	0	9	0	1	0	104	1	0	0	2	0	63	0	44	88	0	4	35	2	4	0	2	0	2	6	0	56	22	55	0
ENSG00000158825.5	chr1	20588948	20618908	+	29961	47	2	1043	6	6	177	0	21	58	1853	3	455	3	8	523	558	1300	56	4	769	31	35	4	3	1381	351	724	190	1541	116	5	21	4	544	104	2819	6	2448	3	87	4
ENSG00000158828.7	chr1	20633455	20651511	+	18057	3174	1060	1780	2817	1135	1338	1234	739	2362	2939	1038	1356	1167	1491	3493	2490	4448	1322	1707	800	621	1954	1229	2579	2890	4808	2431	2296	2478	3473	2191	474	1640	2318	5089	5707	2867	2711	925	1878	616
ENSG00000284005.1	chr1	20633679	20633788	+	110	0	0	0	0	0	0	0	0	0	0	0	0	0	0	0	0	0	0	0	0	0	0	0	0	0	0	0	0	0	0	0	0	0	0	0	0	0	0	0	0	0
ENSG00000117242.7	chr1	20642657	20652193	-	9537	2674	874	1580	2377	973	1061	957	688	1904	2584	844	1082	1095	1224	2826	2053	3894	1076	1560	624	524	1754	1013	2288	2068	4011	2022	1887	2042	2818	1878	374	1394	2047	4095	4660	2286	2265	758	1475	543
ENSG00000244038.9	chr1	20651767	20661544	-	9778	14807	11659	10831	12328	13779	13024	11323	5225	15025	9049	7107	6896	11192	20957	17814	6953	10452	7721	13683	8417	6378	15087	18582	10765	6174	16707	11048	11070	6735	17404	18036	7427	21443	47634	9783	7482	15512	10642	10063	8265	16739
ENSG00000117245.12	chr1	20664014	20718017	-	54004	153	447	95	190	284	175	30	29	98	231	131	20	129	121	99	28	51	26	86	18	63	68	155	99	270	38	11	54	588	70	246	78	194	37	6	85	132	40	182	65	55
ENSG00000235432.1	chr1	20692734	20694013	-	1280	0	0	0	0	0	0	0	0	0	0	0	0	0	0	0	0	0	0	0	0	0	0	0	0	0	0	0	0	0	0	0	0	0	0	0	0	0	0	0	0	0
ENSG00000189410.11	chr1	20719732	20732837	-	13106	450	208	194	219	195	1352	181	24	387	478	283	388	705	3004	1012	194	277	191	32	360	54	95	564	387	624	419	11	253	995	557	57	539	81	908	21	65	581	276	816	917	977
ENSG00000233069.1	chr1	20732880	20733952	+	1073	6	0	3	0	0	1	0	0	1	6	1	5	2	6	2	0	2	0	0	2	0	0	0	4	7	1	0	0	2	2	0	0	0	0	1	1	5	0	0	1	12
ENSG00000127483.17	chr1	20742661	20787323	-	44663	8367	9067	6698	15837	10165	10046	12088	5185	10104	8456	6528	5777	4758	10871	9155	10286	9259	6684	17125	4088	4797	9480	5292	8957	8722	7781	6997	8140	9864	8187	10338	3514	7428	4345	4014	7959	12630	5799	9905	5710	12212
ENSG00000075151.20	chr1	20806292	21176888	-	370597	4768	5446	2633	5406	6057	4774	6047	1440	10484	3830	3699	3173	2542	4151	8088	5043	4225	3240	9531	1887	3328	4162	2337	3695	4566	4533	2635	3095	5366	5996	4931	1356	2864	3069	1850	4319	6238	1947	6336	3919	5072
ENSG00000251914.1	chr1	20841241	20841302	+	62	0	0	0	0	2	0	0	0	0	0	0	0	0	0	0	0	2	0	0	0	0	0	0	0	0	0	0	0	0	0	0	0	0	0	0	0	0	0	0	0	0
ENSG00000221808.1	chr1	20988314	20988432	-	119	0	0	0	0	0	0	0	0	0	0	0	0	0	0	0	0	0	0	0	0	0	0	0	0	0	0	0	0	0	0	0	0	0	0	0	0	0	0	0	0	0
ENSG00000233072.1	chr1	21003550	21003934	-	385	0	0	0	0	0	0	0	0	0	0	0	0	0	0	0	0	0	0	0	0	0	0	0	0	0	0	0	0	0	0	0	0	0	0	0	0	0	0	0	0	0
ENSG00000236073.2	chr1	21073639	21073753	-	115	0	0	0	0	0	0	0	0	0	0	0	0	0	0	0	0	0	0	0	0	0	0	0	0	0	0	0	0	0	0	0	0	0	0	0	0	0	0	0	0	0
ENSG00000235112.1	chr1	21161475	21162081	+	607	0	2	0	0	1	1	0	0	6	1	1	2	1	0	0	1	0	0	1	1	0	0	0	4	0	0	2	1	1	1	1	2	2	0	0	0	0	1	0	3	1
ENSG00000117298.14	chr1	21217247	21345504	-	128258	6549	1685	3952	4021	5311	15718	1891	2155	18808	5946	4132	3781	7011	27056	18698	5332	6381	3055	7710	6243	2096	15913	3244	7892	6820	7413	3662	7769	4696	9143	3638	1924	3435	16453	2282	7315	6324	3208	1131	6780	23444
ENSG00000236936.1	chr1	21266082	21267251	+	1170	2	0	0	2	2	4	0	5	1	1	0	1	0	2	3	5	4	0	0	0	0	1	0	3	1	0	2	2	0	1	0	2	1	1	0	0	0	3	0	1	4
ENSG00000231105.1	chr1	21293290	21299774	+	6485	26	4	3	27	25	49	14	18	51	50	2	4	24	489	36	15	41	5	26	45	13	45	1	48	31	3	22	5	6	27	5	13	11	36	3	17	14	9	16	41	71
ENSG00000236216.5	chr1	21397987	21398362	+	376	0	0	0	0	0	0	0	0	3	0	1	0	1	0	3	0	0	1	0	1	1	0	0	0	1	0	0	1	0	0	0	0	1	0	0	0	2	2	1	0	1
ENSG00000228823.1	chr1	21411460	21413293	-	1834	0	0	0	0	1	0	0	0	0	0	0	0	0	0	0	0	0	1	0	0	2	0	0	0	0	0	0	0	0	0	0	0	0	0	0	0	0	0	0	0	0
ENSG00000236009.1	chr1	21415898	21417492	+	1595	0	0	0	0	0	0	0	0	0	0	0	0	0	0	0	0	0	0	0	0	0	0	0	0	0	0	0	0	0	0	0	0	0	0	0	0	0	0	0	0	0
ENSG00000227001.3	chr1	21424625	21427967	-	3343	12	37	11	43	19	27	24	0	27	30	15	10	15	27	0	27	13	19	30	7	0	1	4	17	23	7	5	21	37	25	42	7	1	13	2	19	31	15	53	0	4
ENSG00000187952.9	chr1	21428303	21429536	+	1234	2	9	4	19	98	12	7	3	37	12	90	2	44	14	7	6	5	113	18	2	24	44	84	16	2	4	10	15	9	28	14	9	9	3	18	11	24	9	4	3	8
ENSG00000186543.7	chr1	21434318	21437558	+	3241	2	1	2	4	6	0	0	0	0	0	0	0	0	0	0	0	0	0	0	0	2	1	0	0	2	0	0	1	3	1	0	0	0	0	0	0	8	0	0	5	7
ENSG00000142794.18	chr1	21440128	21485005	+	44878	1161	573	371	1284	619	456	846	128	541	1424	256	343	386	1114	1178	595	584	308	593	290	469	1203	350	947	516	275	279	597	862	609	847	125	1104	145	546	500	1317	291	773	802	1098
ENSG00000176378.8	chr1	21459756	21460082	-	327	2	0	0	6	2	1	3	0	0	5	0	0	3	4	8	1	5	1	2	1	0	4	0	5	4	0	1	2	0	0	0	0	2	0	1	1	7	1	1	2	2
ENSG00000162551.13	chr1	21509372	21578412	+	69041	59	209	41	2809	213	102	20	22641	213	2	172	2	283	4	2	5	6	107	1276	27	282	3105	181	6	11	12	6	611	91	18	72	44	3908	10	6	28	6148	5	62	5	1
ENSG00000233431.1	chr1	21586472	21591187	+	4716	1	0	0	13	0	0	0	1	0	0	0	0	0	6	1	0	0	1	2	0	1	0	0	0	2	0	0	1	0	0	0	0	1	0	0	0	1	0	0	0	0
ENSG00000076864.19	chr1	21596215	21669363	-	73149	187	216	341	6439	799	226	177	330	115	637	501	8	486	1109	3773	1844	240	3900	2632	316	521	690	573	1189	97	10	998	889	206	997	517	154	1025	224	1138	1010	1994	230	107	220	10
ENSG00000090686.15	chr1	21678298	21783606	-	105309	3757	3882	2165	5470	4913	4346	3547	1333	4370	3112	2282	2569	3271	4513	4427	3366	3729	3780	5344	1414	2927	4087	3026	4359	4422	2366	2566	3210	2998	3128	3137	1914	4725	1329	1215	3126	8098	1762	3653	3473	4439
ENSG00000231978.2	chr1	21768269	21768575	+	307	0	1	2	1	0	0	0	0	0	0	0	0	1	0	0	0	0	0	0	0	3	0	0	2	1	0	0	0	0	0	0	0	0	0	0	0	0	1	0	0	0
ENSG00000187942.11	chr1	21812265	21825221	+	12957	1128	216	1560	4944	4425	2311	515	2507	10375	648	832	94	1806	4194	6694	1348	3356	1802	5625	1836	920	1741	4710	1729	462	1399	2609	6235	686	9414	217	2022	2543	4450	1779	3498	6475	1810	363	1234	3522
ENSG00000142798.17	chr1	21822245	21937297	-	115053	8929	1686	10099	32768	21747	17969	3560	19256	70983	4404	6298	646	13127	30343	55553	9566	20265	12227	33151	11014	5653	11980	37360	10455	2545	12123	7413	23374	4756	66113	1703	5016	16283	18441	13855	28846	50178	13030	2560	7744	24855
ENSG00000232037.3	chr1	21908098	21908580	+	483	1	0	0	0	1	3	1	0	0	1	0	0	1	0	2	0	1	0	1	0	0	0	1	1	1	0	0	0	0	0	0	2	1	1	0	0	0	0	0	2	0
ENSG00000283234.1	chr1	21950679	21956871	-	6193	0	0	0	12	0	2	0	0	5	0	2	0	0	2	9	0	6	0	2	5	5	1	0	1	0	0	0	8	0	5	0	9	1	4	0	2	1	1	0	0	2
ENSG00000219073.7	chr1	21977021	21998642	+	21622	0	0	0	2	1	0	0	4	13	0	1	1	22	8	0	28	1	0	2	0	0	0	10	0	2	0	46	3	1	3	0	25	0	12	0	36	1	1	0	1	2
ENSG00000273610.1	chr1	21987481	21987777	+	297	0	0	0	0	0	0	0	0	0	0	0	0	0	0	0	0	0	0	0	0	0	0	0	0	0	0	0	0	0	0	0	0	0	0	0	0	0	0	0	0	0
ENSG00000201919.1	chr1	21987816	21987919	+	104	0	0	0	0	0	0	0	0	0	0	0	0	0	0	0	0	0	0	0	0	0	0	0	0	0	0	0	0	0	0	0	0	0	0	0	0	0	0	0	0	0
ENSG00000142789.19	chr1	22001656	22012539	+	10884	0	0	0	2	0	1	0	0	14	0	2	0	5	77	0	15	3	0	1	2	0	0	53	0	0	0	12	0	0	4	0	185	0	171	1	38	0	0	0	1	3
ENSG00000278124.1	chr1	22010650	22010946	+	297	0	0	0	0	0	0	0	0	0	0	0	0	0	0	0	0	0	0	0	0	0	0	0	0	0	0	0	0	0	0	0	0	0	0	0	0	0	0	0	0	0
ENSG00000201273.1	chr1	22010985	22011088	+	104	0	0	0	0	0	0	0	0	0	0	0	0	0	0	0	0	0	0	0	0	0	0	0	0	0	0	0	0	0	0	0	0	0	0	0	0	0	0	0	0	0
ENSG00000228397.2	chr1	22023990	22026048	-	2059	173	252	95	233	182	204	281	42	257	114	65	80	110	318	68	119	169	131	173	27	67	216	196	235	81	145	99	72	50	466	136	141	237	186	87	213	376	54	244	106	201
ENSG00000218510.6	chr1	22024531	22031225	+	6695	527	774	311	1043	625	639	855	169	1003	378	228	241	426	1036	247	435	608	519	677	107	264	710	515	808	227	354	571	246	184	1225	458	803	777	566	315	578	1157	227	762	367	613
ENSG00000070831.15	chr1	22052627	22092946	+	40320	13461	8530	5138	9353	9765	9833	10707	4447	10314	8266	6123	8531	10294	18151	9609	8278	14347	7613	10496	6591	4357	8155	12729	9191	6933	9909	9070	5429	9058	10361	11466	4634	6576	10132	6024	10413	15518	6772	5893	6009	14284
ENSG00000230068.2	chr1	22059197	22064199	+	5003	0	0	0	0	0	0	0	0	0	0	0	0	0	0	0	0	0	0	0	0	0	0	0	0	0	0	0	0	0	0	0	0	0	0	0	0	0	0	0	0	0
ENSG00000271428.1	chr1	22068340	22068827	-	488	0	0	0	3	0	1	2	2	6	2	1	2	3	0	2	9	5	4	1	1	4	1	0	8	0	0	2	1	0	0	0	0	1	0	0	3	0	2	0	1	1
ENSG00000271840.1	chr1	22100613	22101360	+	748	0	1	3	3	5	1	7	0	5	1	0	3	2	3	0	3	2	1	3	0	3	4	0	6	12	0	3	1	0	0	4	2	4	0	2	1	1	0	1	6	1
ENSG00000162552.14	chr1	22117305	22143969	-	26665	14	6	12	255	57	11	35	105	79	49	9	1	35	43	33	92	57	151	18	96	43	93	14	135	3	3	40	87	14	108	63	14	5	11	131	56	227	84	23	5	13
ENSG00000266564.1	chr1	22266239	22266300	+	62	0	0	0	0	0	0	0	0	0	0	0	0	0	0	0	0	0	0	0	0	0	0	0	0	0	0	0	0	0	0	1	0	0	0	0	0	0	0	0	0	0
ENSG00000234397.3	chr1	22322840	22323331	-	492	0	0	1	2	0	0	0	1	0	0	0	1	0	1	1	0	1	2	1	0	0	1	2	0	0	1	1	0	2	0	2	1	1	1	3	0	1	2	2	0	3
ENSG00000279625.1	chr1	22364630	22366482	-	1853	0	0	0	0	1	0	0	0	0	0	0	0	0	0	0	0	0	0	0	0	0	0	0	0	0	0	0	0	0	0	0	0	0	0	0	0	0	0	0	0	0
ENSG00000184677.16	chr1	22451851	22531157	+	79307	1164	2577	898	3497	2181	1550	1736	560	2676	2309	1080	752	1661	2179	1816	1546	1495	1296	1936	738	1123	1613	782	1548	1494	870	2233	763	1637	1259	2875	1026	1829	745	818	1534	1793	1352	2097	1364	2939
ENSG00000237200.1	chr1	22517474	22519708	+	2235	0	0	0	0	0	0	0	0	0	0	0	0	0	0	0	0	0	0	0	0	0	0	0	0	0	0	0	0	0	0	0	0	0	0	0	0	0	0	0	0	0
ENSG00000070886.11	chr1	22563564	22603594	+	40031	0	249	15	22	2	1	3	7	15	77	17	0	20	0	0	5	5	16	11	0	6	1	4	8	5	2	1	32	0	18	5	2	7	0	0	5	39	3	49	2	4
ENSG00000276835.2	chr1	22633258	22633366	-	109	0	0	0	0	0	0	0	0	0	0	0	0	0	0	0	0	0	0	0	0	0	0	0	0	0	0	0	0	0	0	0	0	0	0	0	0	0	0	0	0	0
ENSG00000173372.16	chr1	22636506	22639608	+	3103	0	0	0	0	0	0	0	0	0	0	0	0	0	0	0	0	0	0	0	0	0	0	0	0	0	0	0	0	0	0	0	0	0	0	0	0	0	0	0	0	0
ENSG00000159189.11	chr1	22643630	22648110	+	4481	0	0	0	0	0	0	0	0	0	0	0	0	0	0	0	0	0	0	0	0	0	0	0	0	0	0	0	0	0	0	0	0	0	0	0	0	0	0	0	0	0
ENSG00000173369.15	chr1	22652762	22661538	+	8777	0	0	0	0	0	0	0	0	0	0	0	0	0	0	0	0	0	0	0	0	0	0	0	0	0	0	1	0	0	0	0	0	0	0	0	0	0	0	0	0	0
ENSG00000133216.16	chr1	22710839	22921500	+	210662	4266	98	957	3146	324	1800	599	158	1327	1668	1049	1776	180	5611	4838	2617	2559	1612	2238	1348	1131	2244	657	387	1929	68	1443	897	2186	2293	753	15	802	1425	2030	1769	851	4903	132	139	1361
ENSG00000265422.1	chr1	22719517	22719598	+	82	0	0	0	0	0	0	0	0	0	0	0	0	0	0	0	0	0	0	0	0	0	0	0	0	0	0	0	0	0	0	0	0	0	0	0	0	0	0	0	0	0
ENSG00000225952.1	chr1	22835713	22836849	-	1137	0	0	0	2	0	0	0	0	0	0	0	0	0	2	0	1	2	0	0	0	0	0	0	1	0	0	2	1	2	0	0	0	0	0	1	0	0	2	0	0	0
ENSG00000264014.1	chr1	22863159	22863226	-	68	196	6	30	120	8	85	25	7	48	68	49	101	4	267	193	102	127	57	80	54	47	75	24	14	70	3	27	16	88	98	31	0	37	63	83	86	34	193	9	4	63
ENSG00000215906.8	chr1	22953043	22965338	-	12296	0	0	1	0	1	0	0	0	0	12	0	0	0	0	0	0	4	0	0	3	0	0	0	0	0	0	1	0	0	0	0	0	1	0	0	0	1	0	0	0	1
ENSG00000227868.5	chr1	23010834	23015850	-	5017	3	11	7	28	16	4	3	0	6	19	10	2	7	2	10	9	13	3	16	14	2	6	0	21	7	0	16	3	3	26	8	4	6	0	3	6	11	4	11	6	9
ENSG00000004487.15	chr1	23019448	23083689	+	64242	6537	9993	6367	6547	6191	5168	4311	1236	5123	25846	3696	3049	5792	6861	6658	4545	19307	3416	6793	10383	3397	5108	4558	5683	4985	4223	7536	3772	6700	5361	14037	2153	5316	3204	2899	6450	7000	4717	9212	4171	7305
ENSG00000240553.1	chr1	23020147	23088058	-	67912	6185	9433	6684	6239	6093	5018	4175	1131	5338	26738	3676	3080	5751	6867	6368	4298	19780	3373	6896	10541	3447	5194	4530	5384	4954	4125	7421	3611	6319	5175	13380	2119	5274	3165	2772	6341	6857	4584	9066	4093	7621
ENSG00000263793.1	chr1	23044305	23044372	+	68	0	0	0	0	0	0	0	0	0	0	0	0	0	0	0	0	0	0	0	0	0	0	0	0	0	0	0	0	0	0	0	0	0	0	0	0	0	0	0	0	0
ENSG00000266802.1	chr1	23057858	23057934	-	77	0	0	0	0	0	0	0	0	0	0	0	0	0	0	0	0	0	0	0	0	0	0	0	0	0	0	0	0	0	0	0	0	0	0	0	0	0	0	0	0	0
ENSG00000169641.13	chr1	23084023	23177808	-	93786	2520	1367	936	1996	926	2077	1464	578	2143	2203	895	1283	1984	1911	1997	1762	1748	1078	1660	1282	1106	946	705	1022	1543	1443	608	702	1681	1575	1730	212	753	713	1144	2067	2424	1223	1119	1127	3920
ENSG00000229010.1	chr1	23140325	23141142	+	818	0	2	0	4	1	3	0	0	1	1	1	0	0	0	0	2	3	0	2	1	0	0	0	3	0	0	2	0	1	2	0	1	0	0	0	1	0	1	1	2	0
ENSG00000206935.1	chr1	23162704	23162810	+	107	0	0	0	0	0	0	0	0	0	1	0	0	0	0	0	0	0	0	0	0	1	0	0	3	0	0	1	0	0	0	0	0	0	0	0	1	0	0	0	1	0
ENSG00000252578.1	chr1	23163953	23164053	+	101	0	0	0	3	0	1	0	0	0	0	0	0	1	0	0	0	0	0	0	0	0	0	0	1	0	0	0	0	0	0	0	1	0	0	0	0	0	0	0	1	0
ENSG00000179546.4	chr1	23191895	23194729	-	2835	146	3	265	1	2	139	32	42	46	169	2	17	16	117	7	1266	82	1	4	581	10	21	19	23	117	31	12	3	23	982	28	91	2	32	321	110	224	152	3	3	2188
ENSG00000215381.3	chr1	23244765	23245224	+	460	0	0	0	0	0	1	1	0	0	0	0	0	0	1	0	0	0	1	0	0	0	0	1	0	0	0	0	0	1	0	0	0	0	0	3	0	1	0	0	0	0
ENSG00000261326.2	chr1	23281309	23286752	-	5444	168	83	71	653	348	104	147	45	431	375	238	295	79	149	557	260	330	197	1165	97	117	222	7	748	324	22	385	47	252	314	57	335	404	47	39	156	127	72	165	147	168
ENSG00000125944.18	chr1	23303771	23344336	-	40566	8437	14389	6304	7204	9334	11787	13775	3806	7967	6141	7792	9073	6964	11460	7730	7243	7443	7045	6682	7699	5126	7829	8224	8999	4529	8443	7278	6184	11303	8247	10644	2676	8637	4556	4937	8107	10903	8756	14159	6837	15368
ENSG00000125945.14	chr1	23359448	23369442	-	9995	592	726	362	970	1027	813	2537	154	612	696	906	131	260	869	797	733	670	469	1513	213	456	2428	219	498	573	277	238	343	318	707	826	137	583	319	357	441	979	391	410	426	549
ENSG00000249087.6	chr1	23368997	23371839	+	2843	148	177	39	231	228	151	350	75	117	217	139	31	52	121	182	107	148	85	397	59	94	449	13	269	164	46	153	102	43	212	73	122	638	49	78	64	164	66	111	103	86
ENSG00000201405.1	chr1	23370254	23370346	+	93	0	0	0	0	0	0	0	0	0	0	0	0	0	0	0	0	0	0	0	0	0	0	0	0	0	0	0	0	0	0	0	0	0	0	0	0	0	0	0	0	0
ENSG00000271420.1	chr1	23378380	23379029	-	650	0	0	1	2	0	2	2	0	1	0	1	0	0	0	0	7	0	1	0	0	3	0	0	3	0	1	0	0	1	1	1	0	0	0	0	0	0	0	0	0	1
ENSG00000204219.9	chr1	23381061	23424740	-	43680	259	38	808	231	32	1320	241	87	60	98	17	132	22	38	102	1918	156	264	65	26	250	76	3	87	56	637	43	104	401	266	600	539	15	56	80	65	2721	41	61	21	164
ENSG00000232482.2	chr1	23410832	23412146	+	1315	1	0	0	1	0	0	0	0	1	1	0	0	0	0	0	2	0	0	0	0	1	1	0	0	0	0	0	0	0	1	0	0	0	0	0	0	1	0	0	0	0
ENSG00000088280.18	chr1	23428563	23484568	-	56006	1888	1092	735	1749	978	712	3750	147	843	1236	581	30	242	247	1646	607	455	234	1845	14	952	1534	339	476	133	394	1142	584	735	483	1198	67	857	25	876	553	2842	923	1257	559	506
ENSG00000007968.6	chr1	23506430	23531220	-	24791	340	1136	301	1006	779	1089	2878	340	520	281	430	116	684	963	164	857	408	1219	561	186	530	743	1248	952	31	304	603	384	321	329	3801	149	544	45	643	375	1162	374	1267	784	1059
ENSG00000235052.1	chr1	23549139	23550915	-	1777	13	21	11	16	31	12	38	15	29	20	10	5	4	14	4	29	51	9	18	1	10	6	1	26	4	10	2	19	6	21	30	22	36	1	20	2	151	19	12	5	47
ENSG00000117318.8	chr1	23557918	23559794	-	1877	2552	7312	4061	607	7331	1482	32719	1882	1450	3549	8710	533	1896	1293	2696	133	2707	3183	2434	113	3470	677	4029	3557	665	2469	55	2603	1206	792	8085	411	1869	54	2934	4524	14132	6267	1852	6122	3959
ENSG00000197880.8	chr1	23581495	23640568	+	59074	4	6	23	6	7	1	19	36	6	9	4	0	3	4	0	18	29	10	2	0	57	7	2	4	0	1	0	5	1	4	4	1	6	1	32	2	12	19	0	10	0
ENSG00000229239.2	chr1	23670294	23680259	+	9966	1	1	0	1	0	0	1	0	0	0	0	0	0	0	1	0	2	1	0	0	0	0	0	1	0	0	1	0	0	0	0	0	0	0	0	0	1	0	0	0	0
ENSG00000142676.12	chr1	23691779	23696425	+	4647	32173	18753	11558	17357	22432	45125	42833	4706	17175	14753	16130	25708	17838	28855	13239	16486	30266	19142	20855	16143	8298	15993	21766	17891	30057	18524	25392	18224	22320	18969	26268	17083	22155	21728	11357	10300	17956	10082	27232	16724	41046
ENSG00000011007.12	chr1	23743155	23762059	+	18905	2284	4762	2116	2236	3676	3756	5423	856	4437	2200	2510	1609	3640	4497	2749	2103	2309	2751	4231	2055	1975	2751	3012	3384	2939	2598	2217	2243	2613	1654	4050	942	1638	3429	1135	1824	3893	1780	2616	1278	3670
ENSG00000236810.5	chr1	23760382	23778287	-	17906	504	975	455	914	1170	830	1565	366	1253	699	557	383	624	973	830	569	776	648	1261	399	588	740	547	1147	796	564	797	772	649	511	897	379	616	693	319	465	954	282	673	445	755
ENSG00000057757.9	chr1	23778405	23788232	+	9828	2292	2234	1206	1768	1951	2468	1933	716	2777	1049	1149	1165	1328	2387	1946	1668	1680	2009	2376	1238	869	1446	1527	1519	3244	1437	1806	2314	1118	1474	2702	898	1517	1730	1315	1597	1843	1145	987	1114	1652
ENSG00000011009.10	chr1	23790970	23795539	+	4570	2812	2119	1636	4398	2810	2522	2538	735	1586	1680	1406	914	2321	2983	1935	3008	1275	1850	3846	2217	1646	2508	2109	2331	2345	2129	3496	2932	1934	3494	5194	2502	2212	3393	1178	1548	4872	1648	2237	2389	4429
ENSG00000117308.14	chr1	23795599	23800804	-	5206	3545	1264	1033	2465	2465	3981	1033	1114	1624	1335	587	1592	1207	4401	2106	4081	1292	1948	1240	2073	280	2106	4110	2565	1520	1995	624	2470	1589	2176	3132	2920	1128	7252	1396	2406	6658	2285	607	3302	1106
ENSG00000117305.14	chr1	23801885	23838620	-	36736	1210	622	404	2361	1310	1130	963	410	2078	1145	227	663	735	1958	1175	1213	940	1078	1417	517	435	1490	956	1530	1250	886	1355	1228	572	2209	1863	466	650	2837	703	977	2968	410	813	1105	1080
ENSG00000179163.11	chr1	23845077	23868294	-	23218	547	119	5128	1384	1031	875	1109	683	952	791	525	44	746	1456	968	2085	800	703	959	715	295	752	982	1828	1400	917	2327	1675	355	1913	1559	607	1450	11576	1022	375	15276	863	500	1544	33
ENSG00000188822.7	chr1	23870526	23913362	-	42837	1	0	2	13	6	2	1	0	8	2	3	1	0	2	2	2	2	5	5	0	1	1	1	7	3	0	6	3	0	2	0	1	1	2	3	3	3	0	1	1	3
ENSG00000229106.1	chr1	23901471	23902737	-	1267	0	0	0	0	0	0	0	0	0	0	0	0	0	0	0	0	0	0	0	0	0	0	0	0	0	0	0	0	0	0	0	0	0	0	0	0	0	0	0	0	0
ENSG00000232557.3	chr1	23907111	23907885	+	775	0	0	0	0	0	0	0	0	0	0	0	0	0	0	0	0	0	0	0	0	0	0	0	0	0	0	0	0	0	1	0	0	0	0	0	0	1	0	0	0	0
ENSG00000264926.1	chr1	23929070	23929147	+	78	0	0	0	0	0	0	0	0	0	0	0	0	0	0	0	0	0	0	0	0	0	0	0	0	0	0	0	0	0	0	0	0	0	0	0	0	0	0	0	0	0
ENSG00000230228.2	chr1	23949016	23949383	-	368	0	0	0	0	6	0	1	0	0	0	0	0	0	1	0	0	0	0	0	0	0	0	0	12	1	0	1	0	0	0	6	0	2	0	0	0	2	1	0	0	1
ENSG00000189266.11	chr1	23959109	23963462	+	4354	2305	5759	2275	2758	4810	2796	4213	1472	5539	2453	2566	3352	3298	5113	2419	4831	4659	3121	4794	1761	1409	2396	2108	3488	5076	2194	2618	3019	2729	3109	2577	1778	3670	4644	774	1910	7976	1736	3324	2139	4796
ENSG00000188529.14	chr1	23964804	23980927	-	16124	4012	8428	4930	9090	6303	5943	6249	2490	11427	5542	5736	5277	5168	5704	7131	8314	6482	5749	8814	3966	4282	5100	3813	6323	7663	3339	5623	4856	6691	4599	5345	3540	5630	3231	2984	4542	9153	4631	8704	4456	6974
ENSG00000215905.4	chr1	24007881	24008519	-	639	0	0	0	0	0	0	0	0	0	0	0	0	0	0	0	0	0	0	0	0	0	0	0	0	0	0	0	0	0	0	0	0	0	0	0	0	1	0	0	0	0
ENSG00000225315.2	chr1	24040835	24086799	+	45965	3	0	3	13	16	9	1	1	53	4	4	13	6	6	4	317	3	10	17	1	4	2	2	3	11	6	28	11	108	6	2	1	5	79	1	81	51	9	6	0	5
ENSG00000142661.18	chr1	24056035	24112175	-	56141	8	0	2	24	21	22	6	5	132	7	7	12	6	18	6	668	1	5	22	3	10	1	2	3	20	2	27	19	255	16	1	3	1	186	4	199	57	15	4	2	1
ENSG00000230703.1	chr1	24066774	24083565	+	16792	0	0	0	0	0	0	0	0	0	0	0	0	0	0	0	0	0	0	0	0	0	0	0	0	0	0	0	0	0	0	0	0	0	0	0	0	0	0	0	0	0
ENSG00000142677.3	chr1	24119771	24143121	-	23351	21	18	186	202	62	152	3	175	22	318	1	0	3	77	14	3504	59	122	13	122	52	164	2	245	33	21	46	127	49	3	2	6	16	0	13	49	544	44	28	44	28
ENSG00000185436.11	chr1	24154157	24187959	-	33803	11	112	591	1876	2465	265	0	399	803	232	97	4	260	577	78	1613	172	436	317	292	134	1667	28	607	53	52	634	705	163	486	0	67	60	5	289	47	1034	14	306	338	1
ENSG00000230023.2	chr1	24200240	24211693	+	11454	0	3	0	19	1	0	0	2	4	3	0	0	0	0	0	9	0	0	3	4	3	0	0	2	0	0	0	1	0	1	0	1	0	0	3	0	3	0	1	1	1
ENSG00000232298.2	chr1	24307556	24321901	-	14346	19	5	124	41	2	21	9	97	2	14	1	16	69	1	32	194	10	127	5	36	74	6	1	94	3	3	65	34	1	21	2	35	0	118	11	1	417	13	0	69	0
ENSG00000158055.15	chr1	24319322	24364482	+	45161	398	223	386	587	212	298	152	515	372	231	134	246	310	531	366	857	154	803	359	428	334	434	124	327	157	169	975	420	356	658	301	127	103	1049	162	298	1096	231	150	529	482
ENSG00000001460.17	chr1	24356999	24416934	-	59936	749	475	232	809	374	560	279	313	709	438	286	677	301	1047	615	465	431	690	685	308	276	810	257	571	236	427	536	517	793	989	548	107	249	815	260	601	1042	349	259	699	943
ENSG00000001461.16	chr1	24415794	24472976	+	57183	2275	574	923	4719	1097	1643	1012	962	2074	891	1150	1554	1086	2550	1565	1891	1848	2655	3096	965	722	2199	210	1761	665	1177	1079	2809	1980	2704	1943	600	1276	3238	1127	1402	3658	1302	451	841	1795
ENSG00000117602.11	chr1	24502351	24541040	+	38690	520	194	1002	984	180	15	174	805	604	912	427	239	250	2263	191	1894	703	885	913	147	601	897	11	533	273	664	3326	877	976	1452	955	212	479	841	433	826	1667	479	830	838	617
ENSG00000264443.1	chr1	24538802	24556024	-	17223	121	59	316	343	75	1	49	256	160	322	117	62	64	432	52	557	318	208	367	31	183	299	3	196	61	133	1965	298	291	451	197	120	96	238	80	164	496	110	274	287	158
ENSG00000184454.6	chr1	24556111	24609328	+	53218	0	0	43	55	5	27	0	27	76	6	28	3	2	448	0	137	8	1114	81	3	21	42	0	2	15	1	18	58	1	3502	4	332	9	1004	5	5	431	0	0	623	0
ENSG00000227312.2	chr1	24563627	24563974	+	348	0	0	0	0	0	0	0	0	0	0	0	0	0	0	0	0	0	0	0	0	0	0	0	0	0	0	0	0	0	0	0	0	0	0	0	0	0	0	0	0	0
ENSG00000239106.1	chr1	24625411	24625513	-	103	0	0	0	0	0	0	0	0	0	0	0	0	0	0	0	0	0	0	0	0	0	0	0	0	0	0	0	0	0	0	0	0	0	0	0	0	0	0	0	0	0
ENSG00000133226.16	chr1	24631716	24673267	+	41552	4236	9369	3893	6283	5528	5875	5397	1657	5188	3422	2660	2489	5365	5411	4877	5123	3601	3928	5109	3639	2565	4393	3356	4680	7805	3362	2997	3691	4277	4026	6922	1668	3582	4099	2724	3925	8013	2914	6354	4942	7432
ENSG00000169504.14	chr1	24745357	24844324	+	98968	22970	10935	6294	5016	15981	5734	12897	4724	41574	11010	6311	24469	5226	18888	9342	3097	14485	5276	15066	3773	5415	6853	3820	9582	11522	10704	5672	9991	42380	6322	4209	1255	4866	4062	1975	8966	11088	5654	5665	8594	10705
ENSG00000238482.1	chr1	24777873	24777979	-	107	0	0	0	0	3	0	0	0	2	0	0	0	0	0	0	0	1	0	0	0	0	0	0	0	0	0	0	0	0	0	0	0	0	0	0	0	0	0	0	1	0
ENSG00000020633.18	chr1	24899511	24965121	-	65611	1220	6	1017	430	427	158	850	13	1720	7	70	141	31	10	197	22	45	1111	14	8	136	458	2	54	668	10	7	126	738	429	1405	4	199	5	58	408	493	457	1037	232	402
ENSG00000278034.1	chr1	24919345	24919416	-	72	0	0	0	0	0	0	0	0	0	0	0	0	0	0	0	0	0	0	0	0	0	0	0	0	0	0	0	0	0	0	0	0	0	0	0	0	0	0	0	0	0
ENSG00000229162.1	chr1	24961345	24963097	+	1753	2	0	2	5	3	0	4	0	6	0	0	0	0	1	1	0	0	4	0	0	3	2	0	0	5	0	0	0	1	13	8	0	1	0	2	1	17	2	1	3	0
ENSG00000261025.1	chr1	24968423	24970865	-	2443	0	0	0	0	0	0	0	0	0	0	0	0	0	0	0	0	1	0	0	0	0	0	0	0	0	0	0	1	0	0	0	0	0	0	0	0	5	0	0	0	0
ENSG00000264371.1	chr1	25023503	25023586	+	84	0	0	0	0	0	0	0	0	0	0	0	0	0	0	0	0	0	0	0	0	0	0	0	0	0	0	0	0	0	0	0	0	0	0	0	0	0	0	0	0	0
ENSG00000233755.1	chr1	25043707	25113120	-	69414	6	1	0	0	1	0	0	0	2	3	0	10	0	0	5	0	0	2	2	2	2	1	1	0	0	0	1	3	40	0	1	0	1	1	0	1	2	1	1	2	30
ENSG00000233419.3	chr1	25125053	25125454	-	402	0	0	0	1	0	0	0	0	0	0	0	0	0	0	0	0	0	1	0	0	0	0	0	0	0	0	0	0	0	0	0	0	0	0	0	0	0	0	0	0	0
ENSG00000231953.2	chr1	25208139	25209437	+	1299	0	1	1	1	0	0	0	0	0	0	0	0	0	0	0	0	0	0	0	0	0	0	0	0	0	0	0	0	0	0	0	0	1	0	0	0	1	0	0	0	0
ENSG00000117614.9	chr1	25222679	25232502	-	9824	2347	1597	1025	2112	1810	1212	1510	487	3370	748	944	2581	1295	2655	1209	1926	1725	997	2044	1017	926	1424	1265	1904	2674	1116	1389	1030	1048	2926	1508	1594	1736	2114	644	1081	2109	778	1407	1025	1714
ENSG00000117616.17	chr1	25242237	25338213	-	95977	1986	1557	1269	7593	3698	985	1440	1086	3665	1966	1691	938	1090	1614	2635	4935	3889	1379	9153	914	991	2440	451	8015	4153	723	2601	1597	1097	2620	1067	3258	5062	1166	541	2244	2249	1064	1927	2148	2752
ENSG00000272432.1	chr1	25247837	25248321	+	485	6	6	3	8	13	2	4	0	5	8	3	1	1	4	4	9	6	2	4	0	2	6	3	8	0	3	0	4	2	2	6	3	6	2	1	2	7	5	2	1	2
ENSG00000261349.1	chr1	25266102	25267136	-	1035	0	0	0	0	0	0	0	0	0	0	0	0	0	0	0	0	0	0	0	0	0	0	0	0	0	0	0	0	0	0	0	0	0	0	0	0	0	0	0	0	0
ENSG00000187010.19	chr1	25272393	25330445	+	58053	115	28	4	340	94	9	52	78	13	164	198	87	53	65	230	107	278	69	375	26	114	150	9	3108	235	57	101	35	9	174	36	88	179	24	37	30	120	50	159	594	133
ENSG00000224183.1	chr1	25294164	25294643	-	480	0	0	0	0	0	0	0	0	0	0	0	0	0	0	0	0	0	0	0	0	0	0	0	0	0	0	0	0	0	0	0	0	0	0	0	0	0	0	0	0	0
ENSG00000259984.1	chr1	25336429	25337465	-	1037	0	0	0	0	0	0	0	0	0	0	0	0	0	0	0	0	0	0	0	0	0	0	0	0	0	0	0	0	0	0	0	0	0	0	0	0	0	0	0	0	0
ENSG00000183726.10	chr1	25337917	25362361	+	24445	5006	2311	3081	4242	3768	1531	2705	1843	3351	2710	3659	2625	2154	5374	4020	3228	3914	2013	5219	1323	1201	3737	3215	13095	4032	4352	3061	2641	3993	5296	3603	2022	4210	6221	1368	2777	5473	1674	2371	6586	3164
ENSG00000188672.17	chr1	25362249	25430192	-	67944	72	61	136	208	180	54	97	72	141	150	111	87	69	161	109	82	254	38	248	39	69	244	105	481	130	155	129	165	99	194	143	163	200	149	43	85	257	41	70	202	94
ENSG00000238084.4	chr1	25398721	25399198	+	478	11	8	7	5	5	3	7	1	9	4	1	13	7	8	7	6	4	12	4	2	2	12	6	4	14	11	10	8	8	4	15	4	13	10	9	4	19	6	12	7	11
ENSG00000204178.9	chr1	25430858	25500209	+	69352	714	631	642	1351	1194	532	892	313	2700	1234	1054	644	1028	1595	978	1531	939	816	1563	307	395	1385	1289	755	1138	613	980	940	865	851	1603	466	1362	1266	365	1465	1259	581	755	478	1135
ENSG00000157978.11	chr1	25543580	25568886	+	25307	1089	795	1251	1527	573	819	960	634	945	1223	624	197	704	921	829	2851	1297	572	1577	892	423	1970	944	1026	259	655	873	863	414	703	2246	359	771	410	1395	1457	1001	1285	536	977	992
ENSG00000225643.1	chr1	25581478	25590356	+	8879	7	4	2	11	13	11	6	15	5	14	3	1	2	8	9	12	12	7	61	6	1	25	2	7	13	2	8	7	1	4	15	5	25	0	9	4	22	4	2	31	11
ENSG00000117643.14	chr1	25617468	25786207	+	168740	84	52	127	39	20	279	79	7	11	191	802	6	8	3	40	120	52	96	49	0	6	1330	52	59	11	9	9	18	76	4	141	3	64	4	36	23	60	43	67	24	7
ENSG00000233478.1	chr1	25644544	25659111	-	14568	1	1	0	1	0	1	3	0	0	1	6	0	1	0	2	1	0	1	0	0	1	4	0	1	5	0	0	1	1	0	1	1	1	1	0	3	1	0	1	0	0
ENSG00000162430.16	chr1	25800176	25818224	+	18049	1207	1857	635	658	352	763	1480	147	506	1478	665	322	467	1116	885	724	431	385	602	275	310	1673	1216	1337	264	1216	309	318	439	1341	2588	108	757	361	370	969	1306	822	1403	1405	1361
ENSG00000255054.3	chr1	25811470	25823744	+	12275	2	4	5	3	3	6	5	0	1	7	0	4	2	2	9	8	6	2	6	1	7	9	1	9	0	2	10	6	0	12	6	2	4	2	3	1	5	3	8	8	2
ENSG00000228172.5	chr1	25816749	25820797	-	4049	1631	2270	1029	1401	768	1027	2238	315	967	2431	994	596	812	1661	1472	888	850	736	1010	408	558	2486	1762	1848	430	1847	1133	858	820	1893	3608	391	1171	829	570	1283	1902	1040	1937	2071	1743
ENSG00000117640.17	chr1	25818640	25832942	+	14303	1316	1188	519	2533	946	587	1623	315	1355	1141	697	648	1088	1066	1157	982	1000	890	1299	331	711	1074	910	755	968	844	931	882	1060	1029	1839	811	1336	864	223	813	1473	521	1050	925	890
ENSG00000272478.1	chr1	25831913	25832134	-	222	0	0	0	0	0	0	0	0	0	0	0	0	0	0	0	0	0	0	0	0	0	0	0	0	0	0	0	0	0	0	0	0	0	0	0	0	0	0	0	0	0
ENSG00000127423.10	chr1	25831913	25859458	-	27546	636	970	376	1172	518	318	1044	292	903	740	562	444	802	847	479	554	784	679	1030	432	515	781	746	610	527	526	699	1005	690	578	1278	500	899	573	573	681	942	498	690	659	656
ENSG00000236528.1	chr1	25859613	25863420	+	3808	777	648	277	564	108	250	273	426	723	722	25	293	1716	1414	60	328	462	823	434	573	266	1639	1950	706	785	364	218	921	749	7624	1096	3071	401	1097	65	336	2709	619	412	1320	663
ENSG00000182749.5	chr1	25861210	25871253	-	10044	992	855	346	712	126	318	322	609	1069	976	45	401	2274	1763	88	435	725	1039	556	710	334	1991	2509	1029	949	438	297	1034	906	10012	1442	3695	490	1237	61	432	3528	744	537	1705	848
ENSG00000207302.1	chr1	25877496	25877605	+	110	0	0	0	0	0	0	0	0	0	2	0	0	0	0	0	1	2	0	0	0	0	0	0	1	0	0	0	0	0	2	0	1	0	0	0	0	0	0	0	0	0
ENSG00000117632.22	chr1	25884181	25906991	-	22811	11748	9969	7727	9703	13564	7650	8868	3851	8025	10532	9305	11174	13116	20485	3936	6417	12756	9174	7029	7304	4547	14987	11855	12207	5394	12349	10580	14404	22430	7983	21709	3674	13966	5215	6067	10000	17010	3864	15685	12511	14136
ENSG00000229786.1	chr1	25887360	25887610	+	251	0	0	1	3	0	0	0	0	4	8	0	2	6	3	1	2	5	0	1	1	3	1	0	1	0	0	0	0	0	1	1	1	0	0	1	2	3	0	4	1	0
ENSG00000223624.1	chr1	25888970	25889109	+	140	0	0	0	3	1	0	2	0	1	1	0	0	1	2	1	0	5	0	0	0	4	2	0	0	0	1	0	0	0	1	1	0	1	0	2	0	1	0	1	0	0
ENSG00000283938.1	chr1	25906362	25906454	-	93	0	0	0	0	0	0	0	0	0	0	0	0	0	0	0	0	0	0	0	0	0	0	0	0	0	0	0	0	0	0	0	0	0	0	0	0	0	0	0	0	0
ENSG00000158006.13	chr1	25959767	25998157	-	38391	281	500	381	1705	672	209	883	619	558	636	231	156	593	869	286	951	551	611	453	284	360	556	781	794	233	361	451	595	250	916	1778	476	478	708	500	466	1169	294	442	711	813
ENSG00000207237.1	chr1	25964197	25964300	+	104	0	0	0	0	0	0	0	0	0	0	0	0	0	0	0	0	0	0	1	0	0	0	1	3	0	0	0	0	0	1	1	0	0	0	0	0	0	0	0	0	0
ENSG00000252190.1	chr1	26006006	26006130	+	125	0	0	0	0	0	0	0	0	0	0	0	0	0	0	0	0	0	0	0	0	0	0	0	0	0	0	0	0	0	0	0	0	0	0	0	0	0	0	0	0	0
ENSG00000252691.1	chr1	26006216	26006299	+	84	0	0	0	0	0	0	0	0	0	0	0	0	0	0	0	0	0	0	0	0	0	0	0	0	0	0	0	0	0	0	0	0	0	0	0	0	0	0	0	0	0
ENSG00000158008.9	chr1	26019884	26036464	+	16581	11	95	18	61	2	3	35	21	21	59	9	1	17	3	4	19	19	8	51	1	7	24	5	62	14	2	11	12	11	37	59	13	38	2	49	2	38	55	57	31	2
ENSG00000158014.14	chr1	26037252	26046133	-	8882	2	1	31	214	1	3	1	97	48	7	2	0	2	0	1	53	42	11	1	0	27	84	9	4	19	1	9	24	0	2	5	1197	2	61	0	1	9	4	0	1	0
ENSG00000284309.1	chr1	26046665	26049099	+	2435	0	1	0	4	0	0	0	7	0	0	0	0	0	0	0	7	0	0	2	0	0	1	0	0	0	0	0	0	0	0	1	57	0	0	0	0	0	0	1	0	0
ENSG00000158022.6	chr1	26051304	26068436	-	17133	4	0	0	0	2	2	0	1	1	4	11	7	0	0	3	11	2	0	2	0	0	0	0	4	3	0	22	3	0	6	3	19	1	0	1	0	0	0	0	33	1
ENSG00000175087.9	chr1	26111165	26125543	+	14379	395	316	536	607	288	148	729	213	1044	515	164	169	272	380	134	880	545	553	523	248	213	640	346	465	510	160	315	265	206	543	352	173	524	255	218	244	564	298	278	421	333
ENSG00000197245.5	chr1	26159020	26163962	+	4943	15	232	0	5	1	10	32	0	11	4	2	0	6	0	0	5	0	7	6	0	2	2	33	3	6	0	2	4	10	0	4	30	2	1	1	1	2	10	3	13	25
ENSG00000282872.1	chr1	26164161	26168581	-	4421	1	3	1	3	0	1	2	0	2	3	1	0	1	1	0	1	0	0	4	0	1	1	0	3	1	0	1	0	0	0	3	3	1	0	0	0	0	0	0	0	0
ENSG00000236782.6	chr1	26169516	26171821	-	2306	774	746	351	676	670	469	597	269	1135	398	330	509	729	1007	373	355	454	624	491	413	318	496	883	725	669	635	801	885	681	558	1080	593	551	1772	484	324	929	429	725	520	1681
ENSG00000142684.8	chr1	26169871	26170873	+	1003	732	691	321	624	554	402	526	186	1061	315	294	434	602	863	339	340	442	606	404	376	222	476	763	643	638	583	805	842	631	505	1082	498	567	1583	415	302	816	330	669	450	1644
ENSG00000142675.17	chr1	26177403	26189886	+	12484	119	47	472	2124	50	302	34	424	858	850	23	8	850	70	104	2077	922	689	29	624	508	1010	597	867	233	58	667	741	38	1636	39	967	173	867	502	290	1717	782	25	283	36
ENSG00000188782.8	chr1	26190561	26202968	+	12408	0	0	0	2	0	0	0	0	0	8	0	0	1	1	0	1	4	1	0	0	1	4	1	3	1	0	2	3	0	16	0	2	1	2	0	1	3	4	0	1	0
ENSG00000236155.6	chr1	26209741	26229840	+	20100	10	2	4	18	7	1	1	10	3	6	5	0	0	4	2	6	8	2	4	2	4	91	0	101	15	1	22	11	1	1	2	0	4	0	1	0	4	7	0	14	2
ENSG00000278572.1	chr1	26218581	26220476	-	1896	2	1	0	2	2	0	2	0	0	0	1	0	1	2	0	0	1	3	0	0	1	7	0	0	0	0	0	0	0	0	0	0	2	0	0	0	0	1	0	1	0
ENSG00000130695.14	chr1	26234153	26279038	+	44886	2471	2114	1228	2591	2144	899	1922	501	2127	2347	856	448	1842	2641	1215	1854	1163	1219	2173	871	567	1533	1230	2478	2155	1359	1997	1803	2450	1736	3297	763	2051	748	1674	1975	2495	912	1987	1955	2463
ENSG00000270733.1	chr1	26263041	26263398	-	358	1	1	2	2	3	2	4	0	0	3	0	2	5	9	1	3	3	2	2	1	0	2	0	8	1	0	4	2	6	3	8	2	4	0	1	1	2	2	5	1	7
ENSG00000142669.14	chr1	26279176	26281522	+	2347	5970	1514	2595	2434	2805	1719	731	1905	1605	3438	864	3033	4490	2427	3848	4074	1561	1298	2976	3478	850	1383	3141	2027	2273	7359	7052	4339	3692	1595	4466	1735	3829	2510	1005	2819	5782	2527	1239	2652	11282
ENSG00000158062.20	chr1	26281328	26318363	-	37036	2017	1262	1159	2780	1917	898	895	919	866	1896	628	1010	2008	1339	2050	2262	1089	907	2949	1632	822	1083	1458	1256	986	2296	2595	1629	1504	1705	2009	1462	3015	1207	959	1966	1886	1390	954	1274	3420
ENSG00000169442.8	chr1	26317957	26320523	+	2567	3	7	2	8	15	0	2	5	17	11	2	1	20	1	3	7	6	4	22	5	1	2	1	7	4	0	20	3	9	2	7	0	67	2	2	3	6	5	1	1	3
ENSG00000176092.14	chr1	26321859	26360052	-	38194	16	42	106	654	64	20	26	888	944	642	3	5	1690	82	438	2306	552	366	118	1227	189	78	121	46	13	1	1772	835	39	2377	125	214	30	2831	3967	862	1084	1580	23	251	0
ENSG00000225854.2	chr1	26326688	26327033	+	346	0	1	0	7	0	0	0	0	14	6	0	0	7	0	0	15	5	2	2	5	3	1	0	1	0	0	7	1	0	6	0	1	0	2	4	3	3	6	0	4	0
ENSG00000176083.17	chr1	26361634	26374522	-	12889	2	0	0	0	1	0	4	0	1	0	0	0	0	0	2	2	0	0	0	0	0	1	1	0	1	1	0	0	0	1	0	1	1	0	0	0	3	0	0	1	3
ENSG00000131914.10	chr1	26410778	26429722	+	18945	20	6652	1	18	962	0	5	19	69	3	2	1	6042	2	0	2	3	3	53	3	13	3	0	4	3	3	301	6	2	2	3345	64	0	0	0	0	7	2	9	52	7
ENSG00000117682.16	chr1	26432282	26471294	+	39013	1739	1139	612	2789	2484	1074	1546	674	1802	924	678	746	1789	2267	1635	1923	1011	1815	1714	917	581	1505	1617	1948	2681	1203	1240	1544	1197	1408	2127	614	1171	2100	893	970	2671	942	1234	1659	2989
ENSG00000223583.1	chr1	26454653	26455187	-	535	0	4	2	10	6	1	8	0	8	4	3	1	9	2	0	5	3	4	13	1	1	2	1	1	2	2	5	2	1	6	3	3	2	2	1	5	1	4	5	2	1
ENSG00000225891.1	chr1	26462756	26467282	-	4527	12	56	11	42	41	21	25	20	37	43	13	11	12	20	16	42	47	33	29	13	24	33	6	46	32	7	27	25	3	17	19	18	13	20	17	17	34	20	40	42	25
ENSG00000198830.10	chr1	26472450	26475972	+	3523	18437	11972	12071	11073	18656	10978	10691	5518	10200	10473	7799	9705	14536	11961	11512	11134	11436	11147	9624	12990	5595	15773	19316	12085	3702	9548	19762	7418	14132	11080	12791	4192	14626	19436	9168	13498	25579	10089	9884	6734	16379
ENSG00000224129.1	chr1	26519354	26520250	-	897	0	0	0	0	1	0	0	0	0	0	1	0	0	0	0	0	0	0	0	0	0	0	2	0	0	0	1	0	0	1	0	0	0	0	0	0	0	0	0	0	0
ENSG00000117676.13	chr1	26529761	26575030	+	45270	1576	1858	1813	2402	1699	1341	1165	857	1214	2542	1787	384	3360	6119	1971	4264	2800	3653	2783	1036	1100	2379	3821	2225	1606	788	1542	2498	2026	3551	2951	2231	2558	879	1890	2799	3295	1986	983	3000	1548
ENSG00000238705.1	chr1	26554542	26554593	+	52	0	0	0	0	0	0	0	0	0	0	0	0	0	0	0	0	0	0	0	0	0	0	0	0	0	0	0	0	0	0	0	0	0	0	0	0	0	0	0	0	0
ENSG00000243905.3	chr1	26593243	26593546	-	304	0	0	0	0	0	0	0	0	0	0	0	0	0	0	0	0	0	0	0	0	0	0	0	0	0	0	0	0	0	0	0	0	0	0	0	0	0	0	0	0	0
ENSG00000252802.1	chr1	26593940	26594041	-	102	0	0	0	0	0	0	0	0	0	0	0	0	0	0	0	0	0	0	0	0	0	0	0	0	0	0	0	0	0	0	0	0	0	0	0	0	0	0	0	1	0
ENSG00000252429.2	chr1	26602369	26602432	-	64	0	0	0	0	0	0	0	0	0	0	0	0	0	0	0	0	0	0	0	0	0	0	0	0	0	0	0	0	0	0	0	0	0	0	0	0	0	0	0	0	0
ENSG00000229247.2	chr1	26640377	26640614	-	238	0	0	0	0	0	0	0	0	0	0	0	0	0	0	0	0	0	0	0	0	0	0	0	0	0	0	0	0	0	0	0	0	0	0	0	0	0	0	0	0	0
ENSG00000238316.1	chr1	26642286	26642389	-	104	0	0	0	0	0	0	0	0	0	0	0	0	0	0	0	0	0	0	0	0	0	0	0	0	0	0	0	0	0	0	0	0	0	0	0	0	0	0	0	0	0
ENSG00000235069.2	chr1	26647447	26647681	+	235	0	0	0	0	0	0	0	0	0	0	0	0	0	0	0	0	0	0	0	0	0	0	0	0	0	0	0	0	0	0	0	0	0	0	0	0	0	0	0	0	0
ENSG00000260063.1	chr1	26692132	26694131	-	2000	27	73	11	47	65	21	97	4	62	66	32	32	32	33	35	41	17	25	20	5	44	108	18	27	5	42	23	34	20	21	100	10	15	13	14	22	110	19	80	22	94
ENSG00000117713.18	chr1	26693236	26782104	+	88869	3044	9242	1741	8691	8010	3545	14218	1689	6383	3167	4047	1341	6327	4400	4086	6326	3422	5458	5930	2159	4102	7056	1552	4090	2604	4053	3575	3723	4763	2531	5712	904	1846	1037	1930	4137	10983	3244	10555	2298	6585
ENSG00000060642.10	chr1	26787472	26798398	+	10927	403	438	308	591	400	350	520	178	572	644	233	429	239	735	556	477	954	312	462	332	325	524	374	812	297	730	397	381	634	783	749	251	448	588	568	267	799	283	343	406	774
ENSG00000241188.3	chr1	26814822	26815112	+	291	0	0	0	0	0	0	0	0	3	0	0	0	0	0	0	3	3	0	2	0	0	1	0	2	0	0	2	0	0	4	1	0	0	0	0	0	0	0	0	1	0
ENSG00000204160.11	chr1	26826710	26857602	+	30893	737	1367	917	754	636	747	1283	261	1309	1193	504	351	1224	3660	2157	1071	693	1067	1261	803	589	2747	1694	1146	1116	1450	1836	1227	2033	3965	2595	525	516	1198	1063	1792	2600	742	1179	1272	1836
ENSG00000175793.11	chr1	26863138	26864457	+	1320	22	35	4227	538	30	2810	17	1136	323	3986	87	1219	5579	12757	3931	7359	1804	1496	286	7872	86	2013	2192	2717	1967	2822	880	2593	9074	16491	3756	3533	151	1492	16916	2873	8367	6954	27	2085	473
ENSG00000226698.1	chr1	26876133	26878245	+	2113	213	264	222	652	513	109	463	178	611	431	112	94	337	263	287	395	344	155	395	196	221	321	150	495	552	235	518	340	320	350	396	260	213	243	124	208	279	256	267	217	353
ENSG00000142751.14	chr1	26876133	26890297	-	14165	1193	1440	834	2325	1958	793	1808	585	2203	1498	648	657	1492	2179	1396	1613	1043	823	1503	973	915	1353	1327	2234	2079	1080	1442	1493	1479	1665	1972	1060	894	1492	822	1368	1285	1130	1163	996	1934
ENSG00000198746.12	chr1	26890488	26900466	-	9979	514	722	308	830	1015	370	691	117	474	428	425	268	687	875	535	577	393	366	729	598	276	608	553	481	455	389	553	518	684	602	1613	460	313	515	333	544	714	415	539	472	840
ENSG00000090273.13	chr1	26900238	26946862	+	46625	6156	8540	3431	6511	6685	3232	4896	1603	3150	3950	3527	7488	6312	11855	4820	3022	3302	2712	4669	5247	2019	3990	6338	6211	4882	7122	6807	5190	12542	6335	7929	2572	3460	5265	3336	5389	6426	3479	6649	5938	14640
ENSG00000131910.4	chr1	26911489	26913966	-	2478	3	1	4	5	155	1	0	1	2	7	1	0	12	2	2	43	6	1	0	9	4	18	2	46	0	1	16	3	0	2	1	6	0	1	1	1	7	2	2	3	4
ENSG00000175707.8	chr1	26949562	26960406	-	10845	2	2	361	1014	84	25	0	178	55	213	37	0	83	344	1	824	655	554	110	458	387	595	10	128	11	10	532	674	4	821	3	297	176	476	603	45	1301	275	3	24	2
ENSG00000172746.6	chr1	26980165	26980975	+	811	2	0	0	5	0	5	0	0	0	1	0	1	1	1	0	2	0	0	3	1	3	4	1	0	2	1	6	1	1	1	1	1	3	0	1	0	1	1	3	1	2
ENSG00000224064.1	chr1	26983628	26984024	+	397	0	0	0	4	0	0	0	6	0	0	0	0	0	0	0	4	3	0	0	0	2	0	0	0	0	0	0	1	0	2	0	0	0	0	0	0	0	1	0	0	0
ENSG00000225294.1	chr1	26985897	26986340	-	444	2	1	1	7	1	3	0	0	1	0	0	0	1	3	2	4	0	1	0	0	3	7	0	3	5	0	5	0	0	5	0	0	4	18	4	0	6	0	3	4	4
ENSG00000253368.3	chr1	26993707	27000898	+	7192	1448	70	174	2250	1965	147	220	1076	3320	664	864	588	950	6229	845	829	166	725	283	712	192	46	655	6999	3326	1159	4552	717	573	745	135	3320	382	681	40	1634	68	439	79	1601	539
ENSG00000158246.7	chr1	27005020	27012836	-	7817	148	126	191	143	190	276	1	49	187	211	12	26	570	89	59	38	172	176	360	166	162	267	398	114	244	253	166	1309	577	209	268	122	93	0	250	201	465	746	2	116	28
ENSG00000090020.10	chr1	27098815	27166981	-	68167	1201	931	586	1823	317	611	646	2997	3857	1661	500	536	1790	1729	1198	3049	713	818	1243	799	779	943	1149	2708	968	1038	1281	1217	1901	954	1717	756	264	2648	1130	1299	3132	1119	854	898	3827
ENSG00000229985.2	chr1	27176751	27177277	+	527	0	0	0	0	0	0	0	0	0	0	0	0	0	1	0	0	0	0	0	0	0	0	0	0	0	0	0	0	0	0	0	0	0	0	0	0	0	0	0	0	0
ENSG00000214973.3	chr1	27200834	27201473	-	640	10	9	8	18	5	7	6	2	2	3	8	10	3	11	4	9	3	3	4	4	8	12	6	10	7	4	1	14	18	2	13	0	4	9	5	6	17	3	6	1	18
ENSG00000225159.1	chr1	27206930	27207796	+	867	68	69	30	25	25	81	48	15	43	19	61	81	42	77	36	12	36	36	22	33	19	28	85	38	56	42	26	44	109	34	40	20	54	45	26	30	86	41	49	33	81
ENSG00000225990.2	chr1	27211265	27211484	+	220	0	0	0	0	0	0	0	0	0	0	0	0	1	0	0	0	0	0	0	0	0	0	0	0	0	0	0	0	1	0	0	0	0	0	0	0	0	0	0	0	0
ENSG00000224311.1	chr1	27229106	27234352	-	5247	0	0	0	0	1	0	0	0	0	0	0	0	0	0	0	0	0	0	0	0	0	0	0	0	0	0	0	0	0	0	0	0	0	0	0	0	0	0	1	0	0
ENSG00000142784.15	chr1	27234516	27308633	+	74118	1543	801	994	2968	1615	766	1346	636	1441	1666	1111	492	423	1828	2022	2973	1580	1246	3116	897	655	3697	874	1709	1851	967	1551	2385	1960	2430	2682	403	841	848	1072	1325	4404	700	1246	1646	1313
ENSG00000252098.1	chr1	27255464	27255567	-	104	0	1	0	0	1	0	0	0	0	0	1	1	2	1	0	1	0	1	2	0	0	0	0	2	1	0	3	0	0	0	0	0	0	0	0	2	1	0	0	0	0
ENSG00000243659.1	chr1	27311240	27311838	+	599	0	1	1	23	3	1	1	0	4	3	0	0	1	1	2	6	2	2	1	0	2	8	0	4	0	0	0	2	2	2	2	3	2	0	0	1	1	1	1	1	1
ENSG00000186501.14	chr1	27322145	27336400	+	14256	732	1176	905	1825	1288	1277	1352	482	2083	1101	651	951	765	1480	983	2066	1277	601	1715	974	677	1086	815	1233	1118	1317	1513	1188	1825	1395	2146	612	807	1344	846	956	1575	892	1118	757	1924
ENSG00000206888.1	chr1	27325219	27325325	+	107	0	0	0	0	0	0	0	0	0	0	0	0	0	0	0	0	0	0	0	0	0	0	0	0	0	0	0	0	0	0	0	0	0	0	0	0	0	0	0	0	0
ENSG00000241547.1	chr1	27325329	27325796	+	468	0	0	0	0	0	0	0	0	0	0	0	0	0	0	0	0	0	0	0	0	0	0	0	0	0	0	0	0	0	0	0	0	0	0	0	0	0	0	0	0	0
ENSG00000142765.17	chr1	27342020	27353937	+	11918	63	255	956	729	65	305	32	111	4199	617	46	150	1551	45	27	2257	705	500	1473	842	441	559	514	405	178	4	321	1421	331	5217	37	2705	143	1461	1069	243	2170	587	20	543	18
ENSG00000142733.14	chr1	27355184	27366892	-	11709	417	532	895	789	725	1220	895	343	291	689	175	221	1068	801	358	1263	893	279	1979	219	425	864	455	306	793	1824	368	1165	1538	1299	915	1300	406	162	698	2165	3415	420	1169	706	843
ENSG00000142748.12	chr1	27369112	27374824	-	5713	2	3	1	5	4	11	13	0	1	25	2	1	4	1	3	2	5	3	6	1	5	5	4	8	2	8	1	7	7	25	5	3	1	0	6	6	35	2	19	3	5
ENSG00000174950.10	chr1	27379176	27383380	-	4205	0	0	97	43	12	5	0	14	3	156	1	0	15	9	0	63	0	17	3	8	12	49	26	57	9	3	8	62	0	108	0	65	80	1	0	9	67	33	0	58	0
ENSG00000231207.1	chr1	27389468	27390145	+	678	0	0	0	0	0	0	0	0	1	0	0	0	0	0	0	0	0	0	0	0	0	127	0	0	0	0	0	0	0	0	0	0	0	0	0	0	0	1	0	0	0
ENSG00000181773.6	chr1	27392644	27395814	+	3171	101	338	62	144	81	89	115	13	54	152	55	131	120	194	44	103	32	47	137	21	44	96	76	127	351	65	180	20	601	21	184	40	177	102	16	124	113	37	175	218	282
ENSG00000158195.10	chr1	27404226	27490158	-	85933	6525	5277	3318	8609	4916	5408	6958	2238	8629	3832	3045	3452	5050	16686	5779	6259	4034	3842	7067	3336	2404	15665	4478	4858	8645	8582	3468	4372	7192	12454	7165	2422	4566	9679	3332	7134	9483	3445	3767	4256	7305
ENSG00000241169.1	chr1	27457198	27459582	+	2385	1	1	0	4	1	0	1	0	3	1	0	1	0	0	0	0	1	3	4	1	0	0	0	0	4	0	2	1	2	0	0	3	1	0	0	2	0	0	0	1	1
ENSG00000237429.1	chr1	27525805	27530561	+	4757	0	78	1	67	1	4	1	18	1	3	2	0	1	0	2	4	4	1	10	4	4	13	0	15	3	83	8	3	2	2	0	0	11	1	1	1	1	4	5	11	2
ENSG00000126705.13	chr1	27534035	27604431	-	70397	1513	1057	432	4530	3428	1401	4642	720	537	962	565	80	890	1067	1795	1308	1762	1089	6308	525	813	5284	373	2307	1544	1289	617	1031	1908	682	878	282	1506	205	653	1018	1696	674	511	817	389
ENSG00000000938.12	chr1	27612064	27635277	-	23214	0	5	0	64	5	3	0	0	2	1	1	0	0	0	31	1	1	4	4	2	1	1	0	1	16	1	3	0	1	1	2	3	1	1	1	3	4	5	1	1	2
ENSG00000235912.1	chr1	27649419	27649610	+	192	9	6	6	11	14	28	14	2	4	1	2	9	19	19	5	9	6	9	5	5	7	24	18	5	11	12	8	9	27	10	23	6	15	12	7	5	21	13	9	14	16
ENSG00000233975.1	chr1	27660328	27662722	-	2395	0	0	0	0	16	0	1	0	1	0	0	0	0	0	3	0	0	0	1	0	0	5	0	1	4	1	0	2	0	2	0	1	0	0	0	0	1	2	0	0	0
ENSG00000126709.14	chr1	27666061	27672218	-	6158	326	980	4848	11956	40072	2098	1658	1958	4211	656	101	161	243	632	12372	2141	266	3195	12181	153	93	8023	192	2390	5790	2557	190	448	511	1071	957	12861	860	125	372	430	241	6337	1089	286	13778
ENSG00000225886.3	chr1	27669468	27703063	+	33596	102	445	1621	3682	13545	683	660	650	1372	236	31	68	70	248	4369	649	113	971	4526	43	34	2312	81	1127	1852	821	56	158	177	494	271	3810	286	47	100	129	55	2112	368	107	4158
ENSG00000206767.1	chr1	27675603	27675709	-	107	0	0	0	0	0	0	0	0	0	0	0	0	0	0	0	0	0	0	0	0	0	0	0	0	0	0	1	0	0	0	0	0	0	0	0	0	0	0	0	0	0
ENSG00000226662.2	chr1	27686810	27687471	-	662	0	0	0	0	0	0	0	0	0	0	0	0	0	0	0	0	0	0	0	0	0	0	0	0	0	0	0	0	0	0	0	0	0	0	0	0	0	0	0	0	0
ENSG00000207095.1	chr1	27693731	27693835	+	105	0	0	0	0	0	0	0	0	0	0	0	0	0	0	0	0	0	0	0	0	0	0	0	0	0	0	0	0	0	0	0	0	0	0	0	0	0	0	0	0	0
ENSG00000009780.15	chr1	27725979	27763122	+	37144	216	180	290	446	294	136	267	183	383	300	156	108	175	431	280	454	530	171	504	85	152	396	193	208	489	221	271	248	349	357	284	235	280	120	130	327	465	191	212	285	339
ENSG00000231344.1	chr1	27739091	27739439	+	349	0	0	0	0	0	0	0	0	0	0	0	0	0	0	0	0	0	0	0	0	0	0	0	0	0	0	0	0	0	0	0	0	0	0	0	0	0	0	0	0	0
ENSG00000230833.1	chr1	27739954	27740629	+	676	0	0	0	0	0	0	0	0	0	0	0	0	0	0	0	0	0	0	0	0	0	0	0	0	0	0	0	0	0	0	0	0	0	0	0	0	0	0	0	0	0
ENSG00000117758.13	chr1	27773183	27824452	+	51270	1245	543	1013	1689	1231	513	1774	862	3160	1240	525	1025	801	1344	1199	1505	1245	804	2265	603	510	1167	1144	1253	2262	1055	1363	1466	1228	969	1022	788	885	579	844	706	1834	689	797	955	2444
ENSG00000269971.1	chr1	27773858	27774041	+	184	0	0	0	0	0	0	0	0	0	0	0	0	0	0	0	0	0	0	0	0	0	0	0	0	0	0	0	0	0	0	0	0	0	0	0	0	0	0	0	0	0
ENSG00000270031.1	chr1	27819983	27820341	+	359	0	0	0	0	0	0	0	0	0	0	0	0	0	0	0	0	0	0	0	0	0	0	0	0	0	0	0	0	0	0	0	0	0	0	0	0	0	0	0	0	0
ENSG00000223062.1	chr1	27824538	27824643	+	106	0	0	0	0	1	0	0	0	0	0	0	0	0	0	0	0	0	0	0	0	0	0	0	0	0	0	0	0	0	0	0	0	0	0	0	0	0	0	0	0	0
ENSG00000117751.17	chr1	27830778	27851676	+	20899	1371	3076	1090	2205	2093	1466	2213	820	2522	1364	1140	1631	2069	2702	1377	1785	1676	1167	2432	1445	1138	2552	1853	2006	1441	1774	1637	1722	2871	2125	4566	777	2523	1196	975	1805	2942	1372	2635	1432	2923
ENSG00000252947.1	chr1	27834401	27834566	+	166	0	0	0	0	0	0	0	0	0	0	0	0	0	0	0	0	0	0	0	0	0	0	0	0	0	0	0	0	0	0	0	0	0	0	0	0	0	0	0	0	0
ENSG00000130775.15	chr1	27872543	27886685	+	14143	404	167	294	1214	734	179	50	122	108	11	10	11	64	71	460	117	41	555	1603	17	956	1563	84	332	3728	113	90	836	144	748	151	306	2833	1815	6	25	2192	63	212	228	140
ENSG00000117748.9	chr1	27891524	27914746	-	23223	1118	4323	2026	2918	2818	1592	2291	822	1934	1609	1075	1383	1624	2360	805	1397	2154	1819	2394	1331	886	3129	2311	2371	2042	2102	1995	1793	3967	1605	4406	617	3837	791	1113	1251	3183	963	3155	1387	4193
ENSG00000130768.14	chr1	27934993	27959157	+	24165	117	88	485	4683	559	199	38	249	568	919	137	9	238	492	35	701	772	730	1665	183	977	2202	36	1436	206	3	76	1664	484	1355	604	494	1711	1616	34	32	2650	291	379	636	11
ENSG00000227050.1	chr1	27938875	27960193	-	21319	105	121	519	4491	584	170	53	274	575	922	85	13	217	467	26	626	618	642	1566	199	883	2148	51	1395	227	22	150	1667	519	1421	622	546	1573	1495	44	38	2439	314	336	616	10
ENSG00000158156.7	chr1	27959462	27968096	+	8635	94	290	257	609	242	222	192	127	385	266	12	68	400	174	5	161	158	127	412	185	198	337	436	345	196	276	859	202	452	719	829	329	154	570	167	183	506	248	301	171	6
ENSG00000158161.15	chr1	27970344	28088696	-	118353	794	1398	858	1228	1718	708	1224	619	2003	1189	1034	766	2846	1381	1493	1482	1260	622	2270	676	904	1774	1223	1743	1774	733	1127	922	1756	4539	2494	1015	1715	924	422	1450	1965	641	1333	1271	2695
ENSG00000238231.2	chr1	27990158	27990524	-	367	0	0	0	0	0	0	0	0	0	0	0	0	0	0	0	0	0	0	0	0	0	0	0	0	0	0	0	0	0	0	0	0	0	0	0	0	0	0	0	0	0
ENSG00000240750.3	chr1	28031884	28032180	-	297	0	0	0	0	0	0	0	0	0	0	0	0	0	0	0	0	0	0	0	0	0	0	0	0	0	0	0	0	0	0	0	0	0	0	0	0	0	0	0	0	0
ENSG00000228589.3	chr1	28095742	28096422	-	681	218	151	137	104	136	249	118	39	178	124	121	165	110	202	506	85	312	210	149	120	155	203	130	133	79	167	122	143	238	116	327	65	186	383	141	157	365	145	145	117	271
ENSG00000228943.1	chr1	28109739	28110298	+	560	0	0	0	0	0	0	0	0	0	0	0	0	0	0	0	0	0	0	0	0	0	0	0	0	0	0	0	0	0	0	0	0	0	0	0	0	0	0	0	0	0
ENSG00000214812.3	chr1	28120449	28121321	-	873	0	2	1	0	0	0	0	0	0	0	0	0	0	1	0	0	1	1	0	1	0	1	1	0	0	1	0	1	0	1	0	2	0	1	0	0	2	0	0	0	1
ENSG00000253005.1	chr1	28142737	28142841	-	105	0	0	0	0	0	0	0	0	0	0	0	0	0	0	0	0	0	0	0	0	0	0	0	0	0	0	0	0	0	0	0	0	0	0	0	0	1	0	0	0	0
ENSG00000169403.11	chr1	28147166	28193936	-	46771	16	20	280	1211	41	37	17	134	12	174	54	12	266	630	28	124	428	95	223	352	221	107	763	35	134	14	65	306	22	2033	67	2751	568	1430	1032	19	1493	263	17	48	26
ENSG00000126698.10	chr1	28199456	28233025	-	33570	4226	5198	2185	3075	5247	2722	5734	1064	3252	3380	2351	3717	3498	6037	3485	2412	4365	1593	4722	2595	1548	5510	4522	4373	4018	4575	4927	3666	6214	3443	9091	2127	3443	2301	2133	3404	4856	2302	5479	3956	6382
ENSG00000130770.17	chr1	28236109	28246906	+	10798	1853	3518	2265	5513	4666	2289	2756	1344	2687	1933	864	1279	3178	3351	3116	2876	2865	1622	3252	1269	1005	4523	3791	4446	3308	2046	5085	6105	3290	3531	5936	4576	6252	1845	1962	2276	5294	1901	1748	4859	3210
ENSG00000270605.1	chr1	28239509	28241453	-	1945	15	321	32	198	115	80	131	12	311	231	44	42	72	35	261	73	97	51	192	29	35	105	20	487	99	10	238	46	38	120	68	735	234	27	35	55	66	41	92	73	46
ENSG00000271398.1	chr1	28247144	28247568	+	425	10	28	3	1	16	7	13	4	3	2	1	2	2	2	14	10	0	7	14	0	1	9	2	13	17	0	13	11	3	15	9	9	9	1	0	3	4	3	12	0	5
ENSG00000130766.4	chr1	28259527	28282491	+	22965	1528	4498	426	1151	748	858	3021	182	10501	777	261	1644	1156	5556	908	815	583	999	1168	787	445	1195	2007	574	1471	272	4918	1647	618	2390	3440	1353	586	3667	589	458	1395	820	292	1434	1651
ENSG00000130772.13	chr1	28329002	28335967	+	6966	354	460	173	570	421	281	298	199	583	395	142	311	376	990	337	380	437	266	353	329	199	461	217	440	262	397	585	405	473	548	804	164	564	993	369	419	663	214	345	313	603
ENSG00000204138.12	chr1	28369582	28500369	+	130788	4386	2924	1574	8146	7450	1914	2517	446	4330	1411	1670	778	2461	4969	4306	2337	1943	2834	4907	890	2048	5721	3722	3052	1735	2000	2034	6067	4688	3617	3662	1309	4955	1174	1130	3458	8256	1346	2527	2882	2445
ENSG00000206779.1	chr1	28422555	28422655	-	101	0	0	0	2	0	0	1	0	0	0	1	0	1	1	0	0	0	0	0	0	0	0	0	0	0	0	0	2	0	0	0	2	1	0	0	0	1	0	0	1	0
ENSG00000229820.2	chr1	28453541	28453934	+	394	0	0	0	0	0	0	0	0	0	0	0	0	0	0	0	0	0	0	0	0	0	0	0	0	0	0	0	0	0	0	0	0	0	0	0	0	0	0	0	0	0
ENSG00000221216.1	chr1	28481362	28481480	+	119	0	0	0	0	0	0	0	0	0	0	0	0	0	0	0	0	0	0	0	0	0	0	0	0	0	0	0	0	0	0	0	0	0	0	0	0	0	0	0	0	0
ENSG00000180198.15	chr1	28505943	28539300	+	33358	4168	6862	3061	4101	3180	2974	4895	1598	2152	2847	2931	4197	4959	5229	3180	4114	4432	2501	2827	5003	2175	5987	5673	7429	4921	4432	4754	6249	9026	9317	9013	1336	6764	3704	3577	4254	8458	4092	5447	2449	7851
ENSG00000242125.3	chr1	28505980	28510892	+	4913	0	0	0	0	0	0	0	0	0	0	0	0	0	0	0	0	0	0	0	0	0	0	0	0	0	0	0	0	0	0	0	0	0	0	0	0	0	0	0	0	0
ENSG00000274266.1	chr1	28507366	28507571	+	206	0	0	0	0	0	0	0	0	0	0	0	0	0	0	0	0	0	0	0	0	0	0	0	0	0	0	0	0	0	0	0	0	0	0	0	0	0	0	0	0	0
ENSG00000200087.1	chr1	28508559	28508762	+	204	0	0	0	0	0	0	0	0	0	0	0	0	0	0	0	0	0	0	0	0	0	0	0	0	0	0	0	0	0	0	0	0	0	0	0	0	0	0	0	0	0
ENSG00000231468.2	chr1	28526318	28527227	-	910	11	13	6	17	9	2	6	0	23	7	7	2	8	3	12	16	10	6	7	6	6	12	3	47	4	0	20	12	2	27	10	5	8	9	14	6	12	8	4	6	16
ENSG00000279443.1	chr1	28544460	28546542	+	2083	6	64	23	155	29	4	42	17	19	22	10	9	71	27	27	9	37	20	61	49	31	40	20	98	86	19	52	51	47	308	75	17	18	24	22	21	175	29	33	19	28
ENSG00000180098.9	chr1	28553085	28578545	+	25461	565	600	295	927	609	397	581	312	548	553	350	480	629	1575	985	779	1227	347	542	596	260	902	388	964	876	657	741	527	990	975	1294	676	627	725	694	793	1899	666	628	813	947
ENSG00000197989.13	chr1	28578538	28582983	-	4446	1554	616	802	1149	742	686	858	439	3680	375	940	433	1075	2126	978	1054	1078	352	1482	1361	641	779	376	1123	3614	263	1326	1240	1540	1778	898	2927	2734	1521	378	342	847	993	463	752	1738
ENSG00000221539.1	chr1	28578749	28578822	-	74	0	0	0	0	0	0	0	0	0	0	0	0	0	0	0	0	0	0	0	0	0	0	0	0	0	0	0	0	0	0	0	0	0	0	0	0	0	0	0	0	0
ENSG00000278274.1	chr1	28579764	28579893	-	130	0	0	0	0	0	0	0	0	0	0	0	0	0	0	0	0	0	0	0	0	0	0	0	0	0	0	0	0	0	0	0	0	0	0	0	0	0	0	0	0	0
ENSG00000273544.1	chr1	28580381	28580512	-	132	0	0	0	0	0	0	0	0	0	0	0	0	0	0	0	0	0	0	0	0	0	0	0	0	0	0	0	0	0	0	0	0	0	0	0	0	0	0	0	0	0
ENSG00000280498.1	chr1	28580920	28581054	-	135	0	0	0	0	0	0	0	0	0	0	0	0	0	0	0	0	0	0	0	0	0	0	0	0	0	0	0	0	0	0	0	0	0	0	0	0	0	0	0	0	0
ENSG00000274582.1	chr1	28580920	28581056	-	137	0	0	0	0	0	0	0	0	0	0	0	0	0	0	0	0	0	0	0	0	0	0	0	0	0	0	0	0	0	0	0	0	0	0	0	0	0	0	0	0	0
ENSG00000120656.11	chr1	28589323	28643085	-	53763	1514	864	1068	1036	1132	1251	1072	727	1348	874	338	682	918	1241	1013	711	1285	336	1197	614	503	1193	946	1611	1648	1110	1170	2347	1495	1520	1509	752	1310	1141	625	684	2361	528	896	921	876
ENSG00000188060.7	chr1	28592200	28595443	+	3244	317	14	488	72	63	151	5	246	52	38	35	5	6	8	187	24	319	48	19	44	63	290	69	96	249	61	32	406	183	19	13	420	78	255	0	51	85	45	11	103	7
ENSG00000229388.1	chr1	28643228	28648581	+	5354	12	10	8	26	42	2	20	0	19	22	12	11	30	15	17	14	11	11	30	18	9	24	3	74	6	15	25	6	15	42	38	1	14	6	12	7	15	7	33	3	39
ENSG00000270103.3	chr1	28648600	28648730	+	131	0	0	0	0	0	0	0	0	0	0	0	0	0	0	0	0	0	0	0	0	0	0	0	0	0	0	0	0	0	0	0	0	0	0	0	0	0	0	0	0	0
ENSG00000274978.1	chr1	28648600	28648733	+	134	0	0	0	0	0	0	0	0	0	0	0	0	0	0	0	0	0	0	0	0	0	0	0	0	0	0	0	0	0	0	0	0	0	0	0	0	0	0	0	0	0
ENSG00000162419.12	chr1	28668732	28719353	+	50622	494	1065	188	651	552	286	1250	224	568	393	376	465	594	744	429	621	440	133	624	490	330	1119	325	800	558	428	262	359	517	867	1035	112	372	368	164	720	930	284	930	473	636
ENSG00000252777.1	chr1	28689665	28689794	+	130	0	0	0	0	0	0	0	0	0	0	0	0	0	0	0	0	0	0	0	0	0	0	0	0	0	0	0	0	0	0	0	0	0	0	0	0	0	0	0	0	0
ENSG00000198492.15	chr1	28736621	28769775	+	33155	3261	5651	2662	3954	3847	2128	4198	1228	4440	2874	2260	2113	2992	5274	2684	2924	2967	1971	4107	1989	2130	4379	3283	2715	2320	2638	2883	3031	3091	3652	6691	1955	3809	2566	1722	2582	3889	1854	3771	2029	4446
ENSG00000116329.10	chr1	28812142	28871267	+	59126	113	3	17	20	18	5	14	1	35	17	15	0	3	508	48	29	7	5	7	1	14	17	0	10	11	0	13	11	13	3	11	0	5	6	1	13	20	3	147	0	0
ENSG00000233427.1	chr1	28870483	28877336	-	6854	16	0	5	8	7	1	10	0	16	6	5	0	0	37	26	5	3	2	1	0	1	4	2	2	3	0	10	6	4	0	5	1	1	0	0	1	7	2	21	2	1
ENSG00000199756.1	chr1	28881726	28881835	-	110	0	0	0	0	0	0	0	0	0	0	0	0	0	0	0	0	0	0	0	0	0	0	0	0	0	0	0	0	0	0	0	0	0	0	0	0	0	0	0	0	0
ENSG00000159023.19	chr1	28887091	29120046	+	232956	2436	5078	986	3797	1960	1073	2649	586	2633	2179	1419	318	842	4575	2735	2949	1319	1868	2293	809	1636	4393	1187	2278	2714	141	2616	1211	1645	1817	3291	868	2027	1307	531	348	3514	762	2494	970	503
ENSG00000225616.2	chr1	28982278	28982608	-	331	19	6	5	9	4	10	4	3	6	3	5	8	14	37	3	1	0	11	0	12	3	8	5	1	13	17	16	7	27	19	22	6	9	29	19	3	11	16	32	9	14
ENSG00000206704.1	chr1	28985710	28985810	+	101	0	0	0	0	0	0	0	0	0	0	0	0	0	0	0	0	0	0	0	0	0	0	0	0	0	0	0	0	0	0	0	0	0	0	0	0	0	0	0	0	0
ENSG00000277958.1	chr1	29041199	29041480	+	282	0	0	0	0	0	0	0	0	0	0	0	0	0	0	0	0	0	0	0	0	0	0	0	0	0	0	0	0	0	0	0	0	0	0	0	0	0	0	0	0	0
ENSG00000253304.1	chr1	29119428	29123935	-	4508	416	976	420	254	224	342	1160	173	517	160	109	133	81	1537	195	261	140	142	190	338	134	318	718	266	237	17	923	125	669	123	220	518	178	336	35	26	702	79	591	78	51
ENSG00000225750.1	chr1	29144494	29146994	-	2501	0	2	0	1	3	0	1	0	4	0	2	0	4	3	2	4	0	0	0	0	0	5	0	4	0	1	1	0	1	2	3	1	1	0	0	0	2	1	5	6	2
ENSG00000116350.16	chr1	29147743	29181987	-	34245	5876	6806	3231	5681	4689	2641	5762	1468	9123	3915	2396	2484	5064	5649	5161	6867	4843	2717	5135	3034	2522	6340	2692	5151	5993	4189	6856	5405	7806	4708	6665	3522	4920	2873	2294	5073	5837	3183	6147	4916	8889
ENSG00000277916.1	chr1	29171285	29171453	-	169	0	0	0	0	0	0	0	0	0	0	0	0	0	0	0	0	0	0	0	0	0	0	0	0	0	0	0	0	0	0	0	0	0	0	0	0	0	0	0	0	0
ENSG00000116353.15	chr1	29192873	29230942	-	38070	1247	1038	546	1913	896	792	1161	390	2823	846	832	695	849	933	925	910	657	788	1487	639	424	1833	786	1468	1254	697	825	1254	1610	1430	1779	503	1383	602	698	485	1599	605	1103	1287	2169
ENSG00000237934.1	chr1	29223933	29224816	+	884	4	9	6	27	14	2	5	4	21	7	4	9	10	9	10	8	6	2	16	3	3	12	3	11	5	0	5	4	5	10	7	5	12	2	9	5	9	11	4	6	15
ENSG00000060656.19	chr1	29236516	29326813	+	90298	635	1027	2641	1726	252	1586	1007	3289	1848	1377	219	402	1379	29	784	6561	358	3187	2829	669	516	4342	2679	769	2960	1288	1620	1054	678	7046	1371	4291	1630	5676	3383	1827	2363	1952	553	487	34
ENSG00000230523.1	chr1	29329620	29350114	-	20495	0	1	4	4	0	2	1	2	1	1	0	1	4	0	2	4	0	0	2	0	0	3	1	0	2	0	2	2	0	17	2	10	3	1	1	0	3	5	0	0	1
ENSG00000225011.4	chr1	29488193	29496893	-	8701	1	0	0	1	0	0	0	0	0	0	0	0	0	0	0	0	0	0	0	0	0	0	0	0	0	0	0	0	0	1	0	0	0	0	0	0	0	0	0	0	0
ENSG00000228176.1	chr1	29708851	29709547	-	697	0	0	0	0	0	2	0	0	2	3	0	1	1	4	5	0	0	0	0	0	0	0	0	0	0	2	0	0	0	0	0	0	0	5	0	4	0	1	0	1	0
ENSG00000270927.1	chr1	29904865	29905357	-	493	0	0	0	0	0	0	0	0	0	0	0	0	0	0	0	0	0	0	0	0	0	0	0	0	0	0	0	0	0	0	0	0	0	0	0	0	0	0	0	0	0
ENSG00000233399.2	chr1	30013952	30037612	-	23661	0	0	0	1	0	0	1	0	3	1	1	0	0	0	0	18	0	0	0	0	3	0	0	1	1	0	0	0	0	4	0	5	0	33	0	0	0	0	0	0	0
ENSG00000233372.1	chr1	30140263	30141607	+	1345	0	0	0	0	0	0	0	0	0	0	0	0	0	0	0	0	0	0	0	0	0	0	0	0	0	0	0	0	0	0	0	0	0	0	0	0	0	0	0	0	0
ENSG00000231251.1	chr1	30226523	30226615	+	93	0	0	0	0	0	0	0	0	0	0	0	0	0	0	0	1	0	0	0	0	0	0	0	0	0	0	0	0	0	0	0	0	0	0	0	0	0	0	0	0	0
ENSG00000236335.1	chr1	30409560	30411638	-	2079	0	0	0	0	0	0	0	0	0	0	0	0	0	0	0	0	0	0	1	0	0	0	0	0	0	0	0	0	0	0	0	0	0	0	0	0	0	0	0	0	0
ENSG00000231949.1	chr1	30415825	30421108	+	5284	0	0	0	0	0	0	0	0	0	0	0	0	0	0	0	0	0	0	1	0	0	0	0	0	0	0	0	0	0	0	0	0	0	0	0	0	0	0	0	0	0
ENSG00000162510.5	chr1	30711277	30723587	-	12311	194	107	50	80	80	149	123	60	774	152	33	27	34	120	66	146	120	55	71	29	23	33	50	285	407	49	13	46	34	132	92	162	112	105	122	40	173	120	117	92	98
ENSG00000186056.9	chr1	30718504	30726827	+	8324	243	107	69	103	66	170	162	81	941	189	38	37	40	110	79	213	173	69	93	52	46	44	40	359	512	35	9	70	36	195	86	210	182	107	199	58	196	126	134	130	100
ENSG00000162511.7	chr1	30732469	30757820	-	25352	1004	17	21	16	33	18	9	19	933	8	18	236	21	116	34	20	11	20	9	14	10	20	29	15	1077	106	7	17	17	62	18	413	12	335	27	32	32	11	9	224	196
ENSG00000264773.1	chr1	30739156	30739232	-	77	0	0	0	0	0	0	0	0	0	0	0	0	0	0	0	0	0	0	0	0	0	0	0	0	0	0	0	0	0	0	0	0	0	0	0	0	0	0	0	0	0
ENSG00000229607.1	chr1	30810378	30815553	-	5176	0	0	0	1	1	0	0	0	0	0	0	0	0	0	0	0	0	0	0	0	0	0	0	0	0	0	0	1	0	0	0	0	0	0	0	0	0	0	0	0	0
ENSG00000223382.4	chr1	30824228	30834431	+	10204	1	0	0	10	6	2	0	0	12	27	1	0	4	1	25	4	1	1	3	0	6	0	0	10	1	3	0	12	0	5	0	0	2	0	3	8	10	4	1	2	2
ENSG00000222784.1	chr1	30843823	30844110	+	288	0	0	0	0	0	0	0	0	0	0	0	0	0	0	0	0	0	0	0	0	0	0	0	0	0	0	0	0	0	0	0	0	0	0	0	0	0	0	0	0	0
ENSG00000235143.1	chr1	30858158	30860254	+	2097	0	0	0	0	0	0	0	0	0	0	0	0	0	0	1	0	0	0	0	0	0	0	0	0	0	0	0	0	0	0	0	0	1	0	0	0	0	0	0	0	0
ENSG00000162512.15	chr1	30869467	30908761	-	39295	2165	1793	1098	2078	2572	1891	5234	863	4080	5146	2037	1186	3066	2947	5222	2569	401	1851	5041	1335	2035	4718	5989	2783	1450	1510	787	4392	1921	7720	4002	965	4217	725	2430	6029	15605	2738	2432	3010	1909
ENSG00000266210.2	chr1	30918469	30918735	-	267	0	0	0	0	0	0	0	0	0	0	0	0	0	0	0	0	0	0	0	0	0	0	0	0	0	0	0	0	0	0	0	0	0	0	0	0	0	0	0	0	0
ENSG00000134644.15	chr1	30931506	31065991	-	134486	4984	6116	2799	7415	5286	3770	10702	1837	8475	4233	3807	2793	5072	6192	4902	5324	4189	3526	6920	3174	3830	9399	4518	5720	5203	3410	2288	3123	4075	7637	5645	2636	4978	1830	4085	4053	6864	3865	5333	4705	6733
ENSG00000237329.2	chr1	31036734	31037240	+	507	1	1	0	1	0	1	1	0	2	1	0	0	0	1	1	1	1	0	3	0	0	1	0	2	0	0	0	1	0	0	0	1	2	0	0	0	3	0	0	3	0
ENSG00000232768.1	chr1	31050872	31051034	+	163	0	0	1	1	0	0	0	0	0	0	1	0	1	0	0	0	0	0	2	0	0	0	0	1	0	0	0	0	0	0	1	2	0	0	0	0	0	0	1	0	0
ENSG00000215900.4	chr1	31094987	31095558	-	572	0	0	0	0	0	0	0	0	0	0	0	0	0	0	0	0	0	0	0	0	0	0	0	0	0	0	0	0	0	0	0	0	0	0	0	0	0	0	0	0	0
ENSG00000225142.2	chr1	31108188	31108623	-	436	0	0	0	0	0	0	0	0	0	0	0	0	0	0	0	0	0	0	0	0	0	0	0	0	0	0	0	0	0	0	0	0	0	0	0	0	0	0	0	0	0
ENSG00000084628.9	chr1	31179745	31239554	-	59810	18	115	14	30	4	16	666	0	44	141	10	8	23	8	15	17	17	11	9	0	35	15	29	19	14	4	6	14	52	33	67	50	22	3	3	58	24	4	1066	3	5
ENSG00000060688.12	chr1	31259568	31296782	-	37215	1618	5633	1274	1974	2122	1453	4171	626	2404	1679	1276	1799	2626	3285	1470	1529	1555	1456	2044	1351	1112	2455	2260	3243	2065	2543	1881	1450	2128	1539	4581	728	2699	1576	2471	1523	2586	1913	3466	1768	5906
ENSG00000229447.2	chr1	31263245	31263681	-	437	0	0	0	0	0	0	0	0	0	0	0	0	0	0	0	0	0	0	0	0	0	0	0	0	0	0	0	0	0	0	0	0	0	0	0	0	0	0	0	0	0
ENSG00000121766.15	chr1	31296982	31364953	+	67972	2129	1453	832	1718	1822	1235	1782	602	1713	1316	935	1003	1335	2130	1199	1050	1743	1183	1483	985	707	2455	1788	1370	2036	1299	1396	2334	1904	1621	1345	1008	2893	1192	2178	1626	2170	1626	1050	1190	2866
ENSG00000229044.1	chr1	31333067	31346799	-	13733	867	654	381	668	721	528	802	227	601	656	406	524	494	859	548	415	894	525	704	381	287	982	875	584	720	508	430	875	757	710	493	350	1092	412	782	592	909	568	392	397	1016
ENSG00000121769.7	chr1	31365625	31376850	-	11226	261	200	59	543	354	3843	202	285	845	241	53	18	454	37	85	95	106	896	1293	49	42	210	134	106	557	42	125	229	114	103	152	286	1050	31	55	93	115	81	149	131	59
ENSG00000168528.11	chr1	31409565	31434680	+	25116	1163	99	2159	1643	155	2611	429	2048	7791	6679	286	63	679	367	729	8025	9317	2108	655	2662	498	4452	695	609	319	3392	1550	2551	402	1956	1051	548	656	2071	7391	1274	3532	9778	90	943	233
ENSG00000215899.3	chr1	31487589	31488930	-	1342	0	1	0	0	0	6	0	0	0	1	0	1	1	1	1	1	1	0	0	2	1	0	0	0	0	1	2	1	0	0	1	0	2	2	1	1	1	0	0	1	1
ENSG00000206981.1	chr1	31497577	31497683	-	107	0	0	0	0	0	0	0	0	0	0	0	0	0	0	0	0	0	0	0	0	0	0	0	0	0	0	0	0	0	0	0	0	0	0	0	0	0	0	0	0	0
ENSG00000260386.6	chr1	31500085	31509648	+	9564	0	0	0	0	0	0	0	0	0	0	0	0	0	1	1	4	0	0	0	15	0	0	0	0	0	0	1	0	0	1	1	1	1	14	4	2	0	1	0	0	0
ENSG00000265961.1	chr1	31503631	31503744	-	114	0	0	0	0	0	0	0	0	0	0	0	0	0	0	0	0	0	0	0	0	0	0	0	0	0	0	0	0	0	0	0	0	0	0	0	0	0	0	0	0	0
ENSG00000284543.1	chr1	31506226	31583306	+	77081	53	2	115	225	128	93	2	240	193	193	72	23	58	201	297	2435	1051	74	167	491	50	125	10	209	15	4	104	317	24	167	3	93	68	269	441	80	249	268	2	3	6
ENSG00000229167.1	chr1	31571585	31575573	-	3989	22	0	26	64	38	37	2	51	57	37	27	9	36	42	96	870	246	25	45	87	10	29	0	62	1	1	12	101	6	81	0	19	27	40	139	20	73	82	0	1	0
ENSG00000142910.15	chr1	31576485	31587686	+	11202	3191	6	1823	3136	4132	7274	7	1588	11246	7909	4845	972	187	5181	5864	6353	8302	1441	3454	4557	1064	6828	116	1835	1098	84	1957	11465	2012	12523	30	1446	2410	31757	9166	2323	18111	8712	12	58	17
ENSG00000121764.11	chr1	31617686	31632518	+	14833	1570	938	1166	1714	2518	2497	1254	549	1587	1288	1197	1115	1300	2373	1345	1218	1630	1459	1773	967	595	2157	1465	1171	1448	1110	1917	1604	1790	1379	1531	638	1870	2040	2063	1505	2134	1417	907	1212	1661
ENSG00000162517.12	chr1	31629862	31644896	-	15035	2216	1317	1618	2384	3029	3581	1685	743	2308	1693	1531	1459	1727	3228	1862	1614	2254	2084	2374	1273	827	2937	1899	1763	2108	1484	2329	2103	2453	2060	2194	795	2452	2637	2795	2167	2946	1919	1296	1705	2475
ENSG00000235790.7	chr1	31644049	31660162	+	16114	1219	19	136	1263	105	290	30	205	165	43	24	17	9	21	172	201	76	129	57	523	82	69	11	26	158	263	10	62	39	15	20	17	263	7	14	36	50	302	12	67	30
ENSG00000264078.1	chr1	31644694	31649371	+	4678	0	0	0	0	0	0	0	0	0	0	0	0	0	0	0	0	0	0	0	0	0	0	0	0	0	0	0	0	0	0	0	0	0	0	0	0	0	0	0	0	0
ENSG00000084636.17	chr1	31652247	31704319	-	52073	5691	59	564	4751	122	1239	62	840	279	92	48	43	20	13	350	528	171	300	126	1479	205	157	13	29	316	1091	33	145	93	16	5	43	536	10	30	119	78	1275	14	113	39
ENSG00000121753.12	chr1	31727117	31764893	-	37777	2979	2434	568	2772	414	945	5212	82	387	756	186	41	89	109	428	1054	368	976	1520	223	1649	537	260	425	276	103	881	379	581	197	1442	146	1680	85	331	362	387	1333	1484	309	451
ENSG00000266580.1	chr1	31758660	31758735	-	76	0	0	0	0	0	0	0	0	0	0	0	0	0	0	0	0	0	0	0	0	0	0	0	0	0	0	0	0	0	0	0	0	0	0	0	0	0	0	0	0	0
ENSG00000254545.1	chr1	31789130	31791322	+	2193	822	19	6	6	5	37	1	7	76	71	18	38	3	1	85	5	6	0	5	50	23	2	1	28	14	772	7	160	18	0	100	1	26	1	6	12	20	122	5	15	113
ENSG00000134668.12	chr1	31790422	31816051	-	25630	2977	102	17	33	18	211	9	26	462	301	41	162	20	5	375	22	13	4	21	206	55	4	8	189	60	2536	48	546	84	3	463	9	103	7	15	64	128	370	13	43	503
ENSG00000203620.2	chr1	31842019	31855568	-	13550	1	0	0	4	5	0	0	0	0	3	1	1	0	0	2	4	0	1	2	1	13	1	0	2	3	0	4	1	1	0	0	0	3	0	24	2	0	1	0	0	0
ENSG00000269967.1	chr1	31851913	31921841	-	69929	4	5	8	6	9	7	5	32	23	25	6	1	3	7	7	10	19	7	11	5	8	2	6	12	6	4	11	2	4	4	4	5	7	5	2	9	5	12	4	17	5
ENSG00000184007.18	chr1	31906421	31944856	-	38436	429	662	106	311	192	319	96	107	480	173	81	187	172	350	430	310	307	330	110	215	188	147	237	326	633	167	278	342	257	373	478	179	252	194	327	169	161	308	146	465	660
ENSG00000228634.1	chr1	31933020	31933975	+	956	11	8	2	12	7	8	1	0	19	7	6	2	2	2	7	5	11	10	6	3	0	5	1	19	25	0	2	4	1	3	4	11	4	0	2	2	1	10	2	14	11
ENSG00000121774.17	chr1	32013829	32060850	+	47022	8268	12338	4579	5645	6233	7720	10110	2496	6699	5842	5715	6768	6363	10309	6416	4878	6138	4885	5703	5647	5568	7665	9061	6475	6178	5284	5830	4682	9048	6764	12409	2617	7397	4693	5691	5698	9348	4839	11206	5608	9715
ENSG00000203325.3	chr1	32052291	32073474	-	21184	270	222	115	328	262	288	143	38	408	214	99	124	232	315	239	202	388	155	433	93	235	283	64	263	635	167	238	198	192	168	284	240	263	144	163	189	333	162	228	185	873
ENSG00000121775.17	chr1	32072031	32102866	+	30836	878	972	518	965	560	1139	450	89	1116	659	311	679	568	674	521	533	847	524	1103	400	699	1081	297	615	436	678	679	779	719	508	767	574	883	757	660	552	1068	504	914	340	4553
ENSG00000266203.1	chr1	32086949	32087007	+	59	0	0	0	0	0	0	0	0	0	0	0	0	0	0	0	0	0	0	0	0	0	0	0	0	0	0	0	0	0	0	0	0	0	0	0	0	0	0	0	0	0
ENSG00000276493.1	chr1	32087523	32087813	-	291	0	0	0	0	0	0	0	0	0	0	0	0	1	0	0	0	1	0	0	0	0	1	1	1	0	0	0	0	0	1	0	1	0	0	0	0	0	0	0	0	1
ENSG00000025800.13	chr1	32108038	32176568	+	68531	1913	1424	814	1136	817	1452	1233	334	1113	767	558	590	894	1617	1391	750	1176	1012	1262	518	804	1836	1383	1168	927	920	341	664	1081	1391	2172	323	930	582	1487	1177	1922	1260	1010	791	2412
ENSG00000250135.1	chr1	32170733	32176568	+	5836	0	0	0	0	0	0	0	0	0	0	0	0	0	0	0	0	0	0	0	0	0	0	0	0	0	0	0	0	0	0	0	0	0	0	0	0	0	0	0	0	0
ENSG00000084652.15	chr1	32179686	32198285	+	18600	6410	6555	3293	4961	2346	5645	5932	1346	4245	3186	1901	1892	3963	6950	984	3213	4468	2918	5388	2494	3271	5424	3808	3806	4452	5151	4136	3224	5001	5085	10630	1770	5412	3545	5316	4272	5643	3635	4661	3168	10323
ENSG00000160050.14	chr1	32200386	32205387	+	5002	403	670	159	643	376	196	147	39	263	229	113	101	462	46	487	204	152	368	413	64	212	450	150	365	587	82	217	402	138	326	785	212	589	47	52	92	318	189	479	394	672
ENSG00000224066.1	chr1	32204769	32206814	-	2046	159	181	120	384	223	199	127	69	154	187	74	85	178	178	262	197	267	231	299	92	131	266	135	214	174	85	131	202	125	160	309	164	381	88	126	132	323	155	168	145	325
ENSG00000160051.11	chr1	32205661	32208687	+	3027	251	177	198	571	326	358	234	90	269	233	143	130	200	379	259	360	466	344	480	155	207	499	233	263	160	134	227	233	298	207	336	205	507	174	334	211	708	222	214	170	435
ENSG00000222046.2	chr1	32209094	32216196	+	7103	99	135	57	349	139	103	64	32	220	89	32	20	31	125	268	255	214	109	361	99	99	203	63	135	70	14	112	65	21	214	49	341	206	97	97	133	136	143	46	118	127
ENSG00000160055.19	chr1	32214472	32222359	-	7888	569	319	241	498	359	597	208	237	740	272	241	174	365	532	653	627	668	397	769	283	298	623	385	363	281	236	392	287	213	491	182	575	799	555	687	390	675	458	109	470	367
ENSG00000084623.11	chr1	32221928	32231604	+	9677	12337	9725	5991	8162	8914	11268	8239	2318	8143	6389	5396	5789	7018	14366	6789	4967	13463	6688	6421	6461	6933	9422	14033	7572	10423	9611	8049	9547	7748	7280	13747	4482	11059	9619	11241	6536	10236	8746	7247	7338	21653
ENSG00000220785.7	chr1	32231658	32241620	-	9963	143	456	155	33	74	60	57	94	232	41	18	76	84	22	321	770	325	84	105	79	56	299	39	181	148	35	24	31	107	60	48	261	10	27	44	112	65	149	39	241	419
ENSG00000183615.5	chr1	32247233	32248856	+	1624	22	71	63	17	4	35	2	10	56	15	1	5	13	0	9	183	44	23	16	12	16	33	10	73	93	19	12	12	18	11	8	78	3	0	33	11	40	24	4	41	42
ENSG00000182866.16	chr1	32251239	32286165	+	34927	0	0	1	23	69	3	0	6	97	15	20	0	0	8	1	108	35	6	32	35	15	62	1	9	5	2	17	42	6	1	6	123	1	21	0	2	24	0	0	1	3
ENSG00000277617.1	chr1	32269338	32269597	-	260	0	0	0	0	0	0	0	0	0	0	0	0	0	0	0	0	0	0	0	0	0	0	0	0	0	0	0	0	0	0	0	0	0	0	0	0	0	0	0	0	2
ENSG00000252450.1	chr1	32286452	32286561	-	110	0	0	0	0	0	0	0	0	0	0	0	0	0	0	0	0	0	0	1	0	0	0	0	0	0	0	0	0	0	0	0	0	0	0	0	0	0	0	0	0	0
ENSG00000116478.11	chr1	32292086	32333635	+	41550	7149	16431	4789	6257	7144	4579	7081	2422	7755	6813	2658	4114	8199	9204	3842	12420	7065	4546	11625	4103	3811	12037	8351	9006	4108	4740	7267	7426	6835	8897	14127	6646	7655	2856	7607	6090	10577	4301	7056	6344	15329
ENSG00000175130.6	chr1	32333832	32336379	-	2548	827	9337	1753	8587	6471	1122	4369	850	1713	3040	3129	598	6015	2784	1958	11003	408	2499	4624	931	5354	3355	4502	1256	895	333	8014	4152	2746	1225	10778	1047	7045	1728	100	627	3675	2180	7035	1238	12956
ENSG00000233775.1	chr1	32349194	32350663	-	1470	0	1	0	4	3	0	0	0	12	2	2	1	1	0	3	1	1	2	5	1	0	1	0	1	1	0	7	1	1	1	0	1	33	0	0	2	4	2	4	1	6
ENSG00000162526.6	chr1	32351521	32364312	+	12792	125	439	89	866	429	123	297	64	449	473	154	78	279	292	540	452	287	127	467	137	198	596	55	459	766	41	656	189	102	660	557	202	1066	67	261	299	209	462	674	466	646
ENSG00000225828.1	chr1	32361270	32364278	-	3009	80	280	60	624	258	86	180	43	297	377	110	62	208	196	417	290	113	108	241	84	112	480	44	231	719	26	464	130	59	541	390	82	540	48	253	186	81	368	399	286	440
ENSG00000160058.18	chr1	32365103	32394731	-	29629	2791	1916	1553	4348	2415	2640	1983	986	2607	1738	1717	774	1229	2900	2721	2519	3045	2001	3092	1002	2217	3443	1725	2607	3150	1167	1484	1940	1851	3687	3493	1265	2361	1823	3484	1862	2388	1998	1993	2168	3609
ENSG00000224333.1	chr1	32402109	32403115	-	1007	0	1	0	2	1	0	0	0	0	2	1	0	0	1	1	0	1	0	0	0	0	1	0	1	1	0	0	0	0	0	2	0	0	0	0	0	0	1	0	0	0
ENSG00000270850.1	chr1	32421979	32422319	+	341	0	0	0	3	0	0	0	0	0	0	1	0	0	0	0	0	0	0	0	0	0	0	0	0	0	0	0	0	0	0	0	0	0	0	0	0	0	0	0	0	0
ENSG00000229259.1	chr1	32423214	32426789	-	3576	0	0	0	17	3	0	0	0	0	1	9	0	0	0	0	1	0	0	2	0	1	0	0	0	2	0	0	0	0	1	0	0	1	0	0	0	0	1	1	2	0
ENSG00000263529.2	chr1	32457835	32458135	+	301	0	0	1	0	0	0	0	0	0	0	0	0	0	0	0	0	0	0	0	0	0	0	0	0	0	0	0	0	0	0	0	0	0	0	0	0	0	0	0	0	0
ENSG00000254553.1	chr1	32465057	32600792	+	135736	7	11	18	31	42	4	18	1	15	23	11	1	9	5	14	27	21	21	14	1	16	54	3	78	24	1	15	20	8	37	16	9	14	6	8	14	47	6	23	9	10
ENSG00000273274.1	chr1	32465069	32496686	+	31618	0	0	0	0	0	0	0	0	0	0	0	0	0	0	0	0	0	0	0	0	0	0	0	0	0	0	0	0	0	0	0	0	0	0	0	0	0	0	0	0	0
ENSG00000160062.14	chr1	32539427	32605939	+	66513	213	289	206	248	210	190	466	65	459	234	107	89	205	438	255	197	370	131	270	56	113	352	197	466	404	84	121	127	278	345	303	180	154	176	111	456	475	128	294	266	210
ENSG00000176261.15	chr1	32600172	32650903	-	50732	1346	1591	1123	1877	1756	1307	1658	604	2500	1212	673	664	1014	2004	1224	1324	2740	1242	1625	621	1046	1518	971	2322	1503	880	1359	1786	1079	1392	2128	1182	1437	971	1232	1593	3106	1096	1287	1440	3173
ENSG00000200591.1	chr1	32639951	32640052	+	102	0	1	0	3	0	2	1	0	3	0	0	0	0	1	1	5	4	0	7	1	0	0	0	4	0	0	0	0	2	0	0	0	0	0	0	0	1	0	0	3	3
ENSG00000162521.18	chr1	32651142	32686211	+	35070	7984	10746	5333	8673	9844	8955	11912	2857	6857	5160	4826	3487	6743	8624	6273	7056	10390	5855	10613	4655	4909	11066	6966	10476	5106	4826	5526	6585	5851	6142	12894	3820	10010	5301	5624	5888	12780	4900	11044	5458	16972
ENSG00000162520.14	chr1	32680360	32703596	-	23237	1339	1936	1247	2580	2538	1134	2472	666	1863	1683	769	450	1581	1064	2538	1472	2952	1261	3097	613	1177	2267	890	2106	1464	873	1892	1915	1218	1371	1987	897	2211	528	613	1347	2277	1446	2289	1419	2734
ENSG00000224409.1	chr1	32717734	32725237	-	7504	4	2	7	3	3	10	2	0	20	15	0	3	2	2	103	3	7	3	11	3	3	6	0	2	4	0	6	3	0	6	0	5	3	2	112	12	5	4	3	1	7
ENSG00000162522.10	chr1	32741885	32774970	+	33086	2791	488	4846	12330	5346	6564	931	2779	2224	4145	1707	520	3911	5541	6415	8711	8206	10821	9052	5138	6381	16429	3650	3106	3587	490	5194	7401	1905	10318	2345	2373	4815	2532	13960	6676	11739	7784	697	3226	5536
ENSG00000134684.10	chr1	32775237	32818153	-	42917	14795	15773	3389	4004	5054	8842	6750	1596	17597	4160	4410	8175	4395	10736	4372	4255	7405	5253	5623	6051	3931	9861	5166	7927	7427	4494	11378	7301	5592	7225	13028	2802	4008	6709	4427	3377	9954	5562	6795	3926	17671
ENSG00000116497.17	chr1	32816767	32858879	+	42113	3553	5676	1264	3026	2073	2653	2936	662	4157	1573	1206	1417	1741	3473	2076	1995	3257	2093	2524	1424	1629	2606	1557	3521	2591	1674	2062	1955	1493	3109	3915	1004	2544	1259	1930	2008	2848	2046	3223	2102	4907
ENSG00000160097.16	chr1	32862268	32872482	-	10215	40	476	52	58	29	27	14	5	43	16	7	5	26	15	24	17	30	28	52	7	47	142	18	32	15	3	35	59	6	69	103	32	65	13	3	177	87	26	13	28	23
ENSG00000121905.9	chr1	32885994	32898441	+	12448	2106	423	706	1026	35	441	543	237	980	721	98	828	198	3037	41	6634	2051	720	158	341	932	1590	690	812	1375	162	964	1355	2684	2564	1936	129	224	2637	3489	488	4276	1377	855	787	3370
ENSG00000121900.18	chr1	32894594	32901438	-	6845	2150	415	673	1038	40	498	588	220	962	697	121	804	194	3129	39	6927	1957	735	127	381	913	1687	684	819	1314	168	1024	1436	2789	2622	1922	115	235	2587	3445	563	4484	1376	890	816	3382
ENSG00000116514.16	chr1	32936445	32964685	-	28241	846	849	455	1269	324	887	652	202	1302	499	334	401	633	3161	409	2125	814	541	763	392	302	767	854	725	2209	762	1405	462	453	1122	1000	371	588	673	2749	604	869	980	388	859	4998
ENSG00000278966.2	chr1	32973553	32974463	+	911	1	1	1	4	5	0	1	0	4	3	0	3	5	2	7	0	3	0	5	3	3	2	0	3	5	0	1	1	0	10	2	0	1	1	1	1	3	1	1	1	7
ENSG00000217644.5	chr1	32979947	32980472	+	526	0	0	0	10	1	1	1	0	3	1	1	1	11	5	0	1	2	1	3	0	0	0	0	0	2	1	3	0	0	7	4	1	0	0	2	2	2	0	0	0	20
ENSG00000239670.1	chr1	32986952	32988233	+	1282	0	0	2	2	2	0	0	0	7	1	1	0	2	1	1	0	1	1	5	0	0	1	0	0	0	0	0	1	0	0	1	2	0	1	1	1	0	1	0	0	0
ENSG00000236065.2	chr1	32987075	33032469	+	45395	8344	7834	3848	10816	6654	9216	7462	2076	8619	6472	4424	6730	5016	7621	6850	5657	9098	5046	10067	4748	5139	10796	4583	9011	6437	7212	7543	9842	8486	6467	11493	2866	9521	3940	8085	4102	13451	6509	5634	5395	19513
ENSG00000004455.16	chr1	33007940	33080996	-	73057	8738	7995	3715	10726	6792	9238	7449	1840	8391	6277	4344	6702	4822	7822	6605	5657	9164	4994	9994	5041	5238	10842	4641	8817	6600	7429	7704	10010	8677	6498	11573	2939	9570	4142	8372	4273	13431	6511	5762	5361	19849
ENSG00000276645.1	chr1	33029232	33029576	-	345	0	0	0	0	0	0	0	0	0	0	0	0	0	0	0	0	0	0	0	0	0	0	0	0	0	0	0	0	0	0	0	0	0	0	0	0	0	0	0	0	0
ENSG00000142920.16	chr1	33081104	33120530	+	39427	348	140	88	610	171	125	16	18	121	454	83	60	82	218	291	112	361	64	157	26	95	157	90	1087	242	99	408	231	146	272	158	51	369	58	80	264	155	233	207	453	405
ENSG00000278997.1	chr1	33141871	33143230	-	1360	11	7	11	48	77	10	6	5	7	23	3	1	3	5	22	9	21	11	46	3	9	48	0	47	21	7	12	18	1	22	7	2	11	1	39	6	32	18	20	12	10
ENSG00000116525.13	chr1	33145402	33182059	-	36658	515	379	376	963	1273	404	306	132	242	415	132	66	235	255	524	552	655	207	1330	87	280	500	111	579	161	178	182	271	185	280	566	90	382	81	685	209	459	504	428	463	466
ENSG00000279179.1	chr1	33162851	33166298	+	3448	52	28	37	101	121	44	31	5	33	51	19	7	18	40	83	61	57	31	142	11	32	78	20	70	18	12	9	20	19	23	58	8	24	7	68	17	34	57	37	52	34
ENSG00000160094.14	chr1	33256545	33300719	+	44175	732	1555	1072	1900	2845	1209	1148	242	1530	1068	637	180	798	810	1495	1002	1650	1688	1078	187	722	3010	815	1040	264	489	644	589	241	1873	1710	261	448	203	5388	955	1685	1606	2520	1117	276
ENSG00000270115.1	chr1	33261212	33261680	+	469	0	0	0	0	0	0	0	0	0	0	0	0	0	0	0	0	0	0	0	0	0	0	0	0	0	0	0	0	0	0	0	0	0	0	0	0	0	0	0	0	0
ENSG00000184389.9	chr1	33306766	33321098	-	14333	34	1	7	92	45	20	6	8	11	30	0	7	6	9	28	23	20	4	51	7	15	21	0	41	9	14	35	12	5	17	10	3	126	4	17	10	8	23	9	16	17
ENSG00000225313.5	chr1	33307348	33349245	+	41898	4054	2021	1317	2841	2398	3863	1584	1038	6348	2545	1549	2176	1858	6835	2990	4590	2895	1505	3769	2494	1788	2948	1699	3704	6880	8946	3979	2131	1984	1774	5212	961	1902	3436	2187	2519	2543	2662	2161	3737	4812
ENSG00000134686.18	chr1	33323623	33431052	-	107430	4252	2303	1379	2939	2474	3786	1658	1009	6345	2742	1718	2326	1819	6912	3114	4773	3004	1612	3795	2407	1757	2946	1687	3901	6916	9132	3812	2171	1894	1735	5535	982	2125	3260	2212	2417	2730	2822	2478	3803	4780
ENSG00000284154.1	chr1	33332393	33332492	-	100	0	0	0	0	0	0	0	0	0	0	0	0	0	0	0	0	0	0	0	0	0	0	0	0	0	0	0	0	0	0	0	0	0	0	0	0	0	0	0	0	0
ENSG00000222112.1	chr1	33336566	33336864	-	299	0	0	0	0	0	0	0	0	0	0	0	0	0	0	0	0	0	0	0	0	0	0	0	0	0	0	0	0	0	0	0	0	0	0	0	0	0	0	0	0	0
ENSG00000233246.1	chr1	33350352	33363245	+	12894	108	138	13	110	60	36	42	40	57	89	32	34	11	52	74	139	79	39	73	35	48	72	9	136	97	218	25	25	13	32	157	24	178	4	64	36	78	54	174	38	76
ENSG00000234512.1	chr1	33466249	33468954	+	2706	0	0	0	0	0	0	0	0	0	0	0	0	0	0	0	0	0	0	0	0	0	0	0	0	0	0	0	0	0	0	0	0	0	0	0	0	0	0	0	0	0
ENSG00000121903.14	chr1	33472645	33496507	+	23863	182	253	123	481	333	285	160	135	221	252	77	89	197	309	249	216	327	151	327	109	330	367	133	283	182	131	174	151	159	239	320	83	284	93	249	157	394	252	224	230	596
ENSG00000235907.2	chr1	33512008	33512743	-	736	0	1	0	1	0	0	0	0	0	0	0	0	0	0	0	0	2	0	1	0	0	1	1	9	5	1	1	1	1	3	1	0	0	0	0	0	2	0	1	3	0
ENSG00000121904.17	chr1	33513999	34165842	-	651844	44	6	22	85	7	20	16	10	3	19	44	3	3	5	11	166	12	89	5	2	2	9	2	81	21	21	7	3	1	4	3	9	3	3	11	0	214	3	5	3	6
ENSG00000227000.2	chr1	33838523	33840140	+	1618	0	0	0	0	0	0	0	0	0	0	0	0	0	0	0	0	0	0	0	0	0	0	0	0	0	0	0	0	0	0	0	0	0	0	0	0	0	0	0	0	0
ENSG00000176256.10	chr1	33860475	33864791	+	4317	0	0	0	0	0	0	0	0	0	0	0	0	0	0	0	0	0	0	0	0	0	0	0	0	0	0	0	0	0	0	0	0	0	0	0	0	0	0	0	0	0
ENSG00000231163.5	chr1	33868953	33885458	+	16506	0	0	0	0	0	0	0	0	0	0	0	0	0	0	0	0	0	1	0	0	0	0	0	0	0	0	0	0	0	0	0	0	1	0	0	0	4	0	0	0	0
ENSG00000201148.1	chr1	34112949	34113063	+	115	0	0	0	0	0	0	0	0	0	0	0	0	0	0	0	0	0	0	0	0	0	0	0	0	0	0	0	0	0	0	0	0	0	0	0	0	0	0	0	0	0
ENSG00000142698.14	chr1	34166883	34219131	+	52249	0	0	0	0	1	0	0	0	0	0	0	0	0	0	0	6	0	1	0	0	0	0	0	0	0	0	0	0	0	0	0	1	0	0	0	0	1	0	0	0	0
ENSG00000270241.1	chr1	34276859	34277292	-	434	0	0	0	0	0	0	0	0	0	0	0	0	0	0	0	0	0	0	0	0	0	0	0	0	0	0	0	0	0	0	0	0	0	0	0	0	0	0	0	0	0
ENSG00000207941.1	chr1	34669599	34669694	-	96	0	0	0	0	0	0	0	0	0	1	0	0	0	0	0	0	0	0	0	0	0	0	0	0	0	0	0	0	0	0	0	0	0	0	0	1	0	0	0	0	0
ENSG00000163866.8	chr1	34712737	34859816	-	147080	1288	1206	904	1544	1781	1491	1322	858	1178	1702	875	918	1083	2108	1162	1686	2362	1370	1539	1908	1799	2633	1153	1116	959	1484	1325	1532	1406	1374	2351	514	2006	1046	4828	1593	1778	2016	806	1075	2931
ENSG00000189280.3	chr1	34755047	34758512	+	3466	3	1	100	16	17	17	4	351	21	363	3	0	33	9	9	124	4	5	1	924	13	15	7	7	7	5	1	9	0	133	4	18	8	39	2684	22	3	653	1	53	3
ENSG00000189433.5	chr1	34759741	34763724	+	3984	2	0	7	8	1	4	2	57	33	193	13	1	224	14	4	616	6	3	2	340	4	4	1	0	5	2	4	5	0	263	3	27	1	312	187	59	2	48	0	19	3
ENSG00000255811.1	chr1	34761426	34788097	-	26672	0	0	0	0	0	0	0	0	0	0	0	0	0	0	0	0	0	0	0	0	0	0	0	0	0	0	0	0	0	0	0	0	0	0	0	0	0	0	0	0	0
ENSG00000188910.7	chr1	34781189	34786369	+	5181	4	1	1013	235	38	339	1	432	466	1034	36	43	167	4	46	2751	1702	317	151	2426	324	559	111	120	99	49	2	591	409	2189	8	178	8	271	3882	490	2300	2816	3	144	5
ENSG00000187513.8	chr1	34792998	34795747	+	2750	0	1	42	2	581	2	0	11	103	19	0	0	0	0	1	2	23	6	99	0	2	19	1	7	3	1	56	34	0	3	1	0	47	1	1	2	5	4	1	0	0
ENSG00000230163.1	chr1	34850694	34851555	+	862	33	13	22	91	52	24	25	12	35	37	14	16	26	26	47	81	53	56	100	19	61	60	2	38	45	10	39	23	42	59	48	37	48	11	30	29	39	35	19	28	92
ENSG00000116544.11	chr1	34865436	34929585	-	64150	4	88	32	178	323	44	215	0	31	5	56	1	4	14	1	8	15	36	192	1	292	648	80	20	35	6	3	64	0	544	887	18	1317	29	3	56	342	11	60	7	1
ENSG00000241014.1	chr1	34974356	34985313	-	10958	56	148	40	330	158	116	162	98	225	255	42	45	95	87	206	266	176	83	398	67	166	252	23	257	311	102	45	31	42	304	120	72	346	26	9	113	204	118	240	300	245
ENSG00000271741.1	chr1	34981533	35031741	-	50209	5	1	6	5	14	6	1	0	12	2	1	5	3	9	6	6	11	1	11	3	9	4	1	8	8	5	3	1	4	3	2	5	17	1	0	4	4	7	4	6	11
ENSG00000243749.1	chr1	34981535	34985353	-	3819	0	0	0	0	0	0	0	0	0	0	0	0	0	0	0	0	0	0	0	0	0	0	0	0	0	0	0	0	0	0	0	0	0	0	0	0	0	0	0	0	0
ENSG00000163867.16	chr1	34986165	35031968	-	45804	16	15	12	11	13	8	31	0	20	7	6	15	11	21	5	6	23	7	10	6	18	16	12	18	8	12	6	6	11	15	11	2	16	1	6	13	12	13	14	8	25
ENSG00000233940.1	chr1	35053468	35059271	+	5804	0	0	0	0	0	0	0	0	0	0	0	0	0	0	0	0	1	0	0	0	1	10	0	0	0	0	0	0	0	0	0	0	0	0	0	0	0	0	1	0	0
ENSG00000197056.9	chr1	35059786	35115859	+	56074	690	1317	749	1471	839	1234	1317	467	2251	1572	1000	730	1098	1346	1160	820	1590	803	1502	566	2521	1078	646	1787	857	624	682	977	910	1032	718	299	1073	280	731	899	1312	902	1257	846	2034
ENSG00000228348.1	chr1	35122022	35122484	+	463	1	2	1	2	0	2	0	0	3	0	0	0	1	3	2	2	0	2	2	0	0	2	0	2	0	1	1	3	1	3	1	0	1	0	1	1	4	1	0	0	3
ENSG00000116560.10	chr1	35176378	35193148	-	16771	13680	25016	9413	24921	20905	16750	20774	5142	22299	14046	12929	14172	15357	17972	14548	17939	14458	11013	16582	10961	16553	19244	16485	16476	15685	10017	13688	12767	18491	19053	23149	9899	14822	8401	14566	12548	20404	19189	23974	14148	19354
ENSG00000201868.1	chr1	35195969	35196062	+	94	0	0	0	0	0	0	0	0	2	0	0	0	0	0	0	0	0	0	0	0	0	0	0	0	0	0	0	0	0	0	0	0	0	0	0	0	0	0	0	0	0
ENSG00000146463.11	chr1	35268967	35422058	+	153092	2715	4967	2563	3789	3890	2834	4496	682	4560	2640	2156	1670	2275	4207	2619	1947	3327	2777	4683	1161	2851	5301	2484	3690	1965	1928	1885	2093	2474	3642	2356	1112	4767	927	2033	2482	5194	2648	3844	2515	4254
ENSG00000240374.3	chr1	35292196	35292498	-	303	0	0	0	4	0	0	0	0	0	0	0	0	0	0	0	0	0	0	0	0	0	0	0	0	0	0	0	0	0	1	0	0	0	0	0	0	0	0	0	0	0
ENSG00000201542.1	chr1	35310274	35310425	+	152	0	0	0	0	0	0	0	0	0	0	0	0	0	0	0	0	0	0	0	0	0	0	0	0	0	0	0	0	0	0	0	0	0	0	0	0	0	0	0	0	0
ENSG00000229994.1	chr1	35350722	35351607	+	886	0	0	0	0	0	0	0	0	0	0	0	0	0	0	0	0	0	0	0	0	0	0	0	0	0	0	0	0	0	0	0	0	0	0	0	0	0	0	0	0	0
ENSG00000227409.1	chr1	35358822	35366077	-	7256	321	522	346	311	317	314	520	98	467	283	239	208	227	466	322	201	345	283	532	99	297	504	362	356	165	263	56	145	249	370	199	46	414	84	233	265	521	300	441	210	500
ENSG00000278702.1	chr1	35399997	35400319	+	323	0	0	0	0	0	0	0	0	0	0	0	0	0	0	0	0	0	0	0	0	0	0	0	0	0	0	0	0	0	0	0	0	0	0	0	0	0	0	0	0	0
ENSG00000142687.17	chr1	35433490	35557950	-	124461	3021	2756	1557	6254	3779	3668	2539	1255	5518	3003	2104	1196	2133	4748	6736	2615	5517	3559	5993	1235	2936	11345	3718	3580	5179	2379	4088	2908	1548	4935	2727	1694	2857	3355	4194	2211	7051	2866	1743	4143	4158
ENSG00000236274.1	chr1	35509742	35511438	+	1697	0	0	0	0	1	0	1	0	1	1	0	0	0	2	0	0	0	0	2	1	0	1	0	2	1	0	0	1	0	2	0	0	0	0	0	0	0	0	0	1	0
ENSG00000020129.15	chr1	35557473	35567274	+	9802	1815	2644	935	2980	2791	2300	2260	370	1590	994	1141	871	978	1224	2439	773	1041	1708	3729	873	1558	5949	1731	1233	2202	1318	1173	2265	1738	1129	4047	473	2960	811	1170	1137	3873	1641	1823	872	3706
ENSG00000239636.1	chr1	35569813	35577729	-	7917	24	34	18	67	34	32	53	21	133	72	21	4	21	33	161	28	36	65	90	19	43	121	4	168	494	8	45	43	32	86	77	40	102	5	22	34	64	29	60	40	90
ENSG00000116819.6	chr1	35573370	35595328	+	21959	97	62	45	130	81	37	97	80	283	225	32	23	76	71	344	64	81	229	114	30	124	364	8	215	889	19	73	68	63	104	373	39	93	15	23	69	155	102	122	127	98
ENSG00000126067.11	chr1	35599544	35641844	-	42301	9081	7442	4012	4312	6872	7210	6002	2379	5444	5956	3553	3905	3874	10376	4358	3746	6000	3824	4630	3327	2964	6859	8176	5115	4875	5489	5684	6147	5557	4338	9207	1660	4929	4905	7555	5572	9524	5569	4155	3870	14872
ENSG00000142686.7	chr1	35713875	35719472	-	5598	886	624	492	762	949	608	1850	178	554	644	144	464	493	634	587	275	554	555	1392	337	674	700	313	1277	467	911	446	454	1440	220	1317	228	748	66	159	543	1077	472	1609	670	2169
ENSG00000092853.13	chr1	35720218	35769967	-	49750	914	3000	1817	1137	2067	1911	2465	791	693	1277	1478	1393	1874	2804	1165	1123	2188	1533	1103	1557	1464	2663	1617	4046	620	2202	1302	1828	2926	670	2960	186	1238	121	1771	2453	2778	1877	2752	1702	5283
ENSG00000232335.1	chr1	35739389	35743576	+	4188	147	400	259	153	326	265	342	49	78	148	149	168	290	377	163	174	250	195	157	238	217	390	212	689	87	322	138	242	388	124	436	22	154	15	258	357	444	245	395	218	701
ENSG00000134698.10	chr1	35808172	35857890	+	49719	898	905	562	1426	1099	604	1285	365	1967	990	955	416	659	1800	1133	1769	1794	780	1107	342	740	2162	549	1228	746	383	354	511	511	1766	4441	547	950	448	470	1309	2154	969	1298	1449	802
ENSG00000092847.11	chr1	35869808	35930528	+	60721	4186	1816	1732	2788	4049	2092	3661	527	1484	2229	1109	668	1993	3470	1832	1239	1997	1244	1982	853	1622	5793	1480	2609	829	1270	1708	1235	1412	2079	10316	814	1205	587	2206	1943	2461	1805	3898	1453	2740
ENSG00000271164.1	chr1	35873270	35873752	-	483	3	0	0	0	2	0	0	0	0	0	0	0	0	0	0	0	0	0	0	0	0	0	0	0	0	0	0	0	0	0	0	0	0	0	0	0	0	0	0	0	0
ENSG00000271914.1	chr1	35929720	35930115	-	396	5	5	7	11	40	0	15	0	19	10	4	5	4	6	4	6	11	1	18	4	7	12	1	10	5	2	8	8	1	11	18	15	12	4	4	6	1	7	19	6	4
ENSG00000126070.19	chr1	35930718	36072500	+	141783	1220	1552	1235	2156	2207	1339	1585	685	3266	1312	741	574	921	1918	1556	1059	2404	981	1667	777	1167	2821	343	2080	2491	483	1116	1101	920	1041	2090	680	872	471	984	1267	1694	1175	1492	1042	1619
ENSG00000271554.1	chr1	35992109	36013630	-	21522	109	82	53	115	160	128	90	24	153	102	55	56	72	133	139	60	161	77	97	59	71	241	27	158	108	39	37	54	54	62	198	25	75	47	76	89	92	88	83	82	133
ENSG00000232862.5	chr1	36080066	36084026	-	3961	4	3	3	12	11	0	4	6	3	2	0	0	5	1	2	3	0	10	11	0	4	31	1	10	4	0	0	3	2	18	1	2	1	0	3	2	3	0	0	0	1
ENSG00000092850.11	chr1	36084075	36088275	+	4201	15	3	19	29	33	31	3	1	5	3	10	5	3	1	2	85	15	100	150	0	57	139	3	18	26	1	7	3	18	9	7	1	9	9	1	8	7	4	2	1	5
ENSG00000116863.10	chr1	36088875	36093932	+	5058	1444	952	1094	1490	1877	1863	1366	488	1433	1044	760	933	962	2803	1364	1078	1814	1421	1314	734	848	4176	1358	970	1869	1244	935	1492	1136	2092	1634	770	1440	1237	1602	1076	1106	1538	800	1283	2082
ENSG00000171812.12	chr1	36095236	36125220	-	29985	237	4	236	41	81	30	3	1	69	330	511	11	2	23	33	2	9	30	33	0	46	190	3	10	99	5	14	91	117	17	8	25	12	13	2	166	295	33	5	6	4
ENSG00000054116.11	chr1	36136570	36156053	-	19484	2309	2433	2357	2414	2005	2790	2219	790	2317	1662	617	1601	1308	3170	1693	1540	2950	1485	2097	1138	1380	3587	2185	2122	2185	2042	1734	2472	1635	2200	3534	1404	2579	1843	2268	1727	3774	1706	1850	2114	4581
ENSG00000116871.15	chr1	36155579	36180849	+	25271	8357	5213	3357	3646	3680	6389	5622	939	3753	2925	2440	1925	3749	9579	7272	1903	3150	3233	4943	2444	2690	5681	2714	2202	4885	6841	2918	4974	6257	1861	7651	1010	3962	1888	6527	3987	5490	6161	4623	3325	11343
ENSG00000264592.2	chr1	36191915	36192170	+	256	0	0	0	0	0	0	0	0	0	0	1	0	0	0	0	0	0	0	0	0	0	0	0	0	0	0	0	0	0	0	0	0	0	0	0	0	0	0	0	0	0
ENSG00000054118.13	chr1	36224416	36305357	+	80942	7249	12365	6008	6576	5542	7527	8034	3147	7144	6123	4488	5449	8160	8090	5713	5492	5935	4846	8435	4104	5184	9517	6019	8165	5568	6163	5220	5113	7364	5786	12019	2265	5034	4467	6938	6011	7426	6344	9975	6147	9577
ENSG00000231849.1	chr1	36241898	36242156	-	259	0	0	1	0	0	0	0	0	1	1	0	0	1	1	0	0	0	1	0	0	0	0	0	1	0	0	0	0	0	0	1	1	0	0	0	0	0	0	0	0	0
ENSG00000214193.10	chr1	36306387	36324886	+	18500	1054	3008	991	1948	716	798	117	286	669	1043	298	252	981	181	184	2258	778	174	1338	204	572	185	1645	918	1394	246	213	608	221	215	268	1195	1384	395	393	338	202	283	1063	1173	1075
ENSG00000142694.6	chr1	36322031	36324154	-	2124	944	1532	391	511	368	570	53	225	414	232	77	221	544	110	61	571	267	124	300	77	252	42	1444	345	648	176	135	346	155	66	198	472	467	245	181	249	119	69	791	606	688
ENSG00000116883.8	chr1	36323734	36329221	+	5488	122	2371	839	1324	326	118	131	91	219	1266	61	44	228	100	231	1035	367	74	478	81	407	260	109	768	942	57	110	224	94	260	72	224	271	45	112	139	54	348	625	470	127
ENSG00000196182.10	chr1	36339624	36385896	-	46273	3217	3944	1403	1852	1950	1629	830	965	2754	1032	1241	2703	1839	2860	1422	3075	2456	2236	2278	863	929	5008	1278	2853	1432	858	2702	1412	1316	1441	2252	838	1133	2151	3244	1526	1383	1467	1164	1307	9405
ENSG00000181817.5	chr1	36391238	36397892	-	6655	1227	1288	640	872	678	878	930	373	975	493	314	702	801	1064	529	322	806	735	687	445	427	1077	1064	1036	628	1107	927	892	797	588	1452	470	1035	747	1054	1309	1089	825	726	723	3382
ENSG00000222821.1	chr1	36402721	36402859	-	139	0	0	0	0	0	0	0	0	0	0	0	0	0	0	0	0	0	0	0	0	0	0	0	0	0	0	0	0	0	0	0	0	0	0	0	0	0	0	0	0	0
ENSG00000116885.18	chr1	36415827	36450451	-	34625	194	217	124	490	138	153	182	45	208	194	65	93	85	367	247	149	302	71	311	98	204	394	353	198	100	84	107	87	149	640	169	99	291	510	300	168	191	156	111	189	141
ENSG00000201448.1	chr1	36418450	36418578	-	129	0	0	0	0	0	0	0	0	0	0	0	0	0	0	0	0	0	0	0	0	0	0	0	0	0	0	0	0	0	0	0	0	0	0	0	0	0	0	0	0	0
ENSG00000116898.11	chr1	36455718	36464437	-	8720	2389	2806	2745	2779	2332	3204	2070	520	2247	1563	1046	1615	1743	3637	1876	1206	3859	2466	1394	1793	1592	5087	3276	2805	2775	1839	3141	2583	2670	2390	4132	3268	2725	2411	3954	2738	4610	2026	1818	1938	4862
ENSG00000119535.17	chr1	36466043	36483278	-	17236	0	2	1	10	45	4	1	1	5	0	1	1	2	2	6	2	3	3	9	1	7	1	10	0	3	0	591	4	2	9	0	5015	9	7	61	2	1	1	0	6	3
ENSG00000230214.1	chr1	36630335	36630857	+	523	0	0	0	0	0	0	0	0	0	0	1	0	0	0	0	0	0	0	0	0	0	0	0	0	0	0	0	0	0	0	0	0	0	0	0	1	0	0	0	0	0
ENSG00000234481.1	chr1	36773140	36775768	+	2629	0	0	0	0	0	0	0	0	0	0	0	0	0	0	0	0	0	0	0	0	0	0	0	0	0	0	0	0	0	0	0	0	0	0	0	0	0	0	0	0	0
ENSG00000163873.9	chr1	36795527	37034129	-	238603	1	1	1	43	4	0	5	2	1	3	5	0	1	0	2	0	7	6	5	1	4	2	2	6	4	2	0	0	3	0	0	3	0	0	1	0	8	0	18	0	0
ENSG00000264698.1	chr1	37161563	37161634	+	72	0	0	0	0	0	0	0	0	0	0	0	0	0	0	0	0	0	0	0	0	0	0	0	0	0	0	0	0	0	0	0	0	0	0	0	0	0	0	0	0	0
ENSG00000207328.1	chr1	37203610	37203716	+	107	0	0	0	0	0	0	0	0	0	0	0	0	0	0	0	0	0	0	0	0	0	0	0	0	0	0	0	0	0	0	0	0	0	0	0	0	0	0	0	0	0
ENSG00000223944.1	chr1	37262739	37325100	-	62362	2	0	0	0	0	1	0	0	0	1	0	0	0	0	1	0	1	0	0	0	0	0	0	0	4	0	0	1	0	0	0	0	1	0	1	0	2	0	0	1	0
ENSG00000252368.1	chr1	37264677	37264786	-	110	0	0	0	0	0	0	0	0	0	0	0	0	0	0	0	0	0	0	0	0	0	0	0	0	0	0	0	0	0	0	0	0	0	0	0	0	0	0	0	0	0
ENSG00000230451.2	chr1	37330852	37330996	+	145	0	0	0	0	0	0	0	0	0	0	0	0	0	0	0	0	0	0	0	0	0	0	0	0	0	0	0	0	0	0	0	0	0	0	0	0	0	0	0	0	0
ENSG00000233621.1	chr1	37454879	37474411	-	19533	311	7	131	190	176	89	37	131	254	98	31	115	36	171	589	66	331	91	120	96	34	36	84	539	258	121	129	96	16	117	79	64	57	19	249	181	90	98	49	105	62
ENSG00000163874.10	chr1	37474552	37484379	+	9828	1312	166	427	910	1090	576	130	590	2267	495	184	577	475	1658	1805	1051	1245	816	604	1448	327	268	959	861	2901	412	1276	805	140	670	295	891	557	211	832	981	676	1047	133	506	290
ENSG00000283724.1	chr1	37480230	37480289	+	60	0	0	0	0	0	0	0	0	0	0	0	0	0	0	0	0	0	0	0	0	0	0	0	0	0	0	0	0	0	0	0	0	0	0	0	0	0	0	0	0	0
ENSG00000163875.15	chr1	37492575	37514774	-	22200	2064	2243	1885	3158	2028	1296	1773	1120	3252	1256	1143	2748	1423	3323	1549	1930	2426	2185	2777	1044	1101	1989	1586	1933	1329	1512	1508	1376	1620	1960	1622	1156	2708	896	1507	1556	2802	1440	1732	1353	3676
ENSG00000263675.1	chr1	37500935	37500994	-	60	0	0	0	0	0	0	0	0	0	0	0	0	0	0	0	0	0	0	0	0	0	0	0	0	0	0	0	0	0	0	0	0	0	0	0	0	0	0	0	0	0
ENSG00000163877.10	chr1	37534449	37554344	-	19896	971	712	837	1277	878	937	636	357	922	618	522	1143	475	997	745	775	975	691	778	484	664	1261	493	638	1083	600	588	495	659	644	913	312	968	729	757	510	708	616	710	479	1664
ENSG00000232273.1	chr1	37544763	37545294	+	532	0	2	2	8	7	6	1	0	1	3	1	3	2	4	5	6	14	2	2	0	3	4	0	10	5	0	7	3	2	3	2	2	2	2	0	6	1	2	3	3	5
ENSG00000237749.4	chr1	37556247	37556499	+	253	6	2	1	1	5	8	6	14	2	2	4	2	2	6	1	4	3	12	3	3	4	3	5	2	18	5	5	8	8	10	13	1	12	6	3	8	18	2	14	6	4
ENSG00000163879.10	chr1	37556919	37566857	+	9939	46	52	414	74	90	151	41	143	58	69	29	39	46	67	110	41	78	1019	688	27	321	412	125	45	227	279	332	43	448	116	781	42	395	13	26	23	59	33	33	569	83
ENSG00000134697.12	chr1	37566816	37595935	-	29120	3187	3008	3165	5750	4250	4244	3408	1720	5885	2048	2074	4424	2604	6879	2265	2552	3995	2522	3081	1774	2485	3379	2222	3527	5994	2961	2309	3394	2978	2514	2864	1759	5345	1199	2275	2076	5051	3049	3057	2774	9331
ENSG00000169218.13	chr1	37611350	37634923	-	23574	0	2	0	59	10	0	5	0	1	16	1	0	0	0	0	0	0	1	33	0	3	2	26	0	0	3	0	1	0	5	14	0	23	0	1	1	0	0	1	0	1
ENSG00000116922.14	chr1	37681570	37692249	-	10680	710	1209	1362	1429	1375	846	1777	521	2864	957	772	959	1128	1838	814	845	1214	1221	1036	564	642	1047	850	1254	1132	717	722	1408	1087	1023	1578	349	1311	527	979	500	960	894	1589	685	3191
ENSG00000134690.10	chr1	37692418	37709719	+	17302	1959	3132	2529	1688	3109	3556	2992	1262	1934	2368	1464	2663	2504	5048	871	2242	2200	1527	971	1904	1342	3090	3235	2564	1419	3356	2002	2527	4771	1522	4291	666	3003	1281	3312	2409	2833	2629	2799	1911	5964
ENSG00000183317.16	chr1	37713880	37765133	-	51254	1	35	223	970	5	6	456	47	87	285	61	7	14	278	0	1280	215	13	4	50	30	150	132	395	4	2	36	2	170	490	590	152	15	49	17	460	377	65	251	1	3
ENSG00000200421.1	chr1	37737955	37738054	-	100	0	0	0	0	0	0	0	0	0	0	0	0	0	0	0	0	0	0	0	0	0	0	0	0	0	0	0	0	0	0	0	0	0	0	0	0	0	0	0	0	0
ENSG00000214141.4	chr1	37776670	37779418	+	2749	0	0	0	4	0	1	1	0	0	1	0	0	0	0	0	0	0	0	0	0	0	0	0	0	0	0	0	0	0	0	1	0	0	0	0	0	0	0	1	0	0
ENSG00000227416.2	chr1	37782457	37782885	-	429	0	0	0	0	0	0	0	0	0	1	0	0	0	0	0	0	0	0	0	0	0	0	0	1	1	0	0	0	0	0	0	0	0	0	0	0	1	0	0	0	0
ENSG00000185090.14	chr1	37793802	37801137	+	7336	25	525	486	528	30	530	989	82	345	568	1194	660	140	2070	887	866	332	743	12	580	91	536	1592	225	352	88	88	95	597	1768	2620	410	273	936	1526	958	3014	1324	683	40	1428
ENSG00000233728.1	chr1	37799720	37800879	-	1160	14	428	400	391	16	417	778	52	284	512	967	510	118	1490	637	628	350	587	8	461	89	406	1247	169	269	68	80	71	488	1371	1977	335	223	797	1195	742	2171	1087	506	32	1115
ENSG00000196449.3	chr1	37802944	37808185	-	5242	997	1465	1341	1129	1095	1115	1975	743	3151	660	695	935	482	1781	644	892	1029	1010	652	1065	765	1125	1223	724	1181	896	895	887	961	1099	2136	520	1053	1604	740	638	1947	963	864	689	3051
ENSG00000197982.13	chr1	37806979	37809454	+	2476	879	1086	974	1095	1011	1118	1364	396	2459	391	351	466	534	1239	738	833	1090	796	536	892	676	945	1511	695	948	816	1223	1427	690	1408	2277	769	1520	2078	1073	650	1507	751	650	751	1186
ENSG00000188786.9	chr1	37809567	37859620	-	50054	859	813	1158	1344	956	1082	903	634	1810	861	570	516	807	1037	1057	1141	1213	668	1082	581	875	1421	1219	873	1338	706	499	793	792	1585	1361	851	623	1149	1006	962	1084	907	791	851	1402
ENSG00000235673.1	chr1	37840986	37841676	+	691	1	1	0	0	1	0	0	0	1	0	0	0	0	0	0	0	1	0	1	0	1	0	0	0	1	0	0	0	0	1	1	1	1	0	0	1	0	1	0	1	1
ENSG00000230955.1	chr1	37860697	37861580	+	884	93	176	112	127	107	129	155	50	159	126	56	202	89	193	106	102	241	119	228	59	146	224	66	152	125	89	290	74	154	80	186	141	47	31	98	78	98	97	131	130	207
ENSG00000204084.12	chr1	37860697	37947057	-	86361	745	1138	458	573	527	795	917	314	944	834	332	1221	515	1232	712	578	1180	633	1256	299	968	1403	323	1036	825	561	916	351	812	434	1089	409	265	153	498	444	571	490	943	826	1728
ENSG00000252448.1	chr1	37884237	37884317	+	81	0	0	0	1	0	2	0	0	1	1	1	1	0	0	2	0	1	0	3	0	1	1	0	3	1	1	2	0	0	2	0	1	0	0	7	0	1	0	1	2	4
ENSG00000222282.1	chr1	37885023	37885117	+	95	1	0	0	0	0	1	0	3	0	1	0	1	0	0	3	2	4	3	3	0	0	0	0	0	0	1	1	0	0	0	0	1	0	0	0	0	0	0	1	1	2
ENSG00000277168.1	chr1	37953508	37953780	+	273	0	0	0	0	0	0	0	0	0	0	0	0	0	0	0	0	0	0	0	0	0	0	0	0	0	0	0	0	0	0	0	0	0	0	0	0	0	0	0	0	0
ENSG00000183431.11	chr1	37956975	37990921	-	33947	5432	8665	4508	4382	4735	6208	5546	1588	2444	2879	2734	8486	3753	8330	3304	2665	5166	3721	3452	2787	2708	5760	3923	4285	4305	4947	3441	3542	5013	3433	6742	1771	6631	3066	4578	2953	5420	4059	5852	2207	14121
ENSG00000212541.1	chr1	37991462	37991569	+	108	7	18	3	5	15	3	4	0	22	6	2	6	1	1	11	3	6	6	9	1	3	4	2	13	5	2	23	8	8	7	3	2	3	1	2	4	5	5	7	14	1
ENSG00000183386.9	chr1	37996770	38005606	-	8837	1189	972	447	265	1089	599	301	128	681	461	407	341	422	559	419	166	234	305	955	320	334	556	238	176	1207	448	526	926	503	422	539	289	459	328	196	380	1008	361	294	519	341
ENSG00000183520.11	chr1	38009258	38024824	+	15567	2462	2592	2143	1226	2007	1903	2417	625	2892	1309	1291	2640	1349	2974	1387	985	1994	1393	1764	1462	1169	1779	1454	1775	1710	1615	1390	1457	1865	1012	1937	716	1794	728	1258	1157	1812	1330	1776	1101	4111
ENSG00000185668.7	chr1	38044611	38046794	-	2184	1	2	3	27	3	0	2	1	0	1	1	2	3	0	0	0	6	1	1	1	1	1	1	0	2	0	0	3	1	3	2	0	1	0	13	2	1	6	0	4	0
ENSG00000224592.5	chr1	38047314	38119025	+	71712	2	16	6	73	2	0	6	14	10	21	8	22	1	3	3	5	36	6	0	8	4	2	3	11	15	1	2	1	23	12	1	3	7	1	27	2	2	20	0	25	1
ENSG00000223589.2	chr1	38080572	38080911	-	340	0	0	0	0	0	0	0	0	0	0	0	0	0	0	0	0	0	0	0	0	0	0	0	0	0	0	0	0	0	0	0	0	0	0	0	0	0	0	0	0	0
ENSG00000265596.1	chr1	38089231	38089329	+	99	0	0	0	0	0	0	0	0	0	0	0	0	0	0	0	0	0	0	0	0	0	0	0	0	0	0	0	0	0	0	0	0	0	0	0	0	0	0	0	0	0
ENSG00000237290.1	chr1	38209034	38214767	-	5734	0	0	1	0	0	0	0	9	1	0	0	0	0	0	0	1	0	0	0	0	0	0	0	1	0	0	0	0	0	0	0	0	0	0	1	0	0	1	0	1	0
ENSG00000275350.1	chr1	38383838	38384422	-	585	0	0	0	0	0	0	0	0	0	0	0	0	0	0	0	0	0	0	0	0	0	0	0	0	0	0	0	0	0	0	0	0	0	0	0	0	0	0	0	0	0
ENSG00000200796.1	chr1	38396659	38396765	+	107	0	0	0	0	0	0	0	0	0	0	0	0	0	0	0	0	0	0	0	0	0	0	0	0	0	0	0	0	0	0	0	0	0	0	0	0	0	0	0	0	0
ENSG00000238063.2	chr1	38474875	38496034	+	21160	0	1	0	0	0	0	0	0	1	0	0	0	0	0	0	0	0	0	0	0	0	1	0	0	0	0	0	0	0	0	0	0	0	0	1	0	1	0	0	0	0
ENSG00000215895.4	chr1	38708931	38710890	+	1960	15	20	6	17	12	15	5	6	38	7	7	15	20	66	19	8	1	17	8	7	8	51	17	9	47	12	23	7	15	7	13	4	24	81	10	12	44	11	9	14	23
ENSG00000116954.7	chr1	38838198	38859823	-	21626	767	228	544	484	657	414	631	186	752	336	274	432	232	887	569	385	1155	643	533	213	323	669	738	389	770	314	607	390	351	657	412	287	299	207	373	400	514	396	346	203	684
ENSG00000273637.1	chr1	38839333	38874494	-	35162	78	40	67	167	114	48	76	10	56	62	35	43	44	67	122	77	164	42	114	27	40	103	52	116	100	27	48	50	41	117	56	34	155	5	60	69	47	62	74	44	81
ENSG00000228436.2	chr1	38860000	38919396	+	59397	792	1294	2095	2012	2076	1442	1675	1345	1400	1863	988	2188	1338	1383	1317	1867	4031	1441	1756	878	1158	2632	1831	1673	918	888	1117	1885	1293	1554	967	1078	1715	1021	2167	1276	2991	1759	780	1164	2743
ENSG00000214114.8	chr1	38862964	38874105	-	11142	0	0	0	0	0	0	0	0	0	0	0	0	0	0	0	0	0	0	0	0	0	0	0	0	0	0	0	0	0	0	0	0	0	0	0	0	0	0	0	0	0
ENSG00000274944.4	chr1	38864501	38881617	-	17117	0	0	0	0	4	0	1	0	3	5	2	0	0	1	0	1	9	0	0	0	2	2	0	1	0	0	1	0	0	1	0	3	0	0	0	0	3	1	1	1	2
ENSG00000131233.9	chr1	38874451	38881587	-	7137	0	0	0	0	0	0	0	0	0	0	0	0	0	0	0	0	0	0	0	0	0	0	0	0	0	0	0	0	0	0	0	0	0	0	0	0	0	0	0	0	0
ENSG00000158315.10	chr1	38885807	38941799	-	55993	44	13	292	432	455	241	64	193	87	449	11	62	47	23	300	679	1230	180	224	175	140	276	61	86	155	6	101	85	167	269	43	131	82	4	865	44	558	546	112	63	55
ENSG00000199963.1	chr1	38926870	38926977	+	108	0	0	0	0	0	0	0	0	0	0	0	0	0	0	0	0	1	0	0	0	1	0	0	0	0	0	0	0	0	0	0	0	0	0	0	0	0	0	0	0	0
ENSG00000207466.1	chr1	38950825	38950925	-	101	0	0	0	0	0	0	0	0	0	0	0	0	0	0	0	0	0	0	0	0	0	0	0	0	0	0	0	0	0	0	0	0	0	0	0	0	0	0	0	0	0
ENSG00000235549.1	chr1	38958275	38958925	-	651	0	0	1	0	0	0	0	0	0	0	0	0	0	0	0	0	0	0	0	0	0	0	0	1	0	0	0	0	0	0	0	0	0	0	0	0	0	0	0	0	0
ENSG00000174574.15	chr1	38991223	39006059	+	14837	3479	6044	3808	5124	5088	2467	5398	2058	5652	2203	2669	2684	2655	3987	3191	2488	5511	4607	5085	1600	4038	8552	2695	2408	4083	2803	3159	2877	3211	3421	5878	1657	2691	3039	3159	1884	8036	2964	3405	2855	6105
ENSG00000168653.10	chr1	39026318	39034636	+	8319	5627	6782	4567	6397	7232	5865	6340	2042	3831	2832	2712	5074	5948	6023	6063	4338	8659	4950	3430	2064	3946	5908	5692	5118	5627	6470	6023	7391	4767	3900	11181	4211	10777	5425	6409	5178	8688	4970	6926	6778	8519
ENSG00000127603.23	chr1	39081316	39487177	+	405862	17721	8514	9402	9931	10777	17409	111262	3736	26749	8519	13608	12041	8974	35902	17597	11740	20980	18521	26644	12915	6017	14819	14525	16899	18480	15047	5233	7335	10685	22266	12576	4815	4144	13993	6296	18676	11547	10788	13610	8199	55330
ENSG00000206654.1	chr1	39120940	39121043	-	104	0	0	0	0	0	0	0	0	1	0	0	0	0	0	0	0	0	0	0	0	0	0	0	0	0	0	0	0	0	1	0	0	0	0	0	0	0	0	0	0	0
ENSG00000222378.1	chr1	39154164	39154296	-	133	0	0	0	0	1	0	1	0	0	0	0	0	0	0	0	0	0	0	0	0	0	0	0	1	0	0	0	0	0	0	0	0	0	0	0	0	0	0	0	0	0
ENSG00000270040.1	chr1	39206512	39206957	+	446	0	0	0	0	0	0	0	0	0	0	0	0	0	0	0	0	0	0	0	0	0	0	0	0	0	0	0	0	0	0	0	0	0	0	0	0	0	0	0	0	0
ENSG00000226438.1	chr1	39249838	39257649	-	7812	96	46	22	41	35	89	1247	13	100	45	25	43	22	159	87	56	92	59	93	26	21	74	48	69	60	75	6	14	34	72	162	4	14	15	48	53	62	60	60	53	278
ENSG00000217897.2	chr1	39304294	39304898	-	605	0	3	0	3	1	2	1	1	1	1	0	2	2	3	0	0	0	4	1	0	2	0	0	0	2	1	2	0	5	2	0	1	2	3	2	1	5	3	4	3	2
ENSG00000183682.7	chr1	39491646	39525935	+	34290	90	23	139	439	109	32	162	99	130	31	46	24	113	43	13	89	74	62	137	26	42	194	28	149	73	16	82	42	40	79	142	39	30	30	59	135	41	80	39	76	69
ENSG00000237624.1	chr1	39514956	39516490	+	1535	0	0	0	0	0	0	0	0	0	0	0	0	0	0	0	0	0	0	0	0	0	0	0	0	0	0	0	0	0	0	0	0	0	0	0	0	0	0	0	0	0
ENSG00000182109.7	chr1	39522280	39546187	-	23908	72	48	184	750	144	30	291	91	142	65	108	15	211	18	36	164	103	138	201	22	52	205	50	246	211	14	163	45	25	179	115	114	81	50	99	230	122	111	33	95	94
ENSG00000243970.1	chr1	39531838	39558707	-	26870	30	29	135	448	130	21	175	12	71	23	64	8	26	4	17	86	115	64	232	12	29	67	12	193	136	5	27	28	10	52	16	23	37	11	42	144	68	38	8	14	74
ENSG00000090621.13	chr1	39560816	39576790	-	15975	9655	7844	6457	7061	7765	10901	8264	3244	10003	5963	4927	8749	9919	9071	2957	5107	7490	6163	5467	4528	4935	16284	5580	5862	6602	4632	4790	6538	4824	10597	8214	2924	9188	6477	11058	4635	7199	6818	5096	4824	15522
ENSG00000228060.1	chr1	39565160	39573203	+	8044	5015	4115	3909	3761	4018	5763	4707	1819	5289	3463	2729	4880	5023	4941	1568	2611	4304	3145	3023	2314	2910	8612	3145	3090	3313	2498	2046	3339	2548	5406	4122	1216	4645	3299	5987	2431	4000	3509	2569	2438	7975
ENSG00000201457.1	chr1	39567374	39567508	-	135	0	0	0	0	0	0	0	0	0	0	0	0	0	0	0	0	0	0	0	0	0	0	0	0	0	0	0	0	0	0	0	0	0	0	0	0	0	0	0	0	0
ENSG00000163909.7	chr1	39624153	39639945	-	15793	144	606	380	176	166	34	24	6	149	1	114	21	42	0	32	2	109	38	42	0	155	324	31	164	53	17	3	64	161	363	602	43	20	100	41	109	230	204	0	13	73
ENSG00000225903.1	chr1	39633416	39633903	+	488	1	1	0	0	1	0	0	0	2	0	0	0	0	0	0	0	0	0	0	0	0	0	0	2	1	0	0	0	0	0	1	1	0	0	0	0	0	1	0	0	0
ENSG00000116981.3	chr1	39659121	39672038	-	12918	2	6	17	1	0	1	0	0	0	23	6	0	1	0	0	0	2	5	0	0	6	3	0	1	0	0	2	4	5	4	0	0	4	0	0	3	9	0	5	0	0
ENSG00000116983.12	chr1	39678648	39691689	-	13042	8	135	740	83	3	3	3	0	8	394	45	2	4	31	6	0	28	13	3	0	93	19	4	76	3	0	11	35	41	79	199	2	24	5	5	0	35	29	154	2	0
ENSG00000084072.16	chr1	39692182	39763914	+	71733	2132	1949	2674	3076	1587	2649	1947	1075	3176	2067	857	845	1374	2496	819	1883	3393	1570	1321	1329	1946	4168	1946	2549	1619	1582	1834	1825	1895	3061	3236	1420	2289	2422	2797	1805	3631	1777	1535	2491	2988
ENSG00000225333.6	chr1	39718028	39718595	+	568	0	0	0	0	0	0	0	0	0	0	0	0	0	0	0	0	0	0	0	0	0	0	0	0	0	0	0	0	0	0	0	0	0	0	0	0	0	0	0	0	0
ENSG00000252413.1	chr1	39723566	39723627	-	62	0	0	0	0	0	0	0	0	0	0	0	0	0	0	0	0	0	0	0	0	0	0	0	0	0	0	0	0	0	0	0	0	0	0	0	0	0	0	0	0	0
ENSG00000116985.11	chr1	39757182	39788861	-	31680	108	87	708	648	172	114	443	172	385	713	33	45	331	237	24	860	661	156	113	217	136	1568	440	440	200	15	130	329	292	1464	781	274	215	111	382	391	379	490	279	571	78
ENSG00000198754.5	chr1	39769523	39771348	-	1826	0	0	0	0	0	0	0	0	0	0	0	0	0	0	0	0	0	0	0	0	0	0	0	0	0	0	0	0	0	0	0	0	0	0	0	0	0	0	0	0	0
ENSG00000261798.1	chr1	39788976	39790171	+	1196	0	0	3	5	5	5	5	3	3	6	1	7	4	10	4	17	23	3	0	5	5	16	1	24	4	0	1	7	4	11	6	11	13	1	20	1	2	4	6	2	8
ENSG00000229213.1	chr1	39795843	39795996	-	154	0	0	0	0	0	0	0	0	0	0	0	0	0	0	0	1	0	0	0	0	0	0	0	0	0	0	0	0	0	0	0	0	0	0	0	0	0	0	0	0	0
ENSG00000043514.15	chr1	39841022	39883511	-	42490	1215	1811	1248	1521	1593	1021	1221	411	2602	1425	766	1536	811	1740	1539	996	1711	1019	2022	801	1233	2390	377	1950	1403	714	1190	1136	1014	1303	1249	792	1586	710	1244	719	1270	1342	1085	1116	2608
ENSG00000202222.1	chr1	39881566	39881678	-	113	0	0	0	0	0	0	0	0	0	0	0	0	0	0	0	0	0	0	0	0	0	0	0	0	0	0	0	0	0	0	0	0	0	0	0	0	0	0	0	0	0
ENSG00000116990.10	chr1	39895426	39902256	-	6831	15	210	63	278	86	52	251	108	726	253	52	12	248	92	11	605	125	62	93	54	352	433	354	100	50	20	91	213	79	555	325	144	101	187	972	52	242	258	412	136	38
ENSG00000236546.1	chr1	39897745	39899098	+	1354	3	41	6	46	8	11	67	34	91	34	4	1	35	20	1	102	21	10	8	9	54	64	52	13	7	3	9	29	16	76	36	16	17	33	147	7	34	62	56	28	6
ENSG00000207356.1	chr1	39944890	39944998	-	109	0	0	0	0	0	0	0	0	0	0	0	0	0	0	0	0	0	0	0	0	0	0	0	0	0	0	0	0	0	0	0	0	1	0	0	0	0	0	0	0	0
ENSG00000168389.17	chr1	39955112	39969968	+	14857	151	166	362	812	146	171	119	232	452	212	125	59	214	108	204	838	129	176	662	444	145	144	1671	231	719	173	51	292	301	263	550	2322	1073	9791	12	64	385	339	247	256	209
ENSG00000228477.1	chr1	39962680	39963404	+	725	0	0	0	0	0	0	0	0	0	0	0	0	0	0	0	0	0	0	0	0	0	0	0	0	0	0	0	0	0	0	0	0	0	0	0	0	0	0	0	0	0
ENSG00000131236.16	chr1	40040233	40072649	+	32417	25658	10670	13097	10259	10250	11683	12122	8757	7416	9786	6648	21436	7164	27728	14706	9496	17206	7854	12115	12195	6142	15882	9506	9815	12218	25064	11630	19076	15479	12759	14889	4822	11197	6036	11570	12616	15487	12725	7660	11118	31610
ENSG00000131238.16	chr1	40072705	40097703	-	24999	7477	8764	13713	5093	5725	4998	6148	2702	4861	5082	3279	9633	3783	6367	8116	3338	12594	4817	3564	3128	4388	13782	3711	4982	5411	6134	5149	3868	6083	7017	9800	1818	6355	3782	8373	3222	4396	4199	8219	4080	10559
ENSG00000226745.2	chr1	40132764	40133448	+	685	0	1	1	0	0	0	0	0	0	0	0	0	0	0	0	0	0	6	0	0	0	0	0	0	0	0	0	0	0	0	0	0	0	0	1	0	0	0	0	0	0
ENSG00000117000.8	chr1	40161373	40240921	+	79549	798	1433	1249	979	1379	860	1141	582	1890	1897	844	1290	1237	1728	1826	978	2389	1213	1539	754	903	1745	817	1155	1900	460	1031	765	1030	968	512	538	1063	253	631	977	1058	838	848	1167	1506
ENSG00000207508.1	chr1	40177843	40177949	+	107	0	0	0	0	0	0	0	0	0	0	0	0	0	0	0	0	0	0	0	0	0	0	0	0	0	0	0	0	0	0	0	0	0	0	0	0	0	0	0	0	0
ENSG00000188800.5	chr1	40245947	40251691	+	5745	0	0	2	4	2	0	0	0	2	3	1	1	11	1	2	0	0	3	2	0	0	0	0	2	1	0	1	1	4	2	0	1	0	0	0	0	1	1	1	1	0
ENSG00000259943.1	chr1	40256427	40257967	-	1541	143	349	189	209	210	122	212	168	315	156	84	337	132	284	149	246	505	109	424	102	141	505	114	289	201	98	199	110	91	284	82	172	546	57	237	158	333	186	218	114	250
ENSG00000084073.8	chr1	40258107	40294184	+	36078	2352	2319	6543	4353	2689	2098	2688	3061	3905	2270	1545	2524	1963	2647	2546	2396	5205	2775	3209	2550	3253	3896	3412	2500	2135	2489	2325	2937	1903	3388	4727	1550	5541	1346	2369	2742	3932	2995	2196	1383	6196
ENSG00000231296.1	chr1	40262672	40262984	-	313	20	13	26	7	17	7	19	5	18	23	8	11	5	11	13	14	14	16	16	10	9	14	12	6	5	13	4	2	15	11	22	6	12	12	3	4	26	21	1	19	45
ENSG00000049089.13	chr1	40300487	40317816	-	17330	279	125	1016	625	4497	397	4	13	1080	9	126	57	12	6	470	26	320	1169	3472	90	876	1932	87	114	275	15	153	2964	310	707	38	58	9353	50	132	175	740	28	90	189	3
ENSG00000227311.3	chr1	40333078	40333557	-	480	5	1	0	0	0	1	1	2	0	0	0	4	2	3	0	0	1	6	2	2	0	1	1	0	1	3	0	0	4	0	1	0	3	6	2	1	2	3	5	3	5
ENSG00000084070.11	chr1	40344850	40423326	+	78477	1208	1671	873	832	820	760	1169	259	678	1226	636	729	867	895	1459	756	881	649	803	332	648	1098	729	910	580	734	1520	893	1083	518	3061	290	627	268	723	785	942	1027	856	666	2390
ENSG00000213172.3	chr1	40364766	40365183	+	418	0	0	0	0	0	0	0	0	0	0	0	0	0	0	0	0	0	0	0	0	0	0	0	0	0	0	0	0	0	0	0	0	0	0	0	0	0	0	0	0	0
ENSG00000187801.14	chr1	40450102	40463718	+	13617	89	650	117	189	109	146	603	48	584	127	93	270	193	144	102	92	75	59	109	23	70	131	78	176	106	45	44	102	85	134	384	35	226	27	21	126	225	41	416	123	884
ENSG00000260920.2	chr1	40464319	40466767	+	2449	46	458	90	177	70	87	411	29	489	89	64	128	58	89	44	53	50	47	95	16	56	66	49	128	72	28	51	61	59	77	182	28	145	18	7	113	130	33	413	84	451
ENSG00000279667.1	chr1	40473055	40474059	+	1005	1	49	7	23	8	0	13	1	13	4	1	0	5	2	1	2	1	3	1	1	4	1	2	20	12	0	3	0	1	2	5	1	9	0	0	5	6	2	31	6	11
ENSG00000187815.9	chr1	40477215	40496343	+	19129	111	252	238	359	331	258	354	285	597	260	38	275	137	32	199	189	450	187	218	92	186	270	129	359	191	131	246	127	168	257	57	181	278	53	208	289	437	231	368	106	668
ENSG00000238287.1	chr1	40493157	40508661	-	15505	85	123	156	235	162	159	234	174	395	177	42	162	114	26	119	120	285	125	123	74	117	178	71	257	103	98	145	69	98	196	54	95	186	36	170	197	288	149	233	47	433
ENSG00000164002.11	chr1	40508741	40516556	+	7816	258	259	363	396	484	589	579	321	599	348	216	535	414	287	215	451	837	283	368	89	280	621	78	304	222	401	445	269	615	467	742	224	493	246	987	597	691	424	439	319	1193
ENSG00000227278.1	chr1	40514461	40515057	-	597	94	94	183	148	182	238	227	178	215	133	101	265	161	103	102	175	372	129	140	35	98	242	28	131	74	195	134	104	219	191	300	76	170	91	414	250	266	160	169	85	464
ENSG00000238186.1	chr1	40515754	40517174	-	1421	37	57	112	66	128	137	150	100	168	90	41	135	79	53	46	84	215	55	58	20	64	194	25	71	44	70	106	62	129	102	133	48	78	39	160	152	108	85	114	49	196
ENSG00000117010.15	chr1	40531561	40548169	+	16609	79	143	146	448	206	162	164	111	143	211	71	126	129	169	118	97	265	146	234	56	138	139	84	296	166	70	165	174	108	103	165	79	286	30	80	150	362	99	200	256	486
ENSG00000236505.1	chr1	40563534	40563659	+	126	0	0	1	1	0	0	0	0	0	0	0	0	0	0	0	0	2	0	0	0	0	0	2	0	0	0	0	0	0	0	0	0	0	0	0	0	1	0	1	0	0
ENSG00000233910.1	chr1	40593633	40594353	-	721	0	0	0	0	0	0	0	0	0	0	0	0	0	0	0	0	0	0	1	0	0	0	0	0	1	0	0	0	0	0	0	0	0	0	0	0	0	0	0	0	0
ENSG00000117016.9	chr1	40620679	40665657	-	44979	297	504	575	635	218	128	3390	66	93	1096	204	59	81	268	87	276	409	87	604	27	429	720	169	519	119	31	111	197	642	459	1385	85	293	9	313	254	1045	377	894	991	366
ENSG00000237899.1	chr1	40669089	40687588	-	18500	7	92	38	146	148	34	73	99	111	46	26	80	9	19	31	93	78	45	126	38	106	86	9	25	6	16	61	47	34	80	26	46	163	29	89	13	48	41	95	43	35
ENSG00000272145.1	chr1	40690380	40692066	-	1687	243	468	298	345	448	366	658	144	495	274	229	415	186	532	275	284	325	232	545	223	275	485	216	426	115	230	264	218	288	309	612	101	455	153	302	125	447	239	377	202	656
ENSG00000066136.20	chr1	40691648	40771603	+	79956	1526	2460	1940	4338	3159	2040	3870	989	3321	1597	1288	1781	1220	3179	1482	1583	2335	1692	2699	1189	1437	3658	1162	1754	766	1370	2103	1866	1425	1867	4840	811	2577	1049	2100	909	3589	1720	2338	1277	3945
ENSG00000198974.3	chr1	40754355	40754446	+	92	0	0	0	0	0	0	0	0	0	0	0	0	0	0	0	0	0	0	0	0	0	0	0	0	0	0	0	0	0	0	0	0	0	0	0	0	0	0	0	0	0
ENSG00000207962.1	chr1	40757284	40757372	+	89	0	0	0	0	0	0	0	0	0	0	0	0	0	0	0	0	0	0	0	0	0	0	0	0	0	0	0	0	0	0	0	0	0	0	0	0	0	0	0	0	0
ENSG00000117013.14	chr1	40784012	40840452	+	56441	22	109	70	25	5	76	479	8	181	447	424	14	314	150	35	59	31	135	142	74	65	63	804	62	144	7	50	63	84	97	160	74	61	26	6	27	144	48	411	486	40
ENSG00000264582.2	chr1	40804846	40805141	+	296	0	0	0	0	0	0	0	0	0	0	0	0	0	0	0	0	0	0	0	0	0	0	0	0	0	0	0	0	0	0	0	0	0	0	0	0	0	0	0	0	0
ENSG00000179862.6	chr1	40861051	40862366	-	1316	133	38	169	287	24	371	27	410	140	86	123	395	95	578	95	62	142	940	18	153	35	617	111	9	3059	71	461	307	183	397	59	60	41	36	355	58	230	630	6	829	1538
ENSG00000229528.1	chr1	40863914	40876670	+	12757	0	0	1	2	1	0	1	9	1	3	0	1	0	1	0	1	5	0	0	3	2	4	0	2	1	3	4	1	0	2	0	0	0	0	3	0	2	0	0	4	12
ENSG00000228940.1	chr1	40938104	40939763	-	1660	0	0	0	0	0	0	0	0	0	0	0	0	0	0	0	0	0	0	0	0	0	0	0	0	0	0	3	0	0	0	0	0	0	0	1	0	0	0	0	1	0
ENSG00000233118.2	chr1	40942251	40942515	-	265	0	0	0	0	0	0	0	0	0	0	0	0	0	0	0	0	0	0	0	0	0	0	0	0	0	0	0	0	0	0	0	0	0	0	1	0	0	0	0	0	0
ENSG00000171793.13	chr1	40979335	41012565	+	33231	3634	5431	3177	3545	3081	4141	5042	2528	7080	1454	4047	4458	2288	7633	2450	2479	3157	5177	3029	3690	2179	4106	4328	3679	2169	3236	3102	5619	11398	3253	4271	4513	3473	2973	6296	2768	5395	5141	3796	4354	12936
ENSG00000281207.1	chr1	41014590	41043890	+	29301	588	1986	1014	1261	794	826	755	518	3331	1009	641	646	714	1283	926	1339	1046	1253	735	426	731	1461	712	1219	1118	516	1325	617	1520	1825	1455	1739	736	514	1094	791	1138	1948	1459	1082	2394
ENSG00000171790.15	chr1	41015597	41023237	-	7641	39	265	167	306	144	49	105	136	793	92	248	29	148	144	114	138	131	108	120	88	106	269	13	177	263	25	69	130	697	394	137	581	144	40	227	88	144	628	256	178	283
ENSG00000010803.16	chr1	41027200	41242154	-	214955	1328	3385	1657	1586	1193	1848	1419	870	4315	1551	602	1214	1166	2354	1573	2522	1893	2003	1146	689	1118	1976	1200	2196	1874	1070	1960	800	1170	2212	2583	1605	1364	814	1514	1718	2188	1941	2518	2066	4004
ENSG00000215893.3	chr1	41098638	41099136	+	499	0	1	0	0	0	0	0	0	2	0	0	2	0	0	1	0	1	1	1	0	0	1	0	1	0	0	1	2	0	1	1	1	1	1	0	1	0	0	1	1	1
ENSG00000235358.1	chr1	41242373	41284861	+	42489	13	14	44	61	22	29	9	14	17	33	9	16	7	65	65	123	93	17	33	3	60	49	4	22	25	4	62	11	2	54	30	8	28	19	58	15	111	24	6	34	20
ENSG00000213987.4	chr1	41264550	41264862	-	313	0	0	0	1	0	0	0	0	0	0	0	0	0	0	0	1	0	0	0	0	0	3	0	0	0	0	1	0	0	0	0	0	0	0	0	0	1	0	0	0	0
ENSG00000204060.6	chr1	41361922	41383590	+	21669	164	41	199	1030	823	164	13	183	160	74	6	44	121	21	35	162	163	75	205	36	116	532	5	296	33	4	70	88	154	47	46	7	49	11	359	45	411	149	31	68	4
ENSG00000229901.1	chr1	41375004	41375669	-	666	6	1	8	21	10	4	0	0	14	1	0	1	1	4	0	0	8	3	4	1	4	8	0	9	0	0	1	2	2	1	0	1	0	1	6	1	6	8	0	0	0
ENSG00000252563.1	chr1	41466937	41467028	-	92	0	0	0	0	0	0	0	0	0	1	0	0	0	0	0	0	0	0	0	0	0	0	0	0	0	0	0	0	0	0	0	0	0	0	0	0	0	0	0	0	0
ENSG00000127129.9	chr1	41478775	41484673	-	5899	18	1	116	653	1933	123	4	491	453	0	6	0	641	69	201	24	323	627	23	157	692	271	319	449	39	35	3	11634	9	956	4	5	70	10	2	212	497	97	1	253	2
ENSG00000127124.14	chr1	41506365	42035925	-	529561	566	281	1123	866	522	812	305	397	276	1378	180	413	2711	923	196	2317	2046	200	97	425	282	557	191	617	485	562	448	555	427	1128	8421	678	180	162	729	586	1637	3024	536	1334	28
ENSG00000230881.1	chr1	41535443	41535868	+	426	0	0	0	2	2	0	0	0	0	4	0	0	2	1	0	2	1	0	0	0	0	0	0	0	0	0	1	1	0	1	4	0	1	0	0	0	1	4	0	2	0
ENSG00000230638.4	chr1	41542069	41544310	+	2242	0	1	55	28	1	6	0	13	3	11	0	0	6	4	1	171	174	14	0	21	18	27	0	4	0	0	7	86	2	90	29	52	0	0	30	3	126	178	1	4	0
ENSG00000227538.1	chr1	42040597	42041729	+	1133	0	0	0	1	0	0	0	0	0	0	0	0	0	0	1	0	0	0	0	1	0	1	0	0	0	0	1	0	1	1	0	0	0	0	0	0	2	0	0	0	0
ENSG00000228776.2	chr1	42140635	42141391	+	757	0	0	0	0	0	0	0	0	0	0	0	0	0	0	0	0	0	0	0	0	1	0	0	0	0	0	0	0	0	0	1	0	0	0	0	0	0	0	1	0	0
ENSG00000044012.3	chr1	42153421	42155824	+	2404	1	0	0	6	0	0	0	54	0	0	0	0	7	0	1	3	0	0	0	0	28	0	1	0	0	0	12	0	0	0	0	0	2	0	1	0	0	0	0	0	0
ENSG00000197273.3	chr1	42162691	42164718	-	2028	0	0	0	0	0	0	0	34	0	0	0	0	1	0	0	50	0	0	2	1	0	0	0	0	1	0	1	0	0	0	0	0	0	0	0	0	1	0	0	0	0
ENSG00000198815.8	chr1	42176539	42335877	-	159339	3140	2791	3401	3186	2838	2656	2198	2236	5935	2321	1716	3678	2330	4278	3075	3109	4010	2199	3760	1508	2496	3818	1313	3224	4306	1880	1570	2094	2606	2777	3224	1073	3042	1276	2302	2213	2971	2415	2905	2388	4631
ENSG00000227527.2	chr1	42335386	42338376	-	2991	5	9	8	33	27	4	9	15	20	38	10	18	8	17	21	20	31	4	43	8	22	17	4	39	7	3	12	10	3	33	17	11	42	4	34	10	22	15	17	3	21
ENSG00000177181.14	chr1	42380795	42422578	+	41784	21	244	375	506	32	56	617	19	50	889	119	4	985	638	617	689	129	124	10	35	12	463	177	167	109	1	16	71	58	65	838	136	296	15	178	48	110	29	27	677	17
ENSG00000235002.1	chr1	42412398	42412794	-	397	0	0	1	2	0	0	0	0	0	4	0	0	1	1	1	0	1	1	0	0	0	0	0	0	0	0	0	0	0	0	0	1	1	0	0	0	1	0	0	0	0
ENSG00000066185.12	chr1	42430329	42456267	-	25939	28	17	38	51	65	14	3	0	13	14	3	26	13	40	48	20	25	54	23	8	18	24	4	44	15	32	2	3	5	24	76	20	146	20	11	2	110	16	4	64	6
ENSG00000127125.8	chr1	42456117	42473385	+	17269	1296	914	1708	1814	1375	1146	973	1486	2854	1143	427	1502	752	1699	1317	1619	3625	2106	1619	739	1194	2295	1203	1574	934	776	1001	1488	581	2133	1655	1070	1637	1231	2135	1083	3680	1332	443	1250	1352
ENSG00000186409.14	chr1	42463330	42654664	+	191335	96	68	73	659	130	55	96	121	196	86	26	17	25	174	116	157	395	174	343	39	200	160	38	141	122	28	103	56	43	511	42	74	184	60	142	179	177	87	61	155	57
ENSG00000230116.1	chr1	42491739	42492493	+	755	0	0	0	0	0	0	0	0	0	0	0	0	0	0	0	0	0	0	0	0	0	0	0	0	0	0	0	0	0	0	0	0	0	0	0	0	0	0	0	0	0
ENSG00000236876.3	chr1	42500205	42500339	-	135	5	1	2	4	2	8	31	0	2	1	0	0	5	1	0	5	7	29	0	5	2	3	1	0	5	1	7	7	1	2	7	2	2	5	3	9	3	2	0	5	8
ENSG00000200254.1	chr1	42569033	42569139	+	107	0	0	0	0	0	0	0	0	0	0	0	0	0	0	0	0	0	0	0	0	0	0	0	0	0	0	0	0	0	0	0	0	0	0	0	0	0	0	0	0	0
ENSG00000236180.2	chr1	42570970	42571390	+	421	0	0	0	0	0	0	0	0	0	0	0	0	0	0	0	0	0	0	0	0	0	0	0	0	0	0	0	0	0	0	0	0	0	0	0	0	0	0	0	0	0
ENSG00000171960.10	chr1	42658425	42676758	+	18334	1395	2526	1875	2303	1781	2276	1520	1026	2674	1521	1143	2072	1962	1650	1043	1604	2211	1422	2070	1064	1381	2232	1417	2542	2191	1291	1898	1842	2089	1417	2491	814	2641	919	1955	1186	2223	1660	2434	1563	4141
ENSG00000234917.2	chr1	42678735	42681659	+	2925	8	17	15	23	24	2	17	6	28	16	9	12	13	9	13	7	32	11	23	4	22	18	0	33	8	3	9	10	5	19	23	8	26	2	4	10	14	5	9	6	13
ENSG00000065978.18	chr1	42682427	42702349	+	19923	53940	34456	31559	23938	41324	54149	26762	8897	29092	18879	30157	47154	30866	49442	23888	17658	44193	22425	23946	21775	15091	48898	29029	28317	31993	34324	25387	37383	39251	24160	56689	15818	40240	23763	38155	29279	47676	32667	32566	15117	98996
ENSG00000164007.10	chr1	42733093	42740254	-	7162	0	1	0	1	2	10	5	4	4	2	57	0	1	0	1	3	4	0	2	0	1	15	7	1	4	1	14	0	1	2	0	2	0	0	1	2	7	2	0	2	0
ENSG00000117385.15	chr1	42746335	42767084	-	20750	4140	2419	1638	1920	3487	3257	2071	643	2271	2267	1066	1680	3225	2265	5232	308	1781	459	2922	579	320	1590	2673	3032	4386	3793	2877	986	981	1490	3307	1055	3262	1166	1071	2426	1113	1918	2399	2984	7313
ENSG00000164008.14	chr1	42767269	42775747	+	8479	0	0	0	0	0	0	0	0	0	0	0	0	0	0	0	0	0	0	0	0	1	0	0	0	0	0	0	0	0	0	0	0	0	1	0	0	0	0	0	0	0
ENSG00000283580.1	chr1	42767292	42794493	+	27202	141	183	227	463	208	245	258	103	458	220	85	153	101	149	169	202	371	121	231	112	168	224	83	303	300	112	205	174	119	242	397	91	138	89	116	161	233	162	217	147	215
ENSG00000228452.1	chr1	42775813	42776790	-	978	32	42	47	79	31	56	42	32	97	45	28	37	23	29	32	42	102	28	45	22	36	48	32	43	31	30	30	23	21	22	69	12	32	32	31	39	56	38	42	31	35
ENSG00000274386.5	chr1	42785007	42816619	+	31613	464	315	708	538	599	389	261	185	378	457	166	467	333	495	338	288	919	138	420	180	178	708	418	357	538	213	625	247	372	450	387	296	228	376	377	469	586	302	402	381	373
ENSG00000177868.11	chr1	42807052	42817252	-	10201	551	452	821	592	689	454	287	253	397	474	186	563	352	557	320	390	1151	160	444	256	221	723	497	395	247	303	732	298	478	514	465	246	369	489	507	574	613	375	506	484	476
ENSG00000164010.13	chr1	42817124	42844989	+	27866	701	660	1297	1171	727	483	541	372	752	766	226	608	295	491	1136	1002	1277	294	783	327	720	1126	265	601	354	464	659	319	284	831	1221	285	951	575	819	696	957	617	887	553	804
ENSG00000228192.7	chr1	42834681	42846422	-	11742	429	343	915	725	390	328	346	217	419	544	116	289	165	273	687	663	768	212	461	220	380	637	148	364	264	322	400	185	131	574	816	228	579	427	551	443	612	341	454	305	477
ENSG00000164011.17	chr1	42846573	42852477	+	5905	388	537	330	687	459	486	308	203	714	407	291	272	463	397	527	277	432	259	463	141	360	499	169	481	211	194	440	239	235	521	457	221	678	184	427	290	337	316	453	289	613
ENSG00000233708.1	chr1	42886597	42888767	-	2171	0	1	51	5	0	0	0	0	2	4	0	0	0	2	0	0	1	1	1	0	1	0	0	5	1	0	118	1	0	3	1	0	0	0	1	3	1	0	1	2	1
ENSG00000237090.1	chr1	42891094	42892430	-	1337	1	0	2	2	0	1	1	0	2	1	0	0	1	1	2	1	2	1	1	0	0	4	0	0	2	0	9	0	0	2	0	0	1	1	1	1	1	5	0	1	0
ENSG00000225099.1	chr1	42903232	42903912	+	681	5	2	5	4	1	0	0	0	2	0	0	0	1	0	4	0	0	3	0	2	0	5	0	1	0	0	27	0	0	0	2	1	0	0	3	2	7	0	2	2	3
ENSG00000117394.20	chr1	42925375	42959173	-	33799	9980	4218	8327	5498	8554	21616	1791	11118	10432	10538	6651	4470	9586	11944	19049	8353	14115	3020	12389	11600	2380	22710	4625	7008	3983	6376	1061	7296	2256	9621	3599	2579	7115	20542	4696	9386	10069	11496	753	5867	4158
ENSG00000284138.1	chr1	42952202	42952641	-	440	0	0	0	0	0	0	0	0	0	0	0	0	0	0	0	0	0	0	0	0	0	0	0	0	0	0	0	0	0	0	0	0	0	0	0	0	0	0	0	0	0
ENSG00000227533.5	chr1	42959049	42983358	+	24310	42	42	50	176	173	110	30	95	105	122	76	37	46	177	760	172	322	62	158	115	62	249	15	166	56	9	18	58	10	125	84	71	65	39	157	39	70	39	26	213	27
ENSG00000283973.1	chr1	42959065	42961864	-	2800	14	9	7	43	48	41	13	44	17	22	14	14	2	52	149	34	68	13	29	25	9	94	14	21	14	5	6	17	4	22	17	17	22	10	44	8	20	6	5	32	2
ENSG00000207256.1	chr1	42991438	42991544	+	107	0	0	0	0	0	1	0	0	0	2	0	0	0	1	8	0	6	0	0	0	1	0	0	1	0	0	0	1	0	1	0	1	0	0	3	1	0	0	2	0	0
ENSG00000283136.1	chr1	43023549	43023637	-	89	0	0	0	0	0	0	0	0	0	0	0	0	0	0	0	0	0	0	0	0	0	0	0	0	0	0	0	0	0	0	0	0	0	0	0	0	0	0	0	0	0
ENSG00000277513.1	chr1	43104086	43104497	+	412	0	0	0	0	0	0	0	0	0	0	0	0	0	0	0	0	0	0	0	0	0	0	0	0	0	0	0	0	0	0	0	0	0	0	0	0	0	0	0	0	0
ENSG00000186973.10	chr1	43145153	43156396	+	11244	23	20	8	3	28	3	1	39	72	0	0	3	3	1	1	0	347	2	72	33	5	35	2	1	70	0	280	5	1	273	0	30	7	4	66	21	37	13	7	10	253
ENSG00000117395.12	chr1	43164175	43270936	-	106762	5113	5451	5024	3782	3788	2496	3444	2625	6901	2767	2080	6432	3902	4822	2729	2062	5609	2968	2531	4000	3752	3829	7211	3980	2059	4695	2959	5136	6282	4287	4238	1215	4448	4134	6180	2428	3388	7193	3260	4691	33895
ENSG00000284410.1	chr1	43171652	43171712	-	61	0	0	0	0	0	0	0	0	0	0	0	0	0	0	0	0	0	0	0	0	0	0	0	0	0	0	0	0	0	0	0	0	0	0	0	0	0	0	0	0	0
ENSG00000243710.7	chr1	43172149	43254358	+	82210	1358	1432	1194	909	760	546	677	595	1181	562	526	1624	825	1066	627	379	962	573	658	815	855	616	1603	1133	352	1062	574	945	1436	1500	867	209	1002	862	1240	575	724	1379	785	1229	7565
ENSG00000199240.1	chr1	43196417	43196536	+	120	0	0	0	0	0	0	0	0	0	0	0	0	0	0	0	0	0	0	0	0	0	0	0	0	0	0	0	0	0	0	0	0	0	0	0	0	0	0	0	0	0
ENSG00000179178.10	chr1	43269994	43274002	+	4009	3	1	1202	1989	273	95	3	604	101	6	2	1	60	2	9	1427	1793	1326	297	682	703	2743	0	1	36	0	427	1045	2	1236	8	408	1053	2754	976	8	1965	275	1	2	2
ENSG00000253313.5	chr1	43281883	43285617	-	3735	1	1	383	638	2	11	1	378	8	11	10	0	22	71	4	797	807	478	5	155	307	1374	9	24	25	0	287	597	0	983	4	365	84	898	364	5	1325	85	0	9	2
ENSG00000066056.13	chr1	43300993	43323108	+	22116	945	5	0	20	322	3	12	8	3075	7	39	11402	2	16	31	14	8	2	684	1	1	15	21	6	98	8	18	16	101	33	3	4	275	5	7	14	21	5	5	124	52265
ENSG00000117400.16	chr1	43337849	43352772	+	14924	9	10	7	56	30	5	3	3	28	27	13	16	9	4	20	28	23	6	15	8	20	49	6	35	24	1	6	18	6	35	9	4	28	15	9	11	19	19	10	14	26
ENSG00000234694.1	chr1	43354684	43358658	-	3975	50	42	65	65	129	100	35	15	51	89	32	111	38	65	114	53	161	71	55	40	64	483	22	175	26	18	30	89	38	65	54	26	266	41	65	26	145	80	39	17	215
ENSG00000117399.13	chr1	43358955	43363203	+	4249	7754	5163	7916	2891	7395	10210	2966	2468	1531	8026	4239	10103	7288	14263	3037	2271	6397	2703	1997	4455	3111	6898	11871	5277	3583	9382	3612	5785	9694	3168	8359	1379	9350	3583	7775	7234	7061	8259	4410	4471	19621
ENSG00000066322.14	chr1	43363397	43368074	-	4678	5317	1578	3128	3567	3317	4087	2128	3017	2640	3459	1291	3944	4939	5460	2729	3054	3929	2201	3338	2387	1422	4709	4597	3032	2885	5973	2353	3782	2874	5484	4944	1623	7698	3878	4003	2734	6513	4977	1359	3887	10031
ENSG00000283836.1	chr1	43364648	43364715	-	68	0	0	0	0	0	0	0	0	0	0	0	0	0	0	0	0	0	0	0	0	0	0	0	0	0	0	0	0	0	0	0	0	0	0	0	0	0	0	0	0	0
ENSG00000159479.16	chr1	43383917	43389808	-	5892	1975	1802	2093	1421	2160	2678	1420	853	2665	977	1028	1875	1090	2818	1791	1154	2211	1632	1665	1177	945	2388	1362	1289	3504	1730	1789	1869	1572	1133	2232	955	2900	1875	1395	795	2266	1849	850	851	3313
ENSG00000229431.1	chr1	43385113	43389155	+	4043	1526	1401	1635	997	1660	2040	1026	490	2147	813	832	1535	840	2176	1398	805	1851	1188	1302	993	643	1828	1102	955	2611	1323	1229	1315	1091	910	1732	715	2175	1388	1008	641	1702	1418	573	559	2552
ENSG00000198198.15	chr1	43389882	43454247	+	64366	3247	2018	3148	3964	2754	3076	1508	2494	3866	2010	1105	1994	2796	2689	3325	4035	3421	1709	2992	2293	1706	2876	1550	2317	3891	2160	2021	1518	1922	2958	3391	1744	2534	1317	3891	2646	2856	4026	1425	2759	5889
ENSG00000229372.1	chr1	43447776	43448644	-	869	110	106	90	196	198	147	100	95	259	115	81	79	118	153	206	136	237	97	230	90	143	136	99	150	177	117	145	105	77	173	224	145	121	101	112	130	163	173	88	103	291
ENSG00000274975.1	chr1	43448539	43448611	+	73	0	0	0	0	0	0	0	0	0	0	0	0	0	0	0	0	0	0	0	0	0	0	0	0	0	0	0	0	0	0	0	0	0	0	0	0	0	0	0	0	0
ENSG00000178922.16	chr1	43451003	43453989	-	2987	1828	678	2152	1165	1070	1164	292	1428	592	545	241	1105	1252	654	768	1999	863	494	592	1250	324	636	337	668	1980	843	618	427	968	874	759	924	728	514	2493	749	643	1818	391	1527	2547
ENSG00000229348.1	chr1	43453927	43456995	+	3069	5	29	6	89	13	5	17	11	37	40	1	12	23	19	3	13	11	2	10	11	9	11	7	14	23	4	18	2	3	55	18	8	6	1	8	5	9	22	18	11	12
ENSG00000142949.16	chr1	43525187	43623666	+	98480	17679	4828	10967	26620	5116	13262	4569	17829	3208	42580	3743	10379	20790	23482	15238	26245	7268	10988	19835	12987	10016	75662	14444	13182	18935	18970	4792	11007	16869	23903	7182	2651	10634	7085	35159	14752	34769	42408	4807	15016	23756
ENSG00000066135.12	chr1	43650158	43705515	+	55358	2204	4602	3577	4238	3477	2968	3349	1213	3937	2851	1556	2128	4099	2616	3434	2622	3043	2542	4422	1408	1940	4701	2487	2396	1586	1513	1934	2754	1830	4972	7088	1240	3185	1629	2629	1684	4552	3274	2696	2382	4725
ENSG00000236200.5	chr1	43699765	43708138	-	8374	798	1682	1298	1596	1372	1024	1158	466	1352	960	537	821	1596	913	1136	973	1049	897	1669	586	737	1706	801	932	653	621	1087	1270	718	1710	2595	777	1159	661	911	660	1626	1233	946	899	1646
ENSG00000126091.19	chr1	43705824	43931165	+	225342	721	712	521	1113	1052	1057	819	312	1059	559	417	1038	469	906	1204	423	973	373	1076	204	367	1036	394	1240	1036	873	514	311	590	337	1139	220	853	171	467	814	466	462	693	1603	1552
ENSG00000229444.1	chr1	43709392	43727343	-	17952	3	17	4	20	22	6	27	12	9	12	3	7	14	8	19	4	23	9	21	12	11	8	3	20	13	2	8	6	9	7	49	6	13	4	6	12	6	35	13	28	18
ENSG00000283414.1	chr1	43716467	43716556	+	90	0	0	0	0	0	0	0	0	0	0	0	0	0	0	0	0	0	0	0	0	0	0	0	0	0	0	0	0	0	0	0	0	0	0	0	0	0	0	0	0	0
ENSG00000233674.2	chr1	43743471	43743741	+	271	0	0	0	0	0	0	0	0	0	0	0	0	0	0	0	0	0	0	0	0	0	0	0	0	0	0	0	0	0	0	0	0	0	0	0	0	0	0	0	0	0
ENSG00000283477.1	chr1	43838622	43838683	+	62	0	0	0	0	0	0	0	0	0	0	0	0	0	0	0	0	0	0	0	0	0	0	0	0	0	0	0	0	0	0	0	0	0	0	0	0	0	0	0	0	0
ENSG00000224751.2	chr1	43850300	43851611	-	1312	1	1	0	4	1	0	0	0	6	0	1	0	1	2	2	0	0	0	0	0	0	0	1	0	0	1	1	1	0	2	0	0	1	0	2	0	2	2	0	2	1
ENSG00000117407.16	chr1	43933320	43937241	+	3922	4	30	162	149	14	148	15	5	15	72	7	29	20	25	145	159	58	90	21	158	90	183	25	303	68	18	21	118	113	98	43	37	43	37	251	303	99	74	48	45	53
ENSG00000237950.1	chr1	43944370	43946551	-	2182	11	18	9	61	22	10	17	9	14	57	6	14	11	25	35	32	15	19	21	13	9	9	10	70	9	7	9	8	9	23	26	6	40	6	38	10	22	28	15	18	44
ENSG00000117408.10	chr1	43946939	43968022	+	21084	1357	851	1013	2048	1321	1074	1491	512	1584	1301	762	641	1046	1933	1544	1262	1263	1003	1290	511	823	1841	1238	960	1361	1195	1084	1446	957	1603	3254	584	1219	955	1534	1474	1431	1639	1150	1278	1851
ENSG00000132768.13	chr1	43970000	43973369	+	3370	1132	1694	1638	2006	1819	1844	1442	852	1851	750	1169	1071	1278	2126	1163	1224	1494	1163	1378	924	1544	1862	1313	1358	1886	1599	930	1373	1092	1268	2319	418	2157	1579	1491	840	1121	1419	1242	779	3740
ENSG00000117410.13	chr1	43974487	43978295	+	3809	3078	2216	3649	4293	2936	2245	2318	2924	2138	2180	1227	1956	2023	3560	1714	3557	4672	2537	4102	1577	1461	4857	3026	2150	3096	2504	3997	3569	2476	2849	6935	1893	7555	6074	1891	1925	4562	2617	1810	2369	6810
ENSG00000117411.16	chr1	43978943	43991170	+	12228	1907	1874	1233	1454	1363	2799	2489	1152	1787	1317	1084	2175	1658	2912	1961	1791	1465	2493	1096	1164	1346	3448	1813	1910	1632	2727	1377	1764	2171	1873	2756	620	2149	1647	1294	1911	2710	2011	1427	1941	5597
ENSG00000159214.12	chr1	43991359	43996528	+	5170	212	178	512	1243	451	283	112	490	523	498	84	80	229	665	271	731	644	350	697	215	492	528	172	749	208	96	184	163	209	784	234	931	712	186	577	493	991	258	196	277	249
ENSG00000196517.11	chr1	43991500	44031467	-	39968	1157	2232	2158	1852	914	858	538	737	4001	856	330	215	422	705	329	1954	1270	1454	1159	1236	1273	3668	257	920	486	214	308	1185	321	806	2378	1019	1175	718	1441	590	1548	889	259	477	475
ENSG00000230615.6	chr1	44030443	44115913	+	85471	99	245	206	69	45	51	86	17	349	84	25	24	26	3	81	99	57	74	50	75	87	315	6	36	47	378	11	110	13	38	240	8	58	38	77	19	89	93	55	37	27
ENSG00000227163.2	chr1	44087958	44088477	-	520	0	0	0	0	0	0	0	0	0	0	0	0	0	0	1	0	0	0	0	0	0	0	0	0	0	0	0	0	0	0	0	0	0	0	0	0	0	0	0	0	0
ENSG00000271647.1	chr1	44103306	44104703	-	1398	0	1	0	3	0	1	2	1	3	4	0	1	0	1	3	4	1	3	1	0	2	11	0	0	1	34	2	0	1	3	1	0	2	0	9	1	8	16	2	0	0
ENSG00000239560.3	chr1	44117098	44117397	-	300	0	0	0	0	0	0	0	0	0	0	0	0	0	0	0	0	0	0	0	0	0	0	0	0	1	0	0	0	0	0	0	0	0	0	0	0	0	0	0	0	0
ENSG00000171872.4	chr1	44118850	44135140	+	16291	6	6	6	8	5	7	5	1	5	7	7	10	9	25	6	3	3	14	0	5	3	18	4	6	7	70	13	5	12	7	9	5	10	12	6	7	27	12	16	8	13
ENSG00000233514.1	chr1	44122153	44122512	-	360	11	9	8	2	14	9	11	1	9	2	10	11	9	26	3	0	6	9	4	8	4	14	5	1	5	12	6	5	10	2	14	1	12	7	3	10	32	7	10	8	9
ENSG00000283039.1	chr1	44137821	44141631	-	3811	0	3	0	0	1	0	0	0	0	0	0	0	0	0	0	0	0	0	0	0	0	0	0	0	1	0	0	0	0	0	0	0	0	0	0	0	1	0	0	0	0
ENSG00000226804.4	chr1	44150594	44151753	-	1160	0	0	0	0	0	0	0	0	0	0	0	0	0	0	0	0	0	0	0	0	0	0	0	0	0	0	0	0	0	0	0	0	0	0	0	0	0	0	0	0	0
ENSG00000200171.1	chr1	44153385	44153480	-	96	0	0	0	0	0	0	0	0	0	0	0	0	0	0	0	0	0	0	0	0	0	0	0	0	0	0	0	0	0	0	0	0	0	0	0	0	0	0	0	0	0
ENSG00000238037.1	chr1	44155028	44155301	-	274	0	0	0	0	0	0	0	0	0	0	0	0	0	0	0	0	0	0	0	0	0	0	0	0	0	0	0	0	0	0	0	0	0	0	0	0	0	0	0	0	0
ENSG00000227994.1	chr1	44172506	44172719	-	214	0	0	0	0	0	0	0	0	0	0	0	0	0	0	0	0	0	0	0	0	0	0	0	0	0	0	0	0	0	0	0	0	0	0	0	0	0	0	0	0	0
ENSG00000271329.1	chr1	44187943	44189049	-	1107	1	0	0	0	2	0	3	0	0	0	0	0	1	0	1	0	2	0	0	0	0	0	0	0	1	0	0	0	1	5	0	1	0	0	0	1	1	2	0	0	0
ENSG00000178028.13	chr1	44213455	44220681	+	7227	1510	1013	1419	2961	2111	1627	973	614	2406	1293	681	1057	960	1206	1449	1365	1909	1044	1920	651	1173	1752	660	1352	834	491	1553	1079	1491	1102	1314	1048	2070	772	1543	933	1244	1333	1145	947	1957
ENSG00000117419.14	chr1	44221070	44355260	-	134191	2382	1959	1625	3792	2137	2761	1911	994	3134	1717	1539	1800	1244	3282	2679	2018	3235	1986	2967	994	2056	3593	2251	2273	3402	2074	1731	2172	1616	2441	2534	476	3156	1295	2523	1788	3521	1997	1802	1580	3123
ENSG00000233602.1	chr1	44243408	44244273	-	866	0	0	0	0	0	0	0	0	0	0	0	0	0	0	0	0	0	0	0	0	0	0	0	0	0	0	0	0	0	0	0	0	0	0	0	0	0	0	0	0	0
ENSG00000199385.1	chr1	44390722	44390823	+	102	0	0	0	0	0	0	0	0	0	0	0	0	0	0	0	0	0	0	0	0	0	0	0	0	0	0	0	0	0	0	0	0	0	0	0	0	0	0	0	0	0
ENSG00000187147.17	chr1	44405194	44651724	+	246531	3228	3422	2150	3319	2620	3112	1862	1165	2328	2079	1507	3514	2361	4066	4318	3085	2820	2563	3276	1946	2801	5414	2459	2544	2208	3091	3177	1961	2944	3837	5069	1458	3076	2426	3294	2665	4172	2974	3555	2551	5272
ENSG00000263381.1	chr1	44545493	44545552	+	60	0	0	0	0	0	0	0	0	0	0	0	0	0	0	0	0	0	0	0	0	0	0	0	0	0	0	0	0	0	0	0	0	0	0	0	0	0	0	0	0	0
ENSG00000126106.13	chr1	44635238	44674555	-	39318	3352	3601	2366	3561	2804	3312	1999	1211	2194	2130	1485	3620	2489	3949	3132	3549	3141	2587	3428	2077	2831	5495	2453	2587	2314	3156	3248	2047	2888	4255	5042	1574	3131	2553	3591	2589	4510	2997	3765	2751	5343
ENSG00000198520.10	chr1	44674692	44725591	+	50900	33	94	88	774	79	53	42	21	65	320	44	36	23	62	413	64	125	60	406	44	235	137	12	132	83	20	64	43	21	337	28	12	176	7	157	40	227	68	144	87	64
ENSG00000199377.1	chr1	44721786	44721902	-	117	0	2	0	11	0	1	1	0	1	2	0	0	0	1	5	0	0	0	2	1	2	1	0	0	2	1	0	0	0	5	1	1	1	0	1	0	2	1	0	3	1
ENSG00000200169.1	chr1	44731055	44731170	-	116	1	4	6	4	0	0	3	9	0	2	1	0	0	0	0	1	1	0	1	0	1	1	2	1	2	0	1	3	0	1	2	0	5	0	1	0	1	1	0	1	1
ENSG00000142945.12	chr1	44739818	44767767	+	27950	5292	4000	4514	2352	4517	4120	4293	1584	3751	3524	2897	7154	2945	9355	2003	1924	3399	2213	2196	2412	2137	5282	3332	3366	2869	3936	2276	3583	6262	2971	4165	1186	7970	2790	4738	2864	4908	3964	3596	3338	7395
ENSG00000225721.5	chr1	44759037	44775810	-	16774	11251	7699	7018	4237	7339	11356	10379	1727	4825	4856	5229	14382	5659	11042	4609	4191	13451	4656	8179	4293	4013	6287	9313	7185	6892	5823	5282	5263	8292	8384	8383	3751	12909	5544	6509	3291	5764	5686	7002	5545	13016
ENSG00000142937.11	chr1	44775251	44778779	+	3529	51767	27883	26236	18999	29382	57308	49495	9446	29146	18495	20741	57677	25416	36539	20705	22827	68357	24381	38662	20649	16294	28293	38856	26933	41605	25821	25360	23147	34176	31619	35445	20673	58432	26452	28733	11889	24677	23065	34102	24669	55331
ENSG00000264294.1	chr1	44775864	44775943	+	80	0	0	0	0	0	0	0	0	0	0	0	0	0	0	0	0	0	0	0	0	0	0	0	0	0	0	0	0	0	0	0	0	0	0	0	0	0	0	0	0	0
ENSG00000200913.1	chr1	44776490	44776593	+	104	0	0	0	0	0	0	0	0	0	0	0	0	0	0	0	0	0	0	0	0	0	0	0	0	0	0	0	0	0	0	0	0	0	0	0	0	0	0	0	0	0
ENSG00000202031.1	chr1	44777843	44777912	+	70	0	0	0	0	0	0	0	0	0	0	0	0	0	0	0	0	0	0	0	0	0	0	0	0	0	0	0	0	0	0	0	0	0	0	0	0	0	0	0	0	0
ENSG00000207421.1	chr1	44778390	44778456	+	67	0	0	0	0	0	0	0	0	0	0	0	0	0	0	0	0	0	0	0	0	0	0	0	0	0	0	0	0	0	0	0	0	0	0	0	0	0	0	0	0	0
ENSG00000281859.1	chr1	44778390	44778458	+	69	0	0	0	0	0	0	0	0	0	0	0	0	0	0	0	0	0	0	0	0	0	0	0	0	0	0	0	0	0	0	0	0	0	0	0	0	0	0	0	0	0
ENSG00000234093.3	chr1	44780331	44780715	-	385	12	7	5	9	8	24	22	1	19	3	15	8	8	12	11	6	10	8	5	8	1	16	9	3	30	7	18	10	13	11	15	7	14	16	14	5	17	10	17	10	11
ENSG00000142959.4	chr1	44783585	44787705	-	4121	5	2	20	25	6	11	3	4	24	1	1	5	1	2	10	3	17	7	17	8	9	4	0	20	10	0	12	3	21	14	4	39	16	0	0	3	24	16	1	5	6
ENSG00000173846.12	chr1	44800225	44805990	+	5766	586	215	731	456	386	857	460	369	2864	70	112	590	407	322	135	601	623	384	590	344	144	79	216	213	199	341	297	303	298	387	320	392	767	496	126	370	766	1066	70	397	933
ENSG00000188396.3	chr1	44805913	44806675	-	763	19	5	41	17	23	28	14	16	81	4	3	28	11	5	15	18	36	12	25	14	5	2	7	13	10	10	17	13	7	11	4	11	37	14	6	15	20	61	3	8	24
ENSG00000222009.8	chr1	44808482	44815585	+	7104	271	9	320	81	677	65	26	21	730	14	51	296	198	21	1475	134	289	537	1278	67	19	28	8	50	24	62	188	55	55	152	14	31	477	10	14	172	61	366	7	84	62
ENSG00000117425.13	chr1	44819844	44843063	-	23220	28	303	80	167	41	25	45	0	83	76	4	6	238	8	33	21	27	26	52	9	25	21	74	50	110	5	53	19	31	107	79	25	138	17	64	54	53	37	69	58	37
ENSG00000202444.1	chr1	44819883	44819997	-	115	0	0	0	0	0	0	0	0	0	0	0	0	0	0	0	0	0	0	0	0	0	0	0	0	0	0	0	0	0	0	0	0	0	0	0	0	0	0	0	0	0
ENSG00000226499.1	chr1	44843921	44844082	-	162	0	1	1	16	0	7	5	0	0	0	1	2	8	5	3	3	2	2	0	2	0	7	4	6	9	2	4	3	5	3	12	2	4	7	9	2	1	4	6	3	8
ENSG00000070785.16	chr1	44850522	44986722	-	136201	1755	1222	1119	1176	1145	1345	1576	449	1604	892	825	1485	692	2115	711	586	1383	1096	907	759	1019	1453	973	991	1065	1335	968	1569	1898	875	1100	393	1998	466	1417	918	1974	1282	1067	997	3079
ENSG00000253039.1	chr1	44932323	44932431	+	109	0	0	0	0	0	0	0	0	0	0	0	0	0	0	0	0	0	0	0	0	0	0	0	0	0	0	0	0	0	0	0	0	0	0	0	0	0	0	0	0	0
ENSG00000229815.1	chr1	44958557	44959395	+	839	0	1	2	3	4	2	3	0	0	2	1	0	8	6	0	1	0	2	1	1	1	1	1	2	0	2	0	1	1	4	4	0	1	1	1	2	0	8	0	0	11
ENSG00000232369.1	chr1	44988234	44988725	-	492	7	1	1	7	14	0	2	0	4	2	2	1	0	0	1	1	2	2	18	0	1	11	0	20	0	0	2	1	1	1	1	2	30	0	3	1	7	1	1	0	1
ENSG00000268949.1	chr1	44988705	44991834	-	3130	8	2	4	32	52	2	10	0	21	2	0	0	0	1	3	1	4	18	40	3	8	43	3	64	1	0	1	2	5	3	2	2	33	1	6	2	13	3	0	2	4
ENSG00000126107.14	chr1	45002540	45011329	-	8790	2540	1035	1694	2533	2212	989	1006	704	830	1090	835	1131	1407	1631	2138	2898	1565	980	1498	515	722	1955	1516	1252	2524	1240	1168	1404	1459	1847	2465	606	1365	1108	1484	1340	1092	1849	836	1635	2428
ENSG00000126088.13	chr1	45012147	45015575	+	3429	2892	1961	1890	2005	3123	3593	2126	457	1350	1273	1418	3398	1538	1794	2378	884	3121	1526	2542	1206	1432	2204	2073	3773	1616	2183	2470	1977	2593	1305	5463	1211	3994	1398	2320	1250	1811	1634	1390	1922	4856
ENSG00000162415.6	chr1	45016399	45306209	-	289811	121	773	150	228	63	101	835	42	102	631	73	82	101	117	89	823	250	59	168	25	103	265	140	283	59	24	89	21	32	391	845	39	77	73	297	136	133	64	502	649	129
ENSG00000234315.1	chr1	45069977	45070429	-	453	0	0	0	0	0	0	0	0	0	0	0	0	0	0	0	0	0	0	0	0	0	0	0	0	0	0	0	0	0	0	0	0	0	0	0	0	0	0	0	0	0
ENSG00000281912.1	chr1	45303910	45305619	+	1710	14	28	20	21	20	13	33	7	18	33	6	19	20	20	12	22	45	26	39	5	14	39	12	43	8	11	21	9	2	47	35	11	50	19	25	15	31	16	44	7	19
ENSG00000186603.5	chr1	45326905	45328533	+	1629	331	7	408	183	342	174	14	14	10	28	175	2	108	7	6	1113	87	287	199	333	68	157	123	97	16	6	720	61	391	36	28	4	300	5	7	12	379	126	8	6	2143
ENSG00000132781.17	chr1	45329163	45340470	-	11308	670	1176	525	810	696	939	690	241	1194	425	423	874	809	1077	391	946	703	612	799	635	471	658	488	880	366	524	1101	366	337	970	1148	547	1363	907	897	607	930	511	991	565	1161
ENSG00000132773.11	chr1	45339670	45343975	+	4306	595	1193	912	578	872	1574	851	328	789	521	271	1356	666	939	395	1018	611	556	675	648	354	722	542	723	330	568	859	508	911	648	1571	282	1193	572	1085	429	927	778	960	737	2078
ENSG00000070759.16	chr1	45343883	45491166	-	147284	137	217	296	374	252	220	159	162	136	607	227	149	65	243	94	619	596	157	330	59	259	473	40	360	407	24	133	125	201	387	577	22	558	74	326	49	420	151	218	314	83
ENSG00000236872.1	chr1	45415020	45415344	+	325	1	1	0	0	0	0	0	1	1	0	2	0	0	0	0	1	2	0	0	0	1	1	1	3	0	1	1	0	0	0	0	0	0	0	1	0	1	0	1	0	0
ENSG00000280670.2	chr1	45493866	45500079	-	6214	80	77	175	116	145	187	200	105	235	109	33	66	71	213	125	96	49	70	63	54	119	163	83	163	314	77	43	77	116	45	320	21	147	164	44	26	187	60	110	67	151
ENSG00000132763.14	chr1	45500053	45513382	+	13330	10353	5317	4296	3689	3930	5535	4723	2782	3747	5352	5999	8413	6246	11624	14137	2676	4714	1955	5631	3267	4558	7570	7791	5399	9610	4678	12339	4826	6390	8907	7673	5591	5748	5366	18495	6032	6764	3693	4227	7294	9683
ENSG00000117450.13	chr1	45511036	45523047	-	12012	37795	19651	12585	9956	11642	18587	13304	8684	11127	14731	18717	25373	21005	40025	45823	8655	13408	5756	15559	10111	12703	27048	23826	18607	34188	15862	32853	15883	22367	37598	23578	16993	20032	18130	66620	22198	23349	12541	13136	25467	34775
ENSG00000234379.1	chr1	45530927	45532139	+	1213	0	1	0	0	0	0	0	0	0	0	0	0	0	0	0	0	0	0	0	0	0	0	0	0	0	0	0	0	0	0	0	0	0	0	0	0	0	0	0	0	0
ENSG00000117448.13	chr1	45550543	45570049	+	19507	2833	2664	1457	2028	2601	2884	2783	1151	1773	1759	1159	2280	2028	4843	2314	2359	4887	851	4016	1173	1684	3736	1802	3425	5947	2881	2785	1795	1287	7598	3409	2685	3036	2369	3314	2017	1870	1387	1984	3845	2709
ENSG00000281133.1	chr1	45580892	45580996	-	105	0	1	0	1	0	0	1	1	1	1	0	0	1	0	0	4	4	0	3	0	2	3	0	4	1	0	1	3	0	2	0	0	0	0	4	4	3	0	1	1	0
ENSG00000280836.1	chr1	45581219	45581321	-	103	0	3	6	4	1	2	4	15	3	5	3	1	1	3	1	8	1	3	3	1	7	11	1	5	0	3	1	1	1	4	5	0	4	1	6	3	11	5	1	0	1
ENSG00000132780.16	chr1	45583846	45618904	+	35059	5517	18540	8621	9666	10486	10494	11680	3804	10831	6128	6651	9791	12298	10459	5832	7910	8422	7471	9703	6546	6822	11621	8625	12446	2190	5310	7319	6933	8925	5051	11059	3403	9655	2514	6225	5921	9952	6367	17107	6862	15044
ENSG00000281112.1	chr1	45592722	45592814	-	93	0	0	0	0	0	0	0	0	0	0	1	0	0	0	0	0	0	0	0	1	0	2	0	1	0	0	0	0	0	0	0	0	0	0	0	1	0	0	0	0	0
ENSG00000281825.1	chr1	45605657	45605730	-	74	0	0	1	1	0	1	0	0	0	1	0	0	0	0	0	1	0	0	0	1	1	0	0	2	0	0	0	0	0	1	0	0	0	0	0	0	0	0	0	0	0
ENSG00000159588.14	chr1	45620044	45624057	-	4014	54	33	51	74	110	11	44	10	67	53	23	34	65	43	111	46	94	31	49	12	20	122	5	85	109	9	114	13	16	119	20	67	22	46	43	50	30	64	69	35	59
ENSG00000159592.10	chr1	45627304	45688113	-	60810	3470	3560	4512	5016	5148	4081	3405	2648	5374	2760	1996	3271	2673	4619	3927	6085	6235	3443	5968	1905	2799	7232	2156	4490	5376	2395	2316	2893	3562	4262	4134	1778	4286	2251	2828	2504	6568	2314	2954	3367	5110
ENSG00000225447.1	chr1	45645816	45646197	-	382	0	0	0	0	0	0	0	0	0	0	0	0	0	0	0	0	0	0	0	0	0	0	0	0	0	0	0	0	0	0	0	0	0	0	0	0	0	0	0	0	0
ENSG00000234329.1	chr1	45651039	45651826	-	788	0	0	0	0	0	0	0	0	0	0	0	0	0	0	0	0	0	0	0	0	0	0	0	0	0	0	0	0	0	0	0	0	0	0	0	0	0	0	0	0	0
ENSG00000159596.6	chr1	45687214	45694443	+	7230	1872	2233	1849	2041	1489	1285	1968	596	1427	1182	792	2631	845	2154	1237	965	1222	943	2250	686	1039	2281	1488	1519	1117	961	678	913	1491	1796	1527	910	1721	1087	1181	781	2058	873	1610	882	3133
ENSG00000197429.10	chr1	45694324	45750650	-	56327	483	710	654	1030	649	631	1168	330	626	738	204	575	520	802	479	660	1217	525	936	274	445	1307	614	1125	357	521	358	457	259	693	1357	203	836	266	756	651	2430	478	730	576	1190
ENSG00000230896.1	chr1	45694684	45697075	-	2392	0	0	0	0	0	0	0	0	0	0	0	0	0	0	0	0	0	0	0	0	0	0	0	0	0	0	0	0	0	0	0	0	0	0	0	0	0	0	0	0	0
ENSG00000236111.5	chr1	45781277	45781957	+	681	2	7	5	5	1	4	0	0	3	0	2	6	8	2	2	4	0	3	4	3	3	8	2	1	3	6	6	1	6	1	7	4	1	7	5	1	1	5	5	5	0
ENSG00000086015.20	chr1	45786987	46036124	+	249138	4633	3752	2395	4021	2761	3044	2965	945	3658	2445	942	1841	2156	4130	2958	5650	3788	1382	4008	738	1917	4147	1652	2700	4529	3218	1612	2951	2025	2445	3939	926	2603	1035	6399	4924	5272	2813	2552	4754	5125
ENSG00000232467.2	chr1	45846994	45847594	-	601	0	0	0	0	0	8	0	0	0	0	0	2	2	1	1	0	0	0	2	0	0	0	1	2	0	0	4	0	3	2	1	0	0	0	1	1	1	0	2	1	5
ENSG00000117461.14	chr1	46040140	46133036	-	92897	133	870	835	964	1032	733	1449	238	242	985	779	43	856	348	873	1221	2084	1142	1131	44	794	996	288	269	304	371	231	1222	205	746	1718	115	481	33	276	170	1385	293	643	638	467
ENSG00000278139.1	chr1	46043661	46176488	-	132828	8	13	39	29	46	25	18	8	13	72	18	1	18	9	25	11	45	23	28	8	24	50	7	10	8	5	1	24	6	29	58	4	10	1	12	5	31	12	17	23	24
ENSG00000226957.1	chr1	46046818	46048368	+	1551	0	2	1	20	8	0	2	0	1	3	2	0	11	0	8	9	7	4	3	0	1	0	0	4	1	0	2	6	0	2	0	0	8	0	2	0	2	4	1	4	0
ENSG00000233114.2	chr1	46104950	46105175	+	226	0	0	0	0	0	1	0	0	0	0	0	0	0	0	0	1	1	0	0	0	2	0	0	0	0	0	0	0	0	0	1	0	0	0	0	0	0	0	0	1	0
ENSG00000227857.2	chr1	46134531	46139081	+	4551	11	11	6	23	29	22	15	7	4	76	2	0	14	12	8	6	27	6	21	1	26	39	7	9	0	1	6	18	4	23	46	2	5	2	3	1	21	5	6	18	10
ENSG00000117472.9	chr1	46175073	46185958	+	10886	71	8	3148	1443	103	599	10	1290	2537	142	1807	54	99	2869	206	21511	6042	2955	4662	1557	143	19710	4363	2287	679	96	8	2082	73	38750	45	3841	5470	31269	5101	6142	24158	2810	5	876	1337
ENSG00000250719.1	chr1	46175486	46176478	-	993	0	0	0	0	0	0	0	0	0	0	0	0	0	0	0	0	0	0	0	0	0	0	0	0	0	0	0	0	0	0	0	0	0	0	0	0	0	0	0	0	0
ENSG00000085998.13	chr1	46188682	46220305	-	31624	2829	2418	2495	2635	2213	2968	2083	1460	2224	2033	1890	1497	1059	6161	3744	1939	3297	2549	4427	1412	1858	5800	3975	2841	2595	3951	1591	3487	2494	2730	4625	1500	5771	3350	3048	2881	4507	2386	2268	2024	10557
ENSG00000171357.5	chr1	46203334	46221261	+	17928	188	110	25	32	53	45	110	15	16	149	241	39	15	3	1	27	28	99	249	17	6	219	189	41	224	67	28	51	176	559	201	11	136	87	17	165	426	100	188	186	99
ENSG00000085999.11	chr1	46247688	46278473	+	30786	807	2070	1383	956	1376	1895	1315	513	1009	697	893	653	1207	1683	662	826	1545	1242	960	637	797	1885	1106	1571	712	941	1253	867	1948	709	1891	708	1461	197	1560	1091	1303	1088	1645	1353	3287
ENSG00000132128.16	chr1	46261196	46303608	-	42413	5335	5438	3604	3865	2897	5890	5254	1564	5402	747	2507	2297	3858	2193	4654	2282	4122	2562	4914	1749	2291	3272	999	5164	4271	3213	3224	1864	3425	3024	7842	1101	5365	332	4891	1473	3552	3952	2759	4012	5050
ENSG00000173660.11	chr1	46303631	46316776	+	13146	11635	11133	7930	13869	6915	9884	7089	3271	5375	35	6469	7761	7753	1888	4539	6250	10709	7825	6845	3457	3998	4389	43	9354	13563	6822	10218	201	11470	362	15919	155	672	37	7128	137	283	5310	8930	7360	19190
ENSG00000117481.10	chr1	46340177	46365152	+	24976	1807	1100	1480	1582	1152	1797	784	667	2461	1092	1001	1634	1635	2138	1215	861	1244	1713	1875	698	917	1364	1027	1466	1556	783	754	1038	1796	1914	1754	974	1768	1122	1348	1351	2990	960	1393	1084	2166
ENSG00000225779.1	chr1	46370586	46370955	+	370	0	0	0	3	0	0	0	0	4	1	0	0	0	1	0	1	1	1	1	0	0	1	0	3	4	0	0	0	0	4	0	0	1	0	1	1	1	0	0	0	1
ENSG00000117480.15	chr1	46394265	46413848	+	19584	139	32	642	1017	227	142	26	456	415	723	95	19	483	22	252	2387	816	680	981	30	351	838	12	445	355	19	467	350	76	391	25	570	159	381	645	533	437	495	26	459	83
ENSG00000232022.7	chr1	46432129	46482493	+	50365	50	77	47	429	13	111	4	3	35	66	5	32	13	461	158	6	15	26	88	0	121	40	0	215	175	1	21	45	36	309	223	29	21	11	10	18	212	86	6	37	213
ENSG00000224863.2	chr1	46446673	46451281	-	4609	1	4	3	33	0	5	1	0	1	7	2	8	0	10	8	1	1	0	5	0	10	5	0	12	5	0	0	3	2	12	22	4	3	0	1	0	11	10	0	6	8
ENSG00000197587.10	chr1	46506996	46514226	+	7231	18	1	434	55	1	2	81	7	34	549	29	5	73	38	151	14	18	579	218	46	95	194	122	67	46	0	4	354	117	97	519	9	201	94	154	304	105	286	14	1	1
ENSG00000282881.1	chr1	46532166	46533614	-	1449	0	0	0	0	0	0	0	0	0	0	0	0	0	0	0	0	0	0	0	0	0	0	0	0	0	0	0	0	0	0	0	0	0	0	0	0	0	0	0	0	0
ENSG00000269956.1	chr1	46538696	46570255	+	31560	812	347	1133	1350	553	485	558	422	620	1132	183	382	590	668	812	877	1592	319	896	562	249	899	312	796	485	369	831	671	751	797	1443	556	511	538	1825	530	533	1001	707	561	882
ENSG00000162456.9	chr1	46545644	46551527	-	5884	0	0	0	1	0	0	0	0	0	2	0	0	0	0	1	0	0	0	0	0	0	0	0	0	1	0	0	0	0	0	2	0	0	0	0	0	0	0	0	0	1
ENSG00000079277.19	chr1	46557408	46616843	-	59436	1476	696	2100	3216	995	1089	1026	885	1326	2101	317	721	1100	1174	1635	1747	2882	588	2149	984	476	1679	483	1442	838	641	1186	1132	1439	1505	2404	792	995	914	3673	973	1041	2069	1276	1141	1614
ENSG00000142961.14	chr1	46607715	46616891	-	9177	0	0	0	0	0	0	0	0	0	0	0	0	0	0	0	1	0	0	0	0	0	0	0	0	0	0	0	0	0	0	0	0	0	0	0	0	0	0	0	0	0
ENSG00000123472.12	chr1	46632737	46673867	-	41131	1535	1744	1828	3829	1649	1995	2452	682	2414	1500	1085	1758	1181	1565	1639	1416	2716	1596	1899	1860	1295	2452	2958	1881	1289	1044	1346	995	966	1465	2424	737	2385	1041	2542	1092	2119	1637	1653	1212	1599
ENSG00000233647.2	chr1	46665910	46666375	-	466	0	0	0	0	0	0	0	0	0	0	0	0	0	0	0	0	0	0	0	0	0	0	0	0	0	0	0	0	0	0	0	0	0	0	0	0	0	0	0	0	0
ENSG00000186118.8	chr1	46668855	46673594	+	4740	7	8	5	14	3	8	36	16	12	21	4	2	6	6	11	19	49	2	14	2	10	12	2	32	4	1	0	1	5	11	10	6	13	1	3	7	27	10	14	14	3
ENSG00000228237.5	chr1	46674036	46692098	+	18063	2373	1714	4235	3630	2520	2325	2389	3315	2711	2730	1197	2194	1651	4014	3272	3122	6904	2289	3700	2034	1906	3893	3589	2922	3533	1661	1879	2472	2579	4075	2845	1540	2735	2303	4140	2348	3663	2043	2021	2341	3459
ENSG00000159658.10	chr1	46675159	46719064	-	43906	3496	2594	5478	4799	3280	3517	3138	3972	3505	3594	1748	3099	2459	5587	4524	4452	8724	3114	4401	2732	2530	5489	5006	3859	5028	2201	2270	3265	3454	5685	4364	1758	3753	3020	5506	3183	4885	2989	2844	3208	5064
ENSG00000236476.2	chr1	46742329	46743133	+	805	0	0	0	0	0	0	0	0	1	0	0	0	0	0	0	0	0	0	0	0	0	2	0	0	0	0	0	0	0	0	0	0	0	0	0	0	0	0	0	0	0
ENSG00000142973.13	chr1	46757838	46819413	+	61576	1	0	33	314	4	1	2	9	5	0	2	0	11	0	3	17	144	18	367	1	99	351	0	2	3	51	5	31	2	61	2	3	12	23	174	0	76	65	0	1	2
ENSG00000154198.14	chr1	46843095	46900437	-	57343	1	1	25	253	0	0	6	2	2	5	2	1	9	2	0	2	69	5	201	3	49	148	0	4	2	9	0	4	0	32	0	12	5	1	48	1	13	22	3	2	1
ENSG00000238145.2	chr1	46891639	46892830	+	1192	0	0	0	2	0	0	0	0	0	0	0	0	1	0	0	0	0	0	0	0	0	0	0	0	0	1	0	0	0	0	0	0	0	0	1	0	0	0	0	0	1
ENSG00000187048.12	chr1	46929177	46941484	-	12308	0	0	1	5	0	0	0	0	0	0	0	0	0	0	0	0	1	2	5	0	1	1	0	0	1	1	0	0	0	2	0	2	0	0	0	0	0	0	0	1	1
ENSG00000259832.1	chr1	46967679	46967874	-	196	0	0	0	0	0	0	0	0	0	0	0	0	0	0	0	0	0	0	0	0	0	0	0	0	0	0	0	0	0	0	0	0	0	0	0	0	0	0	0	0	0
ENSG00000261196.1	chr1	46994382	46994502	-	121	0	0	0	0	0	0	0	0	0	0	0	0	0	0	0	0	0	0	0	0	0	0	0	0	0	0	0	0	0	0	0	0	0	0	0	0	0	0	0	0	0
ENSG00000261593.1	chr1	47000898	47001087	-	190	0	0	0	0	0	0	0	0	0	0	0	0	0	0	0	0	0	0	0	0	2	0	0	0	0	0	0	0	0	0	0	0	0	0	0	0	0	0	0	0	0
ENSG00000261290.1	chr1	47002995	47003148	-	154	0	0	0	0	0	0	0	0	0	0	0	0	0	0	0	0	0	0	0	0	0	0	0	0	0	0	0	0	0	0	0	0	0	0	0	0	0	0	0	0	0
ENSG00000186377.7	chr1	47023568	47050751	+	27184	6	16	104	615	7	79	11	13	102	77	15	9	18	4	39	82	62	239	145	5	104	1065	3	113	71	32	7	65	4	199	4	462	175	4	10	13	59	17	25	41	8
ENSG00000186160.4	chr1	47067488	47118319	+	50832	3	60	37	134	12	49	52	17	136	122	10	84	53	150	21	79	139	41	73	30	71	28	27	134	56	3	5	10	24	158	31	829	36	25	11	33	74	76	82	124	115
ENSG00000225154.2	chr1	47074778	47075979	-	1202	0	0	2	2	0	0	0	0	0	0	0	0	0	0	0	0	1	0	0	0	0	0	0	0	1	0	0	0	0	0	1	0	0	0	0	0	0	0	0	0	0
ENSG00000225506.2	chr1	47096653	47179271	-	82619	8	124	50	214	9	84	67	48	153	141	8	109	56	201	34	175	168	45	101	51	62	29	25	198	76	11	6	14	20	241	42	715	63	29	19	27	108	120	93	178	165
ENSG00000162365.11	chr1	47137435	47149741	+	12307	0	0	0	6	1	0	0	8	4	4	0	0	1	2	0	8	11	1	5	0	2	2	0	6	4	0	0	0	2	12	2	16	3	0	0	1	4	4	1	12	7
ENSG00000225514.1	chr1	47164510	47165920	-	1411	0	0	0	0	0	0	0	0	0	0	0	0	0	0	0	0	0	0	0	0	0	0	0	0	0	0	0	0	0	0	0	0	0	0	0	0	0	0	0	0	0
ENSG00000224805.2	chr1	47179250	47180339	+	1090	12	9	15	14	0	44	15	13	24	31	2	8	15	55	9	11	27	16	7	3	4	7	11	53	15	3	3	14	2	32	30	36	30	8	5	6	114	15	12	15	16
ENSG00000162366.7	chr1	47183593	47191044	-	7452	3	2	90	209	1	108	5	252	3685	536	17	3	1165	1563	73	1568	867	649	11	213	3	2	2729	2915	7466	20	5	279	19	18690	2	3421	4902	3693	7	480	13	647	2	9112	24
ENSG00000162367.11	chr1	47216290	47232220	-	15931	3	14	3	6	2	0	3	8	169	1	21	9	5	9	1	15	36	5	3	7	22	4	1	6	111	0	38	6	8	6	7	2	4	0	0	0	17	2	24	980	290
ENSG00000226252.1	chr1	47225797	47230750	+	4954	0	0	0	1	0	0	1	3	38	0	0	0	0	0	0	0	3	0	0	0	1	0	0	2	4	0	3	1	0	0	0	2	0	0	0	0	0	0	1	102	0
ENSG00000123473.15	chr1	47250139	47314147	-	64009	1181	1955	2951	1371	1544	1629	1519	901	2099	1792	1322	2132	1582	2052	640	1974	1945	1706	1485	1730	1182	2120	1523	2003	1751	1137	1113	1392	3286	1570	1388	665	2059	747	1157	1364	3016	1155	1449	1407	2830
ENSG00000162368.13	chr1	47333797	47378839	+	45043	4467	2557	7478	2715	3096	4333	3863	3149	5144	3574	1535	6071	2219	5575	3638	6950	8038	2561	3371	3709	2436	4106	5740	5292	6632	3342	4142	3774	5112	6073	2017	2662	4368	1957	3204	4333	7210	2743	2127	3700	5306
ENSG00000225762.1	chr1	47380928	47408477	-	27550	8	21	45	62	38	38	33	29	84	136	13	26	30	39	49	298	96	17	47	20	22	35	4	70	35	12	105	25	42	74	41	58	33	23	82	32	28	59	19	62	112
ENSG00000186790.5	chr1	47416072	47418052	+	1981	1	0	5	1	5	1	0	0	3	1	0	1	0	1	2	15	1	6	0	1	2	5	0	3	3	4	6	1	4	3	1	0	0	0	1	5	7	4	3	8	0
ENSG00000237424.1	chr1	47432133	47434641	-	2509	70	28	62	16	8	64	148	25	92	85	56	73	128	231	189	562	134	56	31	82	23	185	123	353	350	106	408	46	107	184	250	43	128	31	159	163	179	185	137	66	144
ENSG00000186564.5	chr1	47436017	47440691	+	4675	39	19	45	15	0	39	99	22	49	91	21	32	64	100	89	602	87	35	12	28	17	57	107	202	162	54	289	34	130	153	231	24	131	13	148	139	125	71	72	68	84
ENSG00000271355.1	chr1	47483698	47484162	-	465	0	0	0	0	0	0	0	0	0	0	0	0	0	0	0	0	0	0	0	0	0	0	0	0	0	0	0	0	0	0	0	0	0	0	0	0	0	0	0	0	0
ENSG00000229554.2	chr1	47497894	47498341	-	448	0	0	0	0	0	0	0	0	0	0	0	0	0	0	0	0	0	0	0	0	0	0	0	0	0	0	0	0	0	0	0	0	0	0	0	0	0	0	0	0	0
ENSG00000227883.1	chr1	47550196	47550753	+	558	0	0	0	0	0	0	0	0	0	0	0	0	0	0	0	0	0	0	0	0	0	0	0	0	0	0	2	0	0	0	0	0	0	0	0	0	0	0	0	0	0
ENSG00000227947.1	chr1	47688463	47703383	+	14921	1	1	0	0	0	0	0	0	0	1	13	0	9	0	0	256	1	1	1	0	0	0	2	0	0	0	7	0	0	0	4	0	0	0	1	0	0	1	0	0	0
ENSG00000269113.3	chr1	47760528	47996895	-	236368	0	5	7	6	1	6	19	1	17	38	539	1	338	461	13	8	5	7	283	30	6	8	473	44	183	10	2	1	0	267	23	1486	23	243	57	19	54	17	9	761	5
ENSG00000223814.1	chr1	47761132	47765547	-	4416	0	0	0	0	0	0	0	0	0	0	0	0	0	0	0	0	0	0	0	0	0	0	0	0	0	0	0	0	0	0	0	0	0	0	0	0	0	0	0	0	0
ENSG00000225028.1	chr1	47818066	47820237	+	2172	0	1	0	0	0	0	2	0	2	0	1	0	4	7	0	0	0	0	2	2	0	0	10	1	0	0	0	0	0	1	1	25	0	7	3	1	4	0	1	4	0
ENSG00000226133.6	chr1	48050659	48091736	+	41078	0	1	0	6	0	0	0	1	1	0	16	0	4	4	0	3	1	0	4	2	0	0	4	3	1	0	0	0	0	9	1	4	0	3	1	2	5	0	2	14	0
ENSG00000231413.1	chr1	48078787	48082196	-	3410	0	0	0	0	0	0	0	0	0	0	1	0	0	0	0	0	0	0	0	0	0	0	0	0	0	0	0	0	0	1	0	0	0	0	0	0	0	0	0	0	0
ENSG00000237180.1	chr1	48089368	48089634	+	267	0	0	0	0	0	0	0	0	0	0	0	0	0	0	0	0	0	0	0	0	0	0	0	0	0	0	0	0	0	0	0	0	0	0	0	0	0	0	0	0	0
ENSG00000242267.6	chr1	48096092	48182428	-	86337	0	5	3	20	13	1	1	18	16	7	14	0	5	6	3	1	7	2	3	1	15	12	0	8	4	1	9	0	0	32	3	0	4	8	28	5	8	4	13	25	1
ENSG00000279096.2	chr1	48102068	48104736	+	2669	0	0	0	1	0	0	0	0	0	0	0	0	0	0	0	0	0	0	0	0	0	0	0	0	0	0	0	0	0	1	1	0	0	0	0	0	2	0	0	1	0
ENSG00000223720.2	chr1	48172972	48206857	+	33886	15	3	5	41	38	16	14	1	17	7	17	6	5	7	8	0	0	7	6	3	11	14	11	16	6	29	21	6	5	31	6	10	7	16	27	13	13	5	18	9	2
ENSG00000117834.12	chr1	48222685	48248644	+	25960	7	153	2	413	18	6	3	8	11	37	65	0	96	30	3	216	61	3	1	1	53	11	20	134	6	2	20	2	0	100	88	0	37	7	2	79	113	2	258	38	89
ENSG00000272491.1	chr1	48227888	48229561	-	1674	1	9	0	38	1	1	0	0	0	1	5	1	14	3	0	23	6	0	0	0	6	4	4	10	0	0	1	0	0	19	8	2	5	0	0	11	4	0	30	0	6
ENSG00000279214.1	chr1	48262230	48263179	-	950	0	1	0	4	0	0	0	4	0	2	0	0	0	0	0	1	0	0	0	0	0	0	0	4	0	0	0	0	0	0	0	0	1	0	0	0	0	0	0	0	0
ENSG00000132122.11	chr1	48295372	48472208	-	176837	271	879	250	466	295	203	64	358	161	357	244	15	153	429	245	409	429	99	25	60	279	200	210	432	197	128	27	24	170	491	433	53	349	103	81	316	409	116	644	643	508
ENSG00000224986.2	chr1	48325080	48326123	-	1044	0	0	0	0	0	0	0	0	0	0	0	0	0	0	0	0	0	0	0	0	0	0	0	0	0	0	0	0	0	0	0	0	0	0	0	0	0	0	0	0	0
ENSG00000206700.1	chr1	48344209	48344315	+	107	0	0	0	0	0	0	0	0	0	1	0	0	0	0	0	0	0	0	0	0	0	0	0	0	0	0	0	0	0	0	0	0	0	0	0	0	0	0	0	0	0
ENSG00000235105.1	chr1	48435967	48437223	+	1257	5	8	11	1	12	4	6	2	7	7	2	3	2	6	3	7	2	6	1	4	3	9	18	7	2	8	1	3	0	6	1	0	7	3	4	13	8	1	1	9	24
ENSG00000223175.1	chr1	48447936	48448042	+	107	0	1	0	1	0	0	0	0	0	1	0	0	0	1	0	0	0	0	0	0	0	0	0	0	0	0	0	0	0	1	0	0	0	0	0	0	0	1	0	0	0
ENSG00000232514.1	chr1	48497263	48497736	-	474	0	0	0	0	0	0	0	0	0	0	0	0	0	0	0	0	0	0	0	0	0	0	0	0	0	0	0	0	0	0	0	0	0	0	0	0	0	0	0	0	0
ENSG00000186094.16	chr1	48532855	50023913	-	1491059	34	2	7	253	19	24	9	18	32	23	167	2	2	11	252	19	381	13	10	5	73	184	3	275	8	2	19	6	0	56	17	113	11	2	15	9	325	108	169	6	3
ENSG00000162373.12	chr1	48727523	48776969	-	49447	0	0	0	0	0	0	0	0	0	0	0	0	0	0	0	0	0	0	0	0	0	0	0	0	0	0	0	0	0	0	0	0	0	0	0	0	0	0	0	0	0
ENSG00000229846.1	chr1	49048316	49187585	+	139270	0	0	0	5	0	0	1	0	4	1	11	0	0	1	10	0	16	3	3	0	2	34	1	9	7	1	1	0	0	5	0	9	0	2	2	3	8	19	1	0	1
ENSG00000230114.1	chr1	49257411	49269285	+	11875	2	0	0	0	4	0	2	0	0	5	16	0	0	0	19	0	5	1	0	0	4	12	2	0	0	0	0	1	0	2	0	7	1	1	0	0	0	7	1	0	0
ENSG00000225623.1	chr1	49374201	49472085	-	97885	0	0	0	0	0	0	0	0	0	0	0	0	0	0	0	0	0	0	0	0	0	0	0	0	0	0	0	0	0	0	0	0	0	0	0	0	0	0	0	0	0
ENSG00000237478.2	chr1	49691262	49691523	-	262	0	0	0	0	0	0	0	0	0	0	0	0	0	0	0	0	0	0	0	0	0	0	0	0	0	0	0	0	0	0	0	0	0	0	0	0	0	0	0	0	0
ENSG00000215887.5	chr1	49841821	49846400	+	4580	0	0	0	2	0	0	0	0	0	0	0	0	0	0	0	0	2	1	0	0	0	0	0	1	0	0	0	0	0	0	0	0	0	0	0	0	0	0	0	0	0
ENSG00000279324.1	chr1	49994318	49996218	+	1901	0	0	0	0	0	0	0	0	0	0	0	0	0	0	0	0	0	0	0	0	0	0	0	1	0	0	0	0	0	0	0	0	0	0	0	0	0	0	1	0	0
ENSG00000233595.2	chr1	50017092	50017503	+	412	0	0	0	0	0	0	0	0	0	0	0	0	0	0	0	0	0	0	0	0	0	0	0	0	0	0	0	0	0	0	0	0	0	0	0	0	0	0	0	0	0
ENSG00000162374.16	chr1	50048014	50203786	+	155773	1	0	0	34	0	1	3	2	3	3	0	1	0	0	6	5	2	0	1	0	1	2	0	1	1	0	0	0	1	2	1	0	2	1	1	0	62	0	323	0	2
ENSG00000230828.1	chr1	50114937	50115282	+	346	0	0	0	0	0	0	0	0	0	0	0	0	0	0	0	0	0	0	0	0	0	0	0	0	0	0	0	0	0	0	0	0	0	0	0	0	0	0	0	0	0
ENSG00000237337.1	chr1	50174306	50175868	-	1563	0	0	0	0	0	0	0	0	0	0	0	0	0	0	0	0	0	0	0	0	0	0	0	0	0	0	0	0	0	0	0	0	0	0	0	0	0	0	0	0	0
ENSG00000233407.1	chr1	50206084	50223127	-	17044	0	0	0	0	0	0	0	0	0	0	0	0	0	0	0	0	0	0	0	0	0	0	0	0	0	0	0	0	0	0	0	0	0	0	0	0	0	0	0	0	0
ENSG00000234080.3	chr1	50326131	50327007	+	877	2	2	0	7	1	2	4	0	0	0	0	1	0	0	1	0	0	1	0	0	0	1	1	4	0	0	0	0	0	0	1	0	0	2	0	0	2	1	1	1	0
ENSG00000229316.1	chr1	50398825	50399773	-	949	0	0	0	0	0	0	0	0	0	0	1	1	0	0	0	0	0	0	0	0	0	0	1	1	1	0	0	0	0	0	0	0	0	0	1	1	0	0	0	1	1
ENSG00000225671.2	chr1	50405430	50406024	-	595	1	0	0	2	0	1	0	0	1	1	2	0	1	1	2	0	0	1	0	1	0	1	0	0	1	0	0	2	1	2	0	0	0	2	0	0	1	0	0	0	0
ENSG00000142700.11	chr1	50417550	50423500	-	5951	1	0	120	12	4	0	0	1	14	49	0	1	10	0	1	283	7	5	0	1	6	309	3	317	259	23	1	9	53	2	1	2	0	25	3	5	3	1	7	300	505
ENSG00000185104.19	chr1	50437028	50960263	-	523236	2053	2272	1973	2342	2601	3580	2172	1100	3885	1422	1460	3181	1783	5274	1961	2492	3783	2524	1615	1727	1400	4369	1665	2724	2562	2364	1893	2349	3845	1478	2674	666	2704	1485	2436	1584	4413	1692	1321	2244	3359
ENSG00000225767.1	chr1	50461469	50471150	+	9682	6	3	4	20	8	13	14	29	31	5	4	6	8	11	7	27	39	4	20	4	10	14	5	20	16	2	6	4	6	12	4	3	10	2	7	10	9	9	7	20	9
ENSG00000207194.1	chr1	50582404	50582511	+	108	0	0	2	0	0	0	0	0	0	0	0	0	0	0	0	0	2	0	0	0	0	0	0	0	1	0	0	0	0	0	0	0	0	0	0	0	0	1	0	0	0
ENSG00000230585.2	chr1	50780340	50781150	+	811	5	5	8	9	12	4	4	6	6	2	0	2	5	11	1	7	11	10	5	2	3	7	5	3	12	2	2	1	7	1	8	3	5	7	5	3	10	3	2	6	7
ENSG00000237130.1	chr1	50846468	50846837	+	370	0	1	1	0	0	0	0	0	0	0	0	0	0	0	0	0	2	0	0	0	0	0	0	0	0	0	0	0	0	1	0	0	0	0	1	0	0	0	0	1	0
ENSG00000123080.10	chr1	50960745	50974633	+	13889	722	1025	778	1294	2913	1517	1205	172	615	532	190	389	445	580	558	496	1474	690	148	319	78	4367	2099	552	286	2154	675	384	1399	335	2203	102	5403	97	1439	1368	2592	522	674	947	696
ENSG00000265538.1	chr1	51059837	51059905	+	69	0	0	0	0	0	0	0	0	0	0	0	0	0	0	0	0	0	0	0	0	0	0	0	0	0	0	0	0	0	0	0	0	0	0	0	0	0	0	0	0	0
ENSG00000275816.1	chr1	51060018	51060103	+	86	0	0	0	0	1	1	0	0	0	0	0	0	0	1	2	0	0	0	0	0	0	1	2	0	0	0	0	0	0	0	0	0	1	0	0	1	0	0	0	0	0
ENSG00000204006.8	chr1	51102234	51148086	+	45853	1	0	3	14	16	9	0	0	6	0	0	1	0	0	2	1	3	1	2	0	3	5	1	0	2	0	0	4	27	0	1	2	16	0	0	0	9	1	0	0	2
ENSG00000200262.1	chr1	51107222	51107331	+	110	0	0	0	0	0	0	0	0	0	0	0	0	0	0	0	0	0	0	0	0	0	0	0	0	0	0	0	0	0	0	0	0	0	0	0	0	0	0	0	0	0
ENSG00000213478.2	chr1	51157788	51158471	-	684	5	1	0	3	1	8	1	0	1	3	0	0	1	0	3	1	1	2	3	3	1	6	0	1	0	0	2	0	3	0	1	0	4	2	0	0	7	2	0	4	4
ENSG00000203356.2	chr1	51195095	51235096	-	40002	5	1	3	7	23	5	6	0	25	10	6	1	1	7	12	2	7	3	5	3	1	5	8	14	2	2	3	6	3	3	9	4	8	2	8	1	9	4	2	1	8
ENSG00000123091.4	chr1	51236271	51273455	+	37185	2849	1296	2755	1871	3054	3954	3348	1011	4270	2469	1327	2419	1929	4523	3281	1287	5487	1777	3445	1930	1822	3755	2307	2012	2781	2684	1237	2468	3956	2583	2302	1128	1649	2124	1781	2928	4167	1826	1553	1421	2637
ENSG00000233406.5	chr1	51250603	51251472	-	870	8	5	5	6	5	22	14	1	10	2	7	8	4	9	8	2	7	5	2	5	1	8	9	9	17	10	4	6	17	7	22	2	9	16	6	3	15	8	5	8	19
ENSG00000236434.2	chr1	51264916	51266074	-	1159	1	3	0	5	1	5	7	0	9	1	1	4	2	4	3	3	11	1	4	2	0	1	1	4	13	1	0	4	3	1	2	1	1	2	0	5	1	3	1	5	1
ENSG00000085831.15	chr1	51287258	51345116	-	57859	120	215	710	642	41	241	48	14	539	212	71	13	251	477	202	2091	409	382	138	193	300	583	792	98	104	9	81	112	38	279	201	169	853	883	23	153	658	74	15	495	22
ENSG00000261664.5	chr1	51329654	51335324	+	5671	8	37	22	40	2	33	2	4	34	7	1	0	19	42	16	195	29	24	5	11	19	22	74	3	5	0	3	5	3	4	13	4	56	54	1	6	29	3	0	37	2
ENSG00000085832.16	chr1	51354263	51519328	-	165066	3156	3579	1863	2212	2884	2381	2307	1172	5101	2074	1538	3078	1947	4377	2924	2176	6042	1616	2862	2295	1523	3401	1297	2198	2570	1476	1735	2038	3519	2051	1367	912	1727	1181	1803	2253	3491	2277	1956	2170	2254
ENSG00000232027.2	chr1	51372270	51373224	+	955	3	14	0	2	4	0	1	0	9	5	3	11	1	6	3	1	18	3	2	4	0	3	2	5	4	4	1	0	5	1	3	1	0	2	6	4	0	5	2	1	2
ENSG00000206595.1	chr1	51382308	51382414	+	107	0	0	0	0	0	0	0	0	0	1	0	0	0	0	1	0	2	0	0	0	0	0	0	0	0	0	0	1	1	1	0	0	0	0	0	0	0	0	0	0	0
ENSG00000238140.1	chr1	51461721	51463416	+	1696	2	2	0	1	9	3	1	0	4	4	0	6	2	2	1	2	8	7	2	8	0	0	0	6	0	0	2	1	4	1	2	3	3	2	1	3	3	0	0	3	4
ENSG00000227070.1	chr1	51518309	51561629	+	43321	123	107	79	117	97	117	110	78	209	71	47	138	83	160	120	295	310	72	96	170	53	109	49	127	90	70	232	63	100	143	62	19	78	50	101	86	118	120	57	74	94
ENSG00000252032.1	chr1	51538625	51538729	-	105	0	0	0	0	0	0	0	0	1	0	0	0	0	0	2	3	1	0	0	0	0	0	0	0	0	0	0	0	0	0	0	0	0	0	0	0	0	0	0	0	0
ENSG00000227742.1	chr1	51561866	51594897	-	33032	6	3	2	18	13	6	4	48	52	4	4	2	7	2	12	84	141	11	6	53	9	5	0	12	4	3	110	7	1	9	1	0	4	4	38	0	11	16	0	1	3
ENSG00000117859.18	chr1	51577179	51798427	+	221249	6842	5295	5897	6944	8568	5917	3335	3403	7849	5957	2969	7071	3477	9879	8144	3885	12085	4314	6594	7604	3246	8235	3926	5212	5873	3291	7239	5847	6566	6042	5378	3656	6609	3593	5246	5280	9401	6163	3516	4635	5735
ENSG00000236973.2	chr1	51707138	51708137	-	1000	0	0	0	0	0	0	0	0	0	0	0	0	0	0	0	0	0	0	1	1	0	0	0	0	1	0	0	0	0	0	0	0	1	0	0	0	0	0	0	0	0
ENSG00000232846.1	chr1	51709062	51709940	+	879	0	0	0	0	0	0	0	0	0	0	0	0	0	0	0	0	0	0	0	0	0	0	0	0	0	0	0	0	0	0	0	0	0	0	0	0	0	0	0	0	0
ENSG00000212624.1	chr1	51724775	51724896	-	122	0	0	0	0	0	0	0	0	0	0	0	2	0	0	0	0	0	0	0	0	0	0	0	1	0	0	1	0	0	0	0	0	0	0	0	0	0	3	0	0	0
ENSG00000078618.21	chr1	51789191	51878937	-	89747	8691	8369	7922	6801	8240	7182	7490	4314	8003	7625	3377	10216	5382	10399	8914	4835	9331	4991	7752	4989	3835	9580	6981	7707	6753	7032	5641	6457	10324	9124	8205	5268	7389	4758	6127	7057	11167	8032	5605	6726	9414
ENSG00000266993.3	chr1	51793934	51799154	+	5221	6	33	24	36	27	11	20	29	36	37	8	6	22	13	33	29	55	14	36	17	12	14	2	16	23	4	22	9	11	18	8	13	18	4	11	20	9	37	14	24	21
ENSG00000272175.1	chr1	51801028	51801307	+	280	1	1	0	4	6	1	1	10	2	4	0	0	3	6	3	4	9	1	7	3	2	0	1	8	6	1	5	0	0	3	0	0	3	1	0	1	1	8	2	0	2
ENSG00000283899.1	chr1	51836344	51836402	-	59	0	0	0	0	0	0	0	0	0	0	0	0	0	0	0	0	0	0	0	0	0	0	0	0	0	0	0	0	0	0	0	0	0	0	0	0	0	0	0	0	0
ENSG00000230604.2	chr1	51859778	51860135	+	358	0	2	0	2	0	0	2	0	0	0	2	1	0	1	0	0	0	1	0	0	1	0	0	1	0	0	0	1	1	1	0	0	0	0	0	0	0	2	2	1	1
ENSG00000169213.6	chr1	51907956	51990764	-	82809	1605	382	1456	234	133	487	530	55	333	1755	136	4468	8742	2285	50	607	783	30	91	3257	173	1198	504	770	2349	4572	457	38	13199	5950	695	873	24	163	27	2047	504	561	198	1822	14
ENSG00000200839.1	chr1	51973410	51973535	+	126	0	0	0	0	0	0	0	0	0	0	0	0	2	0	0	0	1	0	0	1	0	1	0	0	0	0	0	0	4	0	0	1	0	0	0	0	0	0	0	1	0
ENSG00000229032.1	chr1	51980473	51980814	+	342	0	0	0	0	0	0	0	0	0	0	0	0	1	0	0	0	0	0	0	0	0	0	0	0	0	0	0	0	0	1	0	0	0	0	0	0	0	0	0	0	0
ENSG00000264613.2	chr1	51995740	51996039	+	300	0	0	0	0	0	0	0	0	0	0	0	0	0	0	0	0	0	0	0	0	0	0	0	0	0	0	0	0	0	0	0	0	0	0	0	0	0	0	0	0	0
ENSG00000117862.11	chr1	52020131	52056171	-	36041	3099	5909	3931	2709	3184	1806	2576	2011	5032	2503	2091	4107	4991	4538	2938	1789	4089	1517	3615	2384	2004	3305	4955	4080	5256	3416	5736	3394	2874	11777	3563	7216	6605	16232	3149	3129	4816	2177	2872	5007	2983
ENSG00000198841.3	chr1	52032103	52033816	-	1714	0	0	0	0	0	0	0	0	0	0	0	0	0	0	0	0	0	0	0	0	0	0	0	0	0	0	0	0	0	0	0	0	0	0	0	0	0	0	0	0	0
ENSG00000223390.1	chr1	52033391	52044279	+	10889	957	1617	1064	845	1024	810	898	564	1946	646	656	1269	1291	1286	836	604	1315	494	1031	586	600	1061	1380	1092	1247	878	930	732	760	2841	1146	1280	1594	2675	949	887	1137	700	772	1124	1036
ENSG00000228369.2	chr1	52050918	52052683	+	1766	2	4	3	2	8	2	5	1	24	6	3	4	12	6	4	6	6	3	5	2	6	7	0	6	7	1	9	1	6	11	3	3	7	7	2	4	5	10	1	6	4
ENSG00000134717.17	chr1	52056125	52090716	+	34592	2474	2353	2498	3118	3867	2637	3149	1112	6648	1418	1208	3325	3030	3560	1491	1222	4783	2645	3031	1770	2088	3090	1974	3040	1845	1821	2372	2409	2929	3742	3097	1539	2241	3463	2314	1674	4023	1653	2812	2517	2552
ENSG00000157077.14	chr1	52142094	52346686	+	204593	903	1318	904	1003	1245	846	975	696	2653	1233	760	1259	1358	1094	1209	773	1436	1280	1158	565	954	2120	1362	1098	1084	644	1457	980	1367	2180	1868	657	1555	545	2397	1656	2848	1173	964	1044	808
ENSG00000241745.3	chr1	52150104	52150419	+	316	0	0	0	0	0	0	0	0	0	0	0	0	0	0	0	0	0	0	0	0	0	0	0	0	0	0	0	0	0	0	0	0	0	0	0	0	0	0	0	0	0
ENSG00000228407.2	chr1	52160261	52160600	-	340	6	7	7	4	10	5	1	3	4	5	4	14	9	8	4	5	9	4	2	4	3	1	17	4	7	6	9	6	10	1	11	6	5	8	6	17	12	9	5	5	9
ENSG00000223429.1	chr1	52162186	52163026	-	841	0	0	0	0	0	0	0	0	0	0	0	0	0	0	2	1	2	0	1	0	0	0	0	0	0	1	1	1	0	0	0	1	0	0	1	1	1	1	1	0	0
ENSG00000224255.2	chr1	52179848	52180553	+	706	0	0	0	0	0	0	0	0	0	0	0	0	0	0	0	0	0	0	0	0	0	0	0	0	0	0	0	0	0	0	0	0	0	0	0	0	0	0	0	0	0
ENSG00000236004.2	chr1	52189916	52190309	-	394	0	0	0	0	0	0	0	0	0	0	0	0	0	0	0	0	0	0	0	0	3	0	0	1	0	0	0	0	0	0	1	0	0	0	0	0	0	0	0	0	0
ENSG00000237663.2	chr1	52252062	52252773	-	712	0	1	0	0	0	0	0	0	1	0	0	0	0	0	0	0	0	0	0	0	0	0	0	0	0	0	0	0	0	0	0	0	0	0	0	0	0	0	0	0	0
ENSG00000213735.2	chr1	52253621	52254176	+	556	0	0	0	0	0	0	0	0	0	0	0	0	0	0	0	0	0	0	0	0	0	0	0	0	0	0	0	0	0	0	0	0	0	0	0	0	0	0	0	0	0
ENSG00000154222.14	chr1	52345723	52366193	-	20471	2122	1801	1673	2604	1834	1844	2130	942	2449	1218	1077	1260	2183	2593	2378	1924	1610	1413	1460	1574	1043	2179	1996	1545	1204	1814	1789	1264	1888	1905	2843	1414	1938	1736	1374	1780	2986	2028	1380	1431	2487
ENSG00000272100.1	chr1	52353487	52353877	+	391	295	207	219	224	207	203	233	113	194	125	140	148	276	295	290	205	190	159	172	199	111	225	248	188	119	238	188	137	224	178	352	208	194	221	132	192	331	234	179	174	298
ENSG00000224680.4	chr1	52368677	52369244	+	568	2	5	16	11	7	2	17	18	3	6	2	4	3	2	6	3	14	5	3	11	8	13	21	17	4	6	10	7	10	6	9	3	5	6	4	7	11	9	13	5	15
ENSG00000085840.12	chr1	52372829	52404459	-	31631	537	1604	1112	461	592	1270	1018	793	253	664	375	977	1618	885	519	553	797	522	314	880	642	902	1821	1220	432	757	693	579	1187	437	1724	244	896	189	1936	597	764	1038	1399	594	1733
ENSG00000134748.12	chr1	52404564	52420839	+	16276	2010	4028	3512	2597	3167	3363	3063	1569	3334	1674	1360	2802	2068	3089	1541	2712	4184	2268	2554	2239	1908	4351	2039	2475	2732	1683	2123	2047	2986	2137	2896	1276	3454	3067	2429	2145	3280	1885	2205	1717	3859
ENSG00000134744.13	chr1	52408282	52553487	-	145206	3495	8022	5889	4801	5481	4709	5245	2216	7964	4120	2849	3942	3762	5627	3802	3197	6702	3426	4998	3014	3652	6775	2739	5094	4968	2052	3437	2855	5136	4781	4375	2117	5298	3756	3593	3760	5502	3620	5156	3544	5375
ENSG00000272371.1	chr1	52554818	52555273	+	456	1	0	0	1	3	0	1	0	4	0	2	0	2	1	3	0	1	0	1	0	3	2	0	1	0	0	1	0	0	1	1	0	2	0	0	0	0	1	4	1	2
ENSG00000236290.1	chr1	52573114	52573816	+	703	0	0	0	4	2	0	3	0	1	2	0	0	1	3	0	1	0	0	0	0	1	2	0	0	0	0	1	0	0	0	0	0	1	0	0	1	0	1	5	0	0
ENSG00000116157.5	chr1	52602372	52609051	+	6680	689	6	987	104	135	517	2	34	280	3	149	52	363	3	1	0	408	272	71	0	11	609	0	0	111	49	1	136	84	2	1	149	5	1827	0	2	320	16	76	1175	0
ENSG00000182183.14	chr1	52633344	52669683	+	36340	5	2	7	6	12	8	6	1	7	4	2	5	2	3	1	4	7	11	2	2	7	16	0	12	14	1	9	4	18	1	7	1	2	1	2	0	18	4	2	2	4
ENSG00000162377.5	chr1	52684451	52698366	-	13916	2160	3020	1598	2223	2148	1826	2394	604	2691	1028	1202	2882	1973	2603	1094	1362	1329	1935	1731	1831	1131	2056	1270	2127	1546	1368	1193	1598	3262	1785	4072	584	1716	1094	1409	1059	3154	1826	2116	1335	3928
ENSG00000233664.1	chr1	52709122	52709442	+	321	0	1	0	0	1	0	0	0	0	0	0	0	1	0	0	1	0	0	0	0	0	0	0	0	3	0	0	1	1	0	0	0	0	1	0	1	0	0	2	0	0
ENSG00000239640.3	chr1	52714399	52714695	+	297	0	0	0	0	0	0	0	0	0	0	0	0	0	0	0	0	0	0	0	0	0	0	0	0	0	0	0	0	0	0	0	0	0	0	0	0	0	0	0	0	0
ENSG00000162378.12	chr1	52726467	52827342	+	100876	1788	1355	1630	1709	1330	1421	2297	461	2059	1701	1760	838	1178	1646	1258	897	2750	1126	1945	667	1013	1892	1576	1825	1667	1047	856	932	1590	1303	2845	484	1204	476	1354	1407	2051	1146	1177	1025	980
ENSG00000252018.1	chr1	52754322	52754462	+	141	0	0	0	0	0	0	0	0	0	0	0	0	0	0	0	0	0	0	0	0	0	0	0	0	0	0	0	0	0	0	0	0	0	0	0	0	0	0	0	0	0
ENSG00000228929.1	chr1	52772194	52772648	-	455	53	20	12	26	18	48	38	2	25	10	33	19	34	27	17	24	40	38	8	27	21	31	36	21	63	46	23	21	48	22	49	17	62	41	54	27	39	34	41	27	55
ENSG00000206627.1	chr1	52805108	52805212	-	105	0	2	0	1	0	0	1	0	3	0	3	0	0	0	2	3	2	0	4	0	0	1	0	0	0	0	0	0	3	1	3	0	0	1	0	1	0	0	0	1	0
ENSG00000203995.9	chr1	52842511	52894998	+	52488	596	167	632	692	1149	527	118	6	703	41	650	136	324	225	4	5	940	407	926	2	1090	1065	294	895	669	1	44	715	1590	747	2045	276	694	3	45	580	1049	163	1028	464	827
ENSG00000242391.2	chr1	52881216	52881730	-	515	72	19	74	63	135	50	15	0	50	6	85	14	30	34	0	0	119	22	70	0	115	108	31	93	73	0	4	97	181	84	201	25	95	0	4	67	145	8	112	61	74
ENSG00000121310.16	chr1	52895910	52927212	-	31303	1040	112	2248	6868	1328	2354	2512	820	8236	2848	311	974	331	1646	87	3621	3977	1695	2223	1139	3328	2276	430	4584	1972	178	2327	824	2092	5022	5087	3195	593	1667	1719	3437	3955	2598	854	3664	1049
ENSG00000230953.2	chr1	52920422	52920596	+	175	9	2	19	70	14	23	26	32	119	52	0	13	3	8	1	72	53	21	32	12	34	11	1	56	10	0	8	6	15	58	47	10	3	6	18	43	50	33	5	53	10
ENSG00000231866.2	chr1	52925249	52925423	-	175	0	0	0	0	0	0	0	0	0	0	0	0	0	0	0	0	0	0	0	0	0	0	0	0	0	0	0	0	0	0	0	0	0	0	0	0	0	0	0	0	0
ENSG00000116171.17	chr1	52927229	53051703	+	124475	2853	2082	4604	3958	3239	3588	3704	2020	2342	2986	965	4238	1854	2869	2800	3173	7928	2450	3983	1697	2445	3227	2318	3653	2753	1831	3802	3607	2555	2980	15361	2103	2434	1242	2388	3546	5771	2705	2261	3130	10888
ENSG00000264834.1	chr1	52928674	52928772	+	99	0	0	0	0	0	0	0	0	0	0	0	0	0	0	0	0	0	0	0	0	0	0	0	0	0	0	0	0	0	0	0	0	0	0	0	0	0	0	0	0	0
ENSG00000266188.1	chr1	52934930	52935017	+	88	0	0	0	0	0	0	0	0	0	0	0	0	0	0	0	0	0	0	0	0	0	0	0	0	0	0	0	0	0	0	0	0	0	0	0	0	0	0	0	0	0
ENSG00000265815.1	chr1	52940314	52940413	+	100	0	0	0	0	0	0	0	0	0	0	0	0	0	0	0	0	0	0	0	0	0	0	0	0	0	0	0	0	0	0	0	0	0	0	0	0	0	0	0	0	0
ENSG00000237279.2	chr1	52943536	52943930	-	395	1	0	0	0	0	0	0	0	0	0	0	0	0	0	0	0	0	0	0	0	0	0	0	0	0	0	0	0	0	1	1	0	0	0	0	0	0	0	0	0	0
ENSG00000236360.2	chr1	52993201	52993702	-	502	13	9	14	4	18	29	18	8	16	21	25	32	29	38	33	12	45	17	8	7	18	23	25	17	15	7	14	14	6	13	32	10	6	6	15	24	37	17	8	15	41
ENSG00000226147.1	chr1	52994726	52996026	+	1301	0	0	0	0	0	0	0	0	0	0	0	0	0	0	0	0	0	0	0	0	0	0	0	0	0	0	0	0	0	0	0	0	0	0	0	0	0	0	0	0	0
ENSG00000174348.13	chr1	53062052	53085502	+	23451	82	1	67	4	3	245	0	1	49	1	2	5	11	0	0	0	26	11	709	1	54	6	0	0	7	3	274	18	0	0	24	6	5	0	1	64	0	12	3	2	2
ENSG00000232993.1	chr1	53069938	53085502	-	15565	84	0	68	1	6	229	2	1	29	1	2	4	12	0	0	0	12	6	514	0	41	4	2	0	5	0	266	9	0	3	22	1	2	0	0	51	2	3	2	0	2
ENSG00000227644.2	chr1	53073110	53073389	-	280	0	0	0	0	0	0	0	0	0	0	0	0	0	0	0	0	0	0	0	0	0	0	0	0	0	0	0	0	0	0	0	0	0	0	0	0	0	0	0	0	0
ENSG00000162383.11	chr1	53087179	53142632	-	55454	5	4	3	6	3	9	0	0	34	24	6	0	7	1	15	25	0	2	55	1	1	0	12	0	6	1	623	3	2	3	350	2	4	0	2	9	10	4	2	7	2
ENSG00000235563.1	chr1	53114576	53118609	+	4034	0	0	0	0	1	1	0	0	0	0	0	0	0	0	0	1	0	0	2	0	0	0	0	0	3	0	75	0	0	0	68	1	0	1	0	2	0	0	1	0	0
ENSG00000277397.1	chr1	53180921	53186900	+	5980	0	2	1	3	0	1	0	0	0	0	2	0	0	0	1	1	5	1	0	0	12	1	1	0	1	0	3	3	1	10	15	0	1	0	0	25	1	1	0	4	1
ENSG00000157184.6	chr1	53196429	53214197	+	17769	535	1362	995	2322	1162	853	861	657	964	1036	350	500	631	821	542	1131	1124	776	870	430	1169	1883	1610	1151	443	512	841	775	610	935	4160	427	1283	1647	1266	543	1563	682	1002	1365	949
ENSG00000236723.2	chr1	53209783	53213775	-	3993	491	1191	878	1957	959	654	747	620	807	943	310	430	565	741	458	847	999	611	685	369	981	1640	1446	913	336	422	699	728	471	745	3411	378	1152	1421	1057	454	1227	496	756	1135	773
ENSG00000162384.13	chr1	53214099	53220617	-	6519	1521	1084	1127	941	1120	1665	1087	397	1240	790	330	1688	471	1209	965	811	1655	661	1073	692	677	1116	747	1019	946	836	1450	833	1543	1051	1295	546	1174	942	1155	906	1540	1123	1068	1085	1594
ENSG00000259818.1	chr1	53220663	53224253	+	3591	1	4	1	5	4	2	5	0	6	12	5	1	6	4	0	1	0	2	3	1	3	5	2	3	3	0	5	2	1	3	3	0	1	0	3	3	4	1	2	2	3
ENSG00000162385.10	chr1	53226892	53238610	-	11719	2021	2445	2039	1613	2395	2731	1409	1038	2851	1013	812	2460	1368	2491	886	1458	2374	1381	1343	1387	1637	2210	1391	1944	1583	1402	1799	1984	3555	1243	2170	950	2463	2809	1891	1824	2063	1639	2066	1153	3649
ENSG00000226754.1	chr1	53238610	53242783	+	4174	20	64	54	107	93	58	54	23	55	99	46	53	52	84	42	34	109	35	85	25	36	74	43	69	51	33	9	39	57	62	79	90	107	120	72	62	94	45	48	56	80
ENSG00000157193.15	chr1	53242364	53328070	-	85707	1828	1830	1785	2024	2177	2990	1381	1230	1618	1871	1665	1739	1865	2633	2217	1708	2049	1719	2388	1103	1079	1379	1299	2867	3264	1942	106	1572	2638	2622	1381	1432	3110	5399	5421	1976	2800	2545	1214	1810	5714
ENSG00000234578.1	chr1	53267935	53268601	+	667	3	6	4	5	5	2	3	0	2	6	4	0	6	4	4	5	9	1	3	0	1	4	0	12	9	2	1	2	3	13	4	1	5	0	5	7	1	5	2	6	8
ENSG00000228838.1	chr1	53288024	53289706	+	1683	84	90	63	63	74	175	53	68	44	69	53	56	86	129	97	66	55	78	77	62	53	65	68	94	141	121	5	70	128	139	87	26	167	280	327	77	145	154	62	66	304
ENSG00000225030.1	chr1	53291791	53292138	-	348	0	0	0	0	0	0	0	0	0	0	0	0	0	0	0	0	0	0	0	0	0	0	0	0	0	0	0	0	0	0	0	0	0	0	0	0	0	0	0	0	0
ENSG00000232762.1	chr1	53304536	53307462	+	2927	6	11	6	13	7	9	4	1	9	6	3	2	9	15	15	10	27	3	7	2	6	2	4	11	1	3	1	2	5	5	3	3	4	12	28	18	4	12	4	7	36
ENSG00000225675.2	chr1	53328233	53336509	+	8277	11	8	23	17	4	15	2	0	4	60	8	29	10	19	8	10	4	6	20	7	16	1	5	28	9	3	1	4	25	5	18	3	28	7	19	4	15	13	24	2	74
ENSG00000226938.1	chr1	53348488	53349233	-	746	0	0	0	0	0	0	0	0	0	0	0	0	0	0	0	0	0	0	1	0	0	0	0	1	0	0	0	0	0	0	1	0	0	1	0	0	0	0	0	0	0
ENSG00000230138.1	chr1	53366668	53368245	-	1578	0	0	0	0	2	0	0	0	0	0	0	0	0	0	0	0	0	0	0	0	0	0	0	0	2	0	0	0	0	0	0	0	0	0	0	0	0	0	0	0	1
ENSG00000236253.7	chr1	53413149	53440020	-	26872	0	0	1	239	1	1	0	0	0	0	2	0	1	0	1	0	0	0	2	1	1	0	0	1	0	0	2	2	2	2	0	0	0	0	1	0	0	0	0	0	0
ENSG00000143006.7	chr1	53459399	53467488	+	8090	0	2	0	1	1	0	0	0	0	0	0	0	0	0	0	0	0	0	0	2	0	3	0	1	0	0	0	0	1	0	0	0	1	0	0	0	6	0	0	2	0
ENSG00000174332.5	chr1	53506237	53738106	-	231870	669	25	6	23	4	26	11	6	6	40	8	0	40	4	122	1	6	4	5	1	7	9	14	726	185	184	4	16	14	7	19	1	11	1	19	151	11	49	198	758	5
ENSG00000239007.1	chr1	53688749	53688812	-	64	0	0	0	0	0	0	0	0	0	0	0	0	0	0	0	0	0	0	0	0	0	0	0	0	0	0	0	0	0	0	0	0	0	0	0	0	0	0	0	0	0
ENSG00000058804.11	chr1	53765460	53838860	-	73401	1449	4699	3965	3089	3287	2961	5445	2518	2912	2658	1906	5017	3618	4479	1731	1821	5064	3166	3710	2732	3206	5834	3238	4850	1627	3350	1970	2395	4309	2609	3362	1156	5685	1612	2702	2753	4447	3999	4008	2537	5939
ENSG00000201003.1	chr1	53771018	53771153	-	136	0	0	0	0	0	0	0	0	0	0	0	0	0	0	0	0	0	0	0	0	0	0	0	0	0	0	0	0	0	0	0	0	0	0	0	0	0	0	0	0	0
ENSG00000229687.2	chr1	53841547	53841832	+	286	0	0	0	0	0	0	0	0	0	0	1	0	0	0	0	0	0	0	0	0	0	0	0	0	0	0	0	0	0	0	0	0	0	0	0	0	0	0	0	0	0
ENSG00000058799.14	chr1	53851719	53889834	-	38116	451	638	998	1325	602	435	617	857	1341	811	398	447	532	679	1050	632	1398	327	806	633	639	962	520	626	781	722	875	521	814	1031	1205	462	720	1008	1005	368	888	907	643	585	770
ENSG00000211452.10	chr1	53891239	53911086	+	19848	18	17	38	122	53	19	26	50	31	39	6	17	17	22	18	43	37	9	34	25	5	33	8	29	169	12	59	11	15	31	28	53	74	6	51	57	52	20	12	17	22
ENSG00000081870.11	chr1	53916574	53945929	-	29356	1059	918	2215	1316	1570	1426	1179	939	1130	1630	401	1124	609	1614	930	1058	3257	522	1890	1749	534	1463	907	1660	1678	1166	2167	1114	1530	595	1018	982	1870	694	1909	1386	1616	961	896	1250	1364
ENSG00000116212.14	chr1	53946077	53968168	+	22092	2208	1677	3131	1844	1978	2123	1803	1254	1768	1831	766	1165	1396	2648	1405	1749	2970	1569	2149	2511	1455	2567	1041	1757	2125	2164	1663	1823	3004	1148	2226	804	1760	1459	3023	1270	3744	1960	1714	1875	1901
ENSG00000219102.3	chr1	53974969	53976031	-	1063	11	9	9	15	10	17	6	5	5	1	11	12	8	12	14	9	3	7	6	9	3	19	9	6	10	7	5	10	9	14	14	7	8	6	10	17	9	11	27	8	15
ENSG00000203985.10	chr1	54007299	54018186	-	10888	0	0	16	1134	2	1	0	27	23	8	0	0	4	1	3	2	30	9	12	24	51	8	3	8	0	0	1	0	0	13	0	11	27	2	29	0	1	14	0	1	0
ENSG00000116209.11	chr1	54026681	54053504	-	26824	4158	1877	8421	10825	4335	3363	3454	4644	6209	3299	2228	4145	2007	4005	6093	6794	15044	3351	8738	2934	3416	7448	2290	3994	4058	3729	5279	3878	3792	3602	6261	2826	6021	4675	6382	1547	5473	3699	2058	2327	4260
ENSG00000280378.1	chr1	54033126	54034880	-	1755	0	0	0	0	0	0	0	0	0	0	0	0	0	0	0	0	0	0	0	0	0	0	0	0	0	0	0	0	0	0	0	0	0	0	0	0	0	0	0	0	0
ENSG00000116205.12	chr1	54053587	54112519	+	58933	377	462	477	1076	523	562	1032	484	648	654	251	493	255	906	453	599	1112	453	533	269	498	792	454	949	749	467	401	433	821	847	895	308	506	354	586	356	877	480	954	487	926
ENSG00000283749.1	chr1	54054079	54054154	+	76	0	0	0	0	0	0	0	0	0	0	0	0	0	0	0	0	0	0	0	0	0	0	0	0	0	0	0	0	0	0	0	0	0	0	0	0	0	0	0	0	0
ENSG00000225183.1	chr1	54089856	54090093	+	238	0	0	0	0	0	0	0	0	0	0	0	0	0	0	0	0	0	0	0	0	0	0	0	0	0	0	0	0	0	0	0	0	0	0	0	0	0	0	0	0	0
ENSG00000279049.1	chr1	54099968	54100224	-	257	11	7	14	39	21	10	43	41	16	14	10	16	11	36	12	20	24	16	18	8	16	14	15	20	13	14	20	21	31	18	31	7	22	9	10	8	20	15	33	14	27
ENSG00000256407.2	chr1	54132686	54200073	-	67388	19	15	9	53	36	4	16	9	16	22	4	2	29	18	4	12	36	4	18	8	7	37	1	95	34	5	26	14	10	31	62	0	16	4	21	15	12	8	49	5	20
ENSG00000157211.11	chr1	54132968	54153770	-	20803	0	0	0	0	0	0	0	0	0	0	0	0	0	0	0	0	0	0	0	0	0	0	0	0	0	0	0	0	0	0	0	0	0	0	0	0	0	0	0	0	0
ENSG00000280425.2	chr1	54137746	54142980	+	5235	0	4	0	1	3	0	1	6	2	1	4	1	1	0	0	2	3	1	25	0	2	2	0	5	7	0	5	3	2	0	3	0	7	0	1	5	0	0	3	1	1
ENSG00000215883.10	chr1	54169651	54200036	-	30386	0	0	0	0	0	0	0	0	0	0	0	0	0	0	0	0	0	0	0	0	0	0	0	0	0	0	0	0	0	0	0	0	0	0	0	0	0	0	0	0	0
ENSG00000116221.15	chr1	54184041	54225464	+	41424	5091	3726	4100	5057	4181	5725	4516	1669	3295	3007	1978	4710	2923	5275	3092	3257	4519	3843	2719	3274	2308	5506	5352	3772	3105	3405	3242	3539	6122	3005	7934	1268	4568	4440	4744	3192	5312	3561	3676	2596	6898
ENSG00000157216.15	chr1	54225432	54413479	-	188048	1870	4226	978	4255	6158	1891	2581	1977	1171	1170	1596	1745	1324	1059	905	3727	2135	1676	4733	507	1283	5409	899	834	826	353	5039	2273	2047	1134	4840	389	4000	465	1054	1557	2729	1028	2207	1079	5755
ENSG00000198711.5	chr1	54236440	54239063	+	2624	14	60	7	130	82	30	45	72	29	37	29	11	16	19	36	134	77	16	140	14	21	81	2	19	76	3	77	22	26	39	46	6	48	2	21	29	31	28	44	18	83
ENSG00000225632.1	chr1	54285405	54287371	+	1967	0	1	0	2	1	0	1	3	0	0	1	0	0	0	0	1	2	0	0	0	0	1	0	0	0	0	3	2	0	0	0	0	0	1	0	0	0	0	0	0	3
ENSG00000232245.1	chr1	54416256	54420860	+	4605	0	0	0	1	0	0	0	0	0	0	2	0	0	0	0	1	0	0	8	0	2	0	0	0	0	0	0	3	0	0	0	0	0	0	2	0	2	0	0	0	1
ENSG00000235741.1	chr1	54516412	54517259	-	848	0	0	1	0	0	1	0	0	0	0	0	0	0	0	0	0	0	0	0	0	0	0	0	2	0	0	0	0	0	0	0	0	0	0	0	0	0	1	0	0	0
ENSG00000237173.1	chr1	54524824	54524931	+	108	0	0	0	0	0	0	0	0	0	0	0	0	0	0	0	0	0	0	0	0	0	0	0	0	0	0	0	0	0	0	1	0	0	0	0	1	0	0	0	0	0
ENSG00000227453.1	chr1	54536796	54537758	+	963	1	5	0	0	2	2	0	0	0	0	0	1	1	1	0	2	0	1	1	1	1	1	0	2	0	1	0	1	1	2	0	0	1	0	1	2	0	0	1	0	1
ENSG00000162390.17	chr1	54542257	54639192	+	96936	82	404	673	848	159	193	18	266	207	1052	242	214	6	14	13	2535	369	149	557	290	414	967	23	273	13	17	64	193	151	338	56	70	543	112	689	136	928	560	510	167	801
ENSG00000162391.11	chr1	54609182	54623556	-	14375	23	119	258	337	43	77	6	153	61	336	130	65	3	3	3	883	132	58	190	90	161	344	6	67	0	4	52	78	55	99	21	25	231	29	193	55	305	160	167	56	256
ENSG00000230728.1	chr1	54621477	54628438	-	6962	1	0	2	9	0	1	0	3	1	5	0	0	0	0	0	0	3	0	1	0	0	3	0	4	0	0	0	2	0	2	0	0	0	0	3	1	5	0	1	1	1
ENSG00000184313.19	chr1	54641754	54710266	+	68513	0	0	0	0	0	0	0	0	0	0	0	0	0	0	0	0	0	0	2	0	0	0	0	0	0	0	0	0	0	2	0	0	0	0	1	0	1	0	0	0	0
ENSG00000271723.5	chr1	54641786	54742308	+	100523	1	1	2	38	3	0	0	0	4	34	0	0	0	0	0	12	1	0	16	0	5	7	0	6	0	0	0	2	1	7	2	0	2	0	1	0	24	1	6	1	0
ENSG00000243725.6	chr1	54715822	54742657	+	26836	17	17	17	10	11	7	10	1	11	6	8	15	12	16	27	4	17	9	10	13	12	25	18	11	15	17	16	5	24	5	12	8	10	11	19	16	4	15	14	11	4
ENSG00000162396.5	chr1	54756898	54764514	-	7617	234	341	147	424	282	174	210	81	338	266	111	153	216	274	223	287	360	232	405	142	203	305	188	247	214	114	238	282	281	503	345	50	293	143	433	176	299	125	182	209	229
ENSG00000006555.10	chr1	54779712	54801267	-	21556	2	1	342	168	35	87	1	347	20	167	1	0	1	2	3	1547	351	211	3	315	33	297	2	63	40	14	13	153	24	1	2	128	0	1	4302	13	436	682	2	22	1
ENSG00000237453.1	chr1	54792885	54794905	+	2021	0	0	3	5	0	1	0	14	0	3	0	0	0	0	0	52	10	1	0	6	1	1	0	2	0	0	0	1	0	0	0	2	0	0	40	0	8	13	0	0	0
ENSG00000162398.11	chr1	54806063	54842252	+	36190	4	3	14	103	48	18	33	31	10	24	2	1	4	9	37	11	24	27	70	6	11	984	5	29	69	4	30	84	14	100	12	3	69	1	44	8	37	41	16	6	1
ENSG00000116133.11	chr1	54849633	54887218	-	37586	17021	7618	31414	35591	28711	49488	18793	15192	7822	12010	11960	13872	17508	44418	32021	11365	19206	21401	22782	10059	20610	74331	36240	24945	14226	14048	21110	34481	36067	46919	26138	5212	25130	16996	14111	17425	49211	30172	6370	13153	889
ENSG00000242396.1	chr1	54886875	54888001	+	1127	2328	1135	3301	3822	2732	5922	2042	1547	723	956	1344	1625	2057	5229	3833	1320	1479	2406	2362	1083	2275	7521	4556	3396	1457	1723	1312	2971	4301	7243	3495	261	3042	1757	1655	2280	5418	3436	819	1440	105
ENSG00000233203.6	chr1	54887563	54888850	+	1288	1	10	21	13	26	15	29	12	21	12	19	7	13	48	6	7	39	6	13	10	7	10	21	18	2	7	30	24	28	11	30	24	22	15	9	9	27	9	9	11	0
ENSG00000143001.4	chr1	54980792	54992293	+	11502	5	1	26	49	4	2	6	2	12	105	0	1	7	36	4	63	64	15	65	57	14	38	27	12	15	0	6	19	13	306	13	21	7	107	3	22	232	68	0	10	0
ENSG00000233271.1	chr1	54980950	54992274	-	11325	4	0	41	41	1	6	3	0	10	131	0	0	6	39	10	58	49	20	48	81	15	37	29	8	15	0	1	9	16	296	19	17	6	97	2	26	219	45	0	8	0
ENSG00000162399.6	chr1	54998933	55010883	+	11951	0	0	1	18	1	1	1	0	0	1	0	0	0	0	0	0	59	0	31	0	12	6	1	0	0	1	4	1	1	6	0	1	7	1	0	1	3	2	0	0	0
ENSG00000169174.10	chr1	55039548	55064852	+	25305	113	11	3380	3	88	10	5	451	843	3	8	65	101	103	364	4664	150	127	55	1770	10	163	3940	767	481	33	4579	1177	244	4515	6	139	2	21	1892	408	11	81	8	228	2
ENSG00000162402.13	chr1	55066359	55215113	-	148755	3551	5681	3952	3684	4256	3901	3049	2013	8003	3775	2086	5209	2692	5754	6214	5365	5146	3942	4244	2734	3550	4750	2977	3757	4200	3651	2743	2449	4376	3971	5216	1708	2827	1520	5089	4901	6754	5863	3865	4081	4612
ENSG00000231090.1	chr1	55217861	55234177	+	16317	0	0	0	2	3	1	0	0	4	0	1	0	2	1	1	3	3	0	0	0	0	1	1	0	1	0	2	1	0	0	0	0	1	0	25	0	2	2	0	0	0
ENSG00000231095.1	chr1	55222379	55223372	+	994	0	0	0	0	0	0	0	0	0	0	0	0	0	0	0	0	0	0	0	0	0	0	0	0	0	0	0	0	0	0	0	0	0	0	0	0	0	0	0	0	0
ENSG00000265822.1	chr1	55225641	55225723	+	83	0	0	0	0	0	0	0	0	0	0	0	0	0	0	0	0	0	0	0	0	0	0	0	0	0	0	0	0	0	0	0	0	0	0	0	0	0	0	0	0	0
ENSG00000231900.3	chr1	55367466	55368774	+	1309	0	0	0	0	0	0	0	0	0	0	0	0	0	0	0	0	0	0	0	0	0	0	0	0	0	0	0	0	0	0	0	0	1	0	0	0	0	0	0	0	0
ENSG00000232198.2	chr1	55372710	55373316	-	607	0	0	0	0	0	0	0	0	0	0	0	0	0	0	0	0	0	0	0	0	0	0	0	0	0	0	0	0	0	0	0	0	0	0	0	0	0	0	0	0	0
ENSG00000199831.1	chr1	55376526	55376852	-	327	0	0	0	0	0	0	0	0	0	0	0	0	0	0	0	0	0	0	0	0	0	0	0	0	0	0	0	0	0	0	0	0	0	0	0	0	0	0	0	0	0
ENSG00000252162.1	chr1	55398514	55398620	+	107	0	0	0	0	0	0	0	0	0	0	0	0	0	0	0	0	0	0	0	0	0	0	0	0	0	0	0	0	0	0	0	0	0	0	0	0	0	0	0	0	0
ENSG00000272051.1	chr1	55484871	55484972	-	102	0	0	0	0	0	0	0	0	0	0	0	0	0	0	0	0	0	0	0	0	0	0	0	0	0	1	0	0	0	0	0	0	0	0	0	0	0	1	0	0	0
ENSG00000234810.2	chr1	55581037	55868248	+	287212	0	0	5	3	5	1	1	1	4	0	5	0	3	0	9	0	22	0	21	2	4	40	0	0	1	49	1	0	0	2	0	1	113	0	1	1	2	7	0	0	0
ENSG00000230250.2	chr1	55915607	55944974	-	29368	0	0	0	2	4	0	0	0	5	0	0	0	0	1	0	0	3	0	3	0	0	5	0	0	2	0	1	0	0	0	0	0	2	0	0	0	0	23	0	0	0
ENSG00000227104.3	chr1	55938714	55939280	-	567	0	0	0	0	0	0	0	0	0	0	0	0	0	0	0	0	0	0	0	0	0	0	0	0	0	0	0	0	0	0	0	0	0	0	0	0	0	0	0	0	0
ENSG00000233079.1	chr1	55945087	55950119	+	5033	0	0	0	1	0	0	0	0	3	0	0	0	0	1	1	0	0	0	1	0	0	2	0	0	0	0	0	0	0	0	0	0	1	0	0	0	0	20	0	0	0
ENSG00000235612.1	chr1	56145721	56155224	+	9504	1	0	0	0	0	0	0	0	0	2	0	0	1	0	5	0	1	0	1	0	0	4	0	0	2	0	1	0	0	0	0	0	2	0	0	1	0	0	0	0	0
ENSG00000229871.1	chr1	56207567	56208456	-	890	0	0	0	2	1	2	0	0	0	0	0	0	0	0	3	0	0	0	1	0	0	4	0	0	0	0	6	0	1	0	0	0	0	0	1	0	2	1	0	0	0
ENSG00000260971.3	chr1	56248294	56258571	-	10278	6	0	5	5	23	12	0	1	1	2	3	5	0	1	14	0	39	0	22	0	0	25	1	9	41	5	33	2	2	14	0	0	18	0	6	9	11	8	0	0	0
ENSG00000223956.2	chr1	56414963	56415966	+	1004	0	0	2	0	7	0	0	1	0	1	1	0	1	0	4	1	9	0	1	0	1	6	0	1	5	3	56	0	1	1	0	0	1	0	1	1	1	3	0	0	0
ENSG00000162407.8	chr1	56494747	56645301	-	150555	377	2	496	395	1354	1875	389	395	222	677	94	623	942	125	1209	322	2179	425	3233	240	267	6558	110	262	2192	6363	1082	202	173	1778	38	14	14490	437	2216	1088	583	683	90	112	4
ENSG00000236776.1	chr1	56538452	56538911	+	460	0	0	0	0	1	0	0	0	0	1	0	0	1	0	1	0	1	0	0	0	0	0	0	0	1	0	0	0	0	1	0	0	0	0	0	1	0	1	0	0	0
ENSG00000224980.1	chr1	56585612	56586242	-	631	0	0	0	0	0	0	0	0	0	0	0	0	0	0	0	0	0	0	0	0	0	0	0	0	0	0	0	0	0	0	0	0	0	0	0	0	0	0	0	0	0
ENSG00000225475.1	chr1	56619409	56619549	-	141	0	0	0	0	0	0	0	0	0	0	0	0	0	0	0	0	0	0	0	0	0	0	0	0	0	0	0	0	0	0	0	0	0	0	0	0	0	0	0	0	0
ENSG00000162409.10	chr1	56645322	56715335	+	70014	708	4	1418	1972	1350	1079	906	571	479	1423	827	1452	996	2651	1875	72	2918	1007	915	118	731	1001	157	1766	3298	226	178	1033	697	981	5	7	764	349	830	1037	676	1676	409	2264	4
ENSG00000187889.12	chr1	56718804	56819696	-	100893	5	0	22	213	474	16	7	84	9	31	166	15	38	23	34	0	139	83	161	4	34	197	4	43	83	1	13	13	11	22	0	1	22	1	7	61	5	45	3	36	1
ENSG00000229913.1	chr1	56823679	56826920	-	3242	0	0	0	1	2	0	0	0	0	0	0	0	0	0	0	0	0	1	1	0	0	0	0	0	1	0	0	0	0	0	0	0	0	0	0	0	0	0	0	0	0
ENSG00000157131.10	chr1	56854806	56918221	+	63416	0	0	0	1	0	0	1	0	0	0	0	0	1	0	0	0	2	0	2	1	1	0	0	0	16	0	805	0	0	0	0	0	0	0	0	0	1	2	0	1	0
ENSG00000021852.12	chr1	56929210	56966140	-	36931	0	0	0	4	3	0	0	0	1	0	0	0	0	0	3	0	0	0	9	0	1	0	0	0	3	0	78	0	0	0	0	1	0	0	0	0	0	3	0	0	1
ENSG00000236341.1	chr1	56963886	56996757	+	32872	0	0	0	11	19	29	1	0	0	0	21	0	8	0	0	0	19	1	40	0	22	1	0	0	6	1	228	0	0	1	0	8	0	0	0	0	2	3	1	0	0
ENSG00000173406.15	chr1	56994778	58546734	-	1551957	19	13	17	206	245	164	137	57	186	127	312	19	41	100	102	244	207	37	472	43	159	37	195	124	84	32	805	21	24	104	68	79	205	42	7	74	177	60	9	37	21
ENSG00000227935.1	chr1	57386576	57387450	+	875	0	0	0	0	0	0	0	0	0	0	0	0	0	0	0	0	0	0	2	0	0	0	0	0	0	0	4	0	0	0	0	0	0	0	0	0	0	0	0	0	0
ENSG00000236888.1	chr1	57605847	57606206	-	360	0	0	0	0	0	0	0	0	0	0	0	0	0	0	0	0	0	0	0	0	0	0	0	0	0	0	0	0	0	0	0	0	0	0	0	0	0	0	0	0	0
ENSG00000226759.7	chr1	57860532	57880905	+	20374	0	0	1	0	1	0	1	0	0	0	0	0	0	0	0	1	1	0	2	0	1	0	0	1	0	0	0	0	0	0	0	0	0	0	0	0	1	0	0	0	0
ENSG00000229887.4	chr1	58047889	58049335	-	1447	0	0	0	0	0	0	0	0	0	0	0	0	0	0	0	0	0	0	0	0	0	0	0	0	0	0	0	0	0	0	0	0	0	0	0	0	0	0	0	0	0
ENSG00000223416.3	chr1	58056133	58056480	-	348	0	0	0	0	0	0	0	0	0	0	0	0	0	0	0	0	0	0	0	0	0	0	0	0	0	0	0	0	0	0	0	0	0	0	0	0	0	0	0	0	0
ENSG00000235038.1	chr1	58060139	58080274	+	20136	0	0	0	3	0	0	0	0	0	2	1	0	3	0	0	0	3	1	2	0	6	0	0	0	0	0	0	0	0	2	0	0	1	0	0	0	0	0	0	0	0
ENSG00000230546.1	chr1	58084419	58084559	+	141	0	0	0	0	0	0	0	0	0	0	0	0	0	0	0	0	0	0	0	0	0	0	0	0	0	0	0	0	0	0	0	0	0	0	0	0	0	0	0	0	0
ENSG00000233216.1	chr1	58228682	58229003	-	322	0	0	0	0	0	0	0	0	0	0	0	0	0	0	0	0	0	0	0	0	0	0	0	0	0	0	0	0	0	0	0	0	0	0	0	0	0	0	0	0	0
ENSG00000162600.11	chr1	58415384	58546802	-	131419	0	0	0	1	1	0	1	0	2	0	2	0	0	0	1	0	2	0	0	0	0	0	0	0	0	0	0	0	0	1	0	1	1	0	0	0	0	2	0	0	0
ENSG00000270209.1	chr1	58552913	58553333	-	421	0	0	0	0	1	0	0	0	1	0	0	0	0	0	0	0	3	0	0	0	0	0	0	0	0	0	0	0	0	0	0	0	0	0	0	0	0	0	0	0	0
ENSG00000264128.2	chr1	58565631	58565932	-	302	0	0	0	0	0	0	0	0	0	0	0	0	0	0	0	0	0	0	0	0	0	0	0	0	0	0	0	0	0	0	0	0	0	0	0	0	0	0	0	0	0
ENSG00000184292.6	chr1	58575423	58577773	-	2351	79	4	25377	4433	31	3040	13	11030	1209	6	13	735	12	1386	49	2890	35663	18336	34	5779	1256	18990	15	4	3507	63	32	12511	44	10	71	1242	20	6942	26954	4684	28755	17199	14	15	24
ENSG00000185839.3	chr1	58630841	58631530	-	690	37	25	16	41	38	44	33	5	45	17	19	46	16	37	35	16	24	26	39	13	25	36	24	19	32	24	19	34	22	31	40	7	28	13	28	14	81	20	13	12	65
ENSG00000162601.9	chr1	58654739	58700092	-	45354	1503	1733	1981	4929	2206	1029	1561	1200	1882	2821	1288	1455	1810	2213	2216	3681	3371	1655	3574	1083	2160	2049	652	2398	3882	631	1280	1440	2191	1845	931	1523	3102	464	847	1497	2246	6214	1982	2720	4192
ENSG00000283445.1	chr1	58715609	58771295	+	55687	30	4	330	200	113	350	0	710	3830	10	19	1186	2	72	70	13	180	31	458	538	5	54	1	0	338	2	27	33	21	14	0	312	29	25	17	352	80	288	0	2	33
ENSG00000177606.6	chr1	58780788	58784327	-	3540	12641	34	2971	6202	7829	20714	3597	6530	6824	3194	2233	12233	1532	12962	8081	10613	37912	7501	3627	2380	3333	10758	5118	2325	21326	8808	2878	3976	10850	5562	3931	464	2712	2379	3596	12390	5753	27334	416	3411	15760
ENSG00000234807.5	chr1	58785160	58899594	+	114435	45	0	86	304	193	49	5	92	206	145	19	198	25	143	105	252	353	120	259	29	122	653	10	107	80	54	198	105	72	23	64	40	265	59	158	26	175	523	15	106	329
ENSG00000272226.1	chr1	58812808	58813342	-	535	2	0	1	5	5	0	1	0	6	5	2	7	1	12	3	1	5	3	5	3	3	4	0	7	1	5	5	4	6	2	3	2	4	1	7	1	12	8	1	1	6
ENSG00000231740.1	chr1	58838448	58851254	-	12807	0	0	1	8	11	3	1	9	13	4	2	4	2	11	1	6	10	4	15	1	13	7	0	2	3	1	9	4	0	1	0	9	20	2	0	2	7	5	0	1	9
ENSG00000232453.6	chr1	58882868	58903747	-	20880	18	0	16	82	62	22	0	20	68	35	0	60	5	16	39	49	110	17	106	9	13	79	5	23	19	22	69	26	15	14	22	9	60	16	111	8	31	300	2	75	216
ENSG00000237352.3	chr1	58933643	59240555	+	306913	29	2	5	19	47	42	2	2	130	50	14	2890	7	43	178	9	33	9	88	3	12	10	5	15	90	9	9	13	20	28	3	14	57	1	126	60	8	495	2	55	273
ENSG00000228121.1	chr1	58999676	59000494	+	819	0	0	0	0	0	0	0	0	0	0	0	0	0	0	0	0	0	0	0	0	0	0	0	0	0	0	0	0	0	0	0	0	0	0	0	0	0	0	0	0	0
ENSG00000241042.1	chr1	59054397	59056049	-	1653	0	0	1	1	1	2	0	0	5	3	0	103	0	1	8	0	0	1	5	0	2	1	0	1	3	0	1	0	0	2	0	0	3	0	0	0	0	5	0	0	10
ENSG00000235215.2	chr1	59055999	59078116	-	22118	2	0	1	9	15	4	0	0	26	3	0	580	0	6	28	1	0	0	28	0	0	0	0	0	12	1	7	1	4	13	0	2	6	0	2	10	0	23	0	3	61
ENSG00000224609.6	chr1	59131936	59208121	-	76186	9	0	5	0	6	2	0	0	31	33	1	37	1	26	27	3	10	6	6	4	3	6	1	8	27	2	0	4	3	3	0	0	2	0	5	4	3	24	0	20	51
ENSG00000270457.1	chr1	59289303	59289640	-	338	1	0	1	2	5	0	0	0	0	12	0	8	0	2	1	4	0	0	0	0	0	3	0	0	0	1	0	0	2	0	0	0	1	1	0	0	1	3	0	3	15
ENSG00000172456.17	chr1	59296638	59810647	+	514010	266	168	261	340	407	218	135	212	613	484	83	436	147	612	243	535	844	254	432	136	232	333	255	744	250	290	165	149	278	280	493	122	346	253	394	348	432	998	216	632	959
ENSG00000266150.1	chr1	59733227	59733296	-	70	0	0	0	0	0	0	0	0	0	0	0	0	0	0	1	0	0	0	1	0	0	0	0	0	0	0	1	0	0	0	0	0	0	0	0	0	0	0	0	1	0
ENSG00000226883.1	chr1	59754747	59789182	-	34436	33	16	26	78	61	21	12	34	101	119	8	47	30	99	28	111	184	57	125	16	26	46	37	110	64	44	32	24	119	51	58	22	64	34	71	65	73	101	36	110	132
ENSG00000134709.10	chr1	59814786	59876378	+	61593	100	5	2178	3342	2671	729	4	1211	4316	1175	3306	7	2963	8172	108	2261	3067	2596	1711	914	1382	2777	3966	2196	1158	3	798	1703	1008	4624	18	2911	2671	2735	1120	1290	4795	2683	14	1557	8
ENSG00000134716.9	chr1	59893308	59926790	-	33483	53	1	524	523	208	111	2	18	23	121	66	226	53	461	44	1457	145	100	77	11	235	125	4	549	84	8	125	158	156	182	3	57	55	52	60	230	108	266	16	85	205
ENSG00000265535.2	chr1	59974757	59975054	-	298	0	0	0	0	0	0	0	0	0	0	0	0	0	0	0	0	0	0	0	0	0	0	0	0	0	0	0	0	0	0	0	0	0	0	0	0	0	0	0	0	0
ENSG00000162598.13	chr1	59987269	60073770	-	86502	1	0	4	22	29	1	4	21	0	0	3	0	0	2	0	1	25	1	2	0	4	10	0	0	1	0	5	0	0	0	0	0	0	0	1	0	2	0	1	0	1
ENSG00000229332.2	chr1	60097415	60097976	+	562	0	0	0	0	0	0	0	0	0	0	0	0	0	0	0	0	0	0	0	0	0	0	0	0	0	0	3	0	0	0	0	0	0	0	0	0	0	1	0	0	0
ENSG00000238242.1	chr1	60114875	60149679	+	34805	1	1	0	2	30	0	3	0	1	0	0	0	0	0	0	3	0	0	0	0	0	0	0	0	2	2	4	0	0	0	0	0	0	0	0	0	0	0	2	0	0
ENSG00000226476.3	chr1	60515716	60640491	-	124776	479	1	6	8	7	3	5	704	1732	2	3	1	3	1	10	2771	18	16	1487	0	2	812	0	1	0	2	34	43	3	6	3	334	2	2	519	238	50	378	0	0	2
ENSG00000231252.2	chr1	60659631	60867998	-	208368	1	0	13	0	1	0	0	0	2	2	2	0	1	0	3	2	5	1	10	0	10	1	0	0	0	0	11	0	0	0	0	0	1	3	0	0	0	0	0	0	1
ENSG00000162599.15	chr1	60865259	61462793	+	597535	400	18	738	1794	534	1103	533	144	632	488	732	368	24	333	1579	1751	773	1074	1976	100	512	1155	11	264	852	458	840	814	63	42	6	7	728	191	1470	723	1935	4206	1578	222	153
ENSG00000237928.5	chr1	60940239	60970776	-	30538	1	0	0	0	1	1	0	0	0	0	0	4	0	0	3	0	2	0	0	0	0	0	0	0	0	0	0	0	0	0	0	0	0	0	0	0	7	1	0	0	1
ENSG00000270742.1	chr1	61124733	61125202	+	470	0	0	0	0	0	0	0	0	0	0	0	0	0	0	0	0	0	0	0	0	0	0	0	0	0	0	0	0	0	0	0	0	0	0	0	0	0	0	0	0	0
ENSG00000237853.6	chr1	61248945	61253510	-	4566	0	0	1	7	3	3	1	0	0	0	1	0	0	0	5	5	5	1	4	0	0	0	0	1	2	0	1	0	1	0	0	0	0	0	3	1	1	22	2	0	0
ENSG00000223920.2	chr1	61654194	61654908	+	715	0	0	0	0	0	0	0	0	0	0	0	0	0	0	0	0	0	0	0	1	0	0	0	1	0	0	0	0	0	0	0	0	0	2	0	0	0	0	0	0	0
ENSG00000162604.12	chr1	61681046	61725423	-	44378	1383	806	1168	1473	1262	704	1413	815	1731	786	562	1276	585	1310	1079	1133	3364	759	2432	700	710	1193	896	1720	1296	719	1117	1100	1066	1487	1209	1035	1408	1604	683	716	2155	2235	731	1046	1357
ENSG00000271200.1	chr1	61741998	61742424	-	427	4	2	2	6	2	5	3	0	8	0	0	0	2	12	8	3	3	1	8	2	0	3	1	5	5	1	2	6	2	3	9	1	30	4	3	8	3	24	4	6	3
ENSG00000132849.19	chr1	61742477	62178675	+	436199	688	513	3259	4443	1905	1265	861	1567	2978	1473	1473	210	2675	4282	1456	6374	6837	2783	3768	2031	3122	3706	4329	3035	1835	245	1720	4006	606	5909	1914	2287	2769	2790	2572	2699	7031	8429	651	2693	151
ENSG00000200575.1	chr1	61816419	61816522	+	104	0	0	0	0	0	0	0	0	0	0	0	0	0	0	0	0	0	0	0	0	0	0	0	0	0	0	0	0	0	0	0	0	0	0	0	0	0	0	0	0	0
ENSG00000212360.1	chr1	61852499	61852602	+	104	0	0	0	0	0	0	0	0	0	0	0	0	0	0	0	0	0	0	0	0	0	0	0	0	0	0	0	0	0	0	0	0	0	0	0	0	0	0	0	0	0
ENSG00000236646.1	chr1	62038842	62039111	+	270	0	0	0	0	0	0	0	0	0	0	0	0	0	0	0	0	0	0	0	0	0	0	0	0	0	0	0	0	0	0	0	0	0	0	0	0	0	0	0	0	0
ENSG00000242860.3	chr1	62072448	62072741	+	294	0	0	0	0	0	0	0	0	0	0	0	0	0	0	0	0	0	0	0	0	0	0	0	0	0	0	0	0	0	0	0	0	0	0	0	0	0	0	0	0	0
ENSG00000263908.1	chr1	62078786	62078859	+	74	0	0	0	0	0	0	0	0	0	0	0	0	0	0	0	0	0	0	0	0	0	0	0	0	0	0	0	0	0	0	0	0	0	0	0	0	0	0	0	0	0
ENSG00000283690.1	chr1	62078789	62078856	-	68	0	0	0	0	0	0	0	0	0	0	0	0	0	0	0	0	0	0	0	0	0	0	0	0	0	0	0	0	0	0	0	0	0	0	0	0	0	0	0	0	0
ENSG00000234204.1	chr1	62189131	62189953	+	823	0	0	0	0	0	0	0	3	1	0	0	0	0	0	0	1	0	0	0	0	0	0	0	0	0	0	0	0	0	0	0	0	0	0	0	0	0	0	0	0	0
ENSG00000234088.1	chr1	62190522	62190926	+	405	0	0	0	0	0	0	0	0	0	0	0	0	0	0	0	0	0	0	0	0	0	0	0	0	0	0	0	0	0	0	0	0	0	0	0	0	0	0	0	0	0
ENSG00000240563.1	chr1	62194831	62212328	+	17498	0	237	1	0	0	0	3	0	0	0	0	0	1	0	0	10	3	5	1	0	1	1	0	0	1	2	5513	0	0	6	1	3	1	0	1	2	4	0	1	0	0
ENSG00000237227.1	chr1	62208136	62208442	-	307	0	0	0	0	0	0	0	0	0	0	0	0	0	0	0	0	0	0	0	0	0	0	0	0	0	0	13	0	0	0	0	0	0	0	0	0	0	0	0	0	0
ENSG00000200174.1	chr1	62211557	62211666	+	110	0	0	0	0	0	0	0	0	0	0	0	0	0	0	0	0	0	0	0	0	0	0	0	0	0	0	0	0	0	0	0	0	0	0	0	0	0	0	0	0	0
ENSG00000132854.18	chr1	62236979	62319414	-	82436	7	1630	18	9	166	118	1	0	33	123	53	0	14	1	23	3	11	110	206	3	312	6	4	2	8	2	1233	68	2	4	10	0	272	2	794	31	28	2540	1	4	0
ENSG00000201153.1	chr1	62298149	62298256	-	108	0	0	0	0	0	0	0	0	0	0	0	0	0	0	0	0	0	0	0	0	0	0	0	0	0	0	0	0	0	0	0	0	0	0	0	0	0	0	0	0	0
ENSG00000162607.12	chr1	62436297	62451804	+	15508	2158	5176	6157	2292	3602	5034	12557	2084	6808	2321	3200	6120	4582	4748	1823	3759	8202	3940	3589	2822	2888	6328	4181	3267	1857	2473	2839	3900	6838	3719	1419	897	4505	1574	4226	2838	6575	8975	3218	2077	4818
ENSG00000116641.17	chr1	62454298	62688368	-	234071	2122	3832	1681	2578	1787	1409	11179	882	2515	3022	779	3914	1838	4194	3028	1697	2431	1424	2359	1381	1709	2892	2239	2272	1093	1840	1405	2393	2448	2323	2946	744	2541	1071	1255	2453	2333	3459	1974	2243	1925
ENSG00000270549.1	chr1	62530636	62530873	+	238	0	0	0	0	1	0	26	0	0	0	0	2	0	0	0	0	0	0	0	0	0	0	0	0	2	0	0	0	0	0	0	0	0	0	0	0	0	0	0	0	0
ENSG00000132855.4	chr1	62597487	62606159	+	8673	3	11	4	10	10	5	39	12	18	9	1	2	1	6	7	5	26	11	9	6	6	10	2	6	17	0	75	7	3	9	2	7	9	2	0	1	1	24	8	15	3
ENSG00000278967.1	chr1	62607766	62609584	+	1819	1	1	3	3	1	0	8	0	2	2	1	2	1	3	1	0	4	0	3	1	7	1	2	1	6	1	8	3	2	1	1	1	2	0	1	2	0	5	3	4	2
ENSG00000213703.2	chr1	62641122	62641667	-	546	0	0	0	0	0	0	0	0	0	0	0	0	0	0	0	0	0	0	0	0	0	0	0	0	0	0	0	0	0	0	0	0	0	0	0	0	0	0	0	0	0
ENSG00000235545.1	chr1	62688482	62710694	+	22213	27	69	17	101	58	26	4777	2	22	90	30	39	9	58	62	103	57	37	76	17	45	41	6	60	22	6	165	37	24	26	16	12	71	6	41	37	36	88	78	30	55
ENSG00000125703.14	chr1	62784135	62865513	+	81379	527	459	597	662	569	512	15104	393	453	557	355	931	270	616	423	273	959	530	502	197	336	709	409	763	807	344	392	678	694	639	269	130	631	214	361	485	981	770	507	532	589
ENSG00000234318.1	chr1	62896009	62901639	+	5631	2	0	0	1	4	3	27	0	0	0	0	1	0	0	0	0	1	4	1	0	0	1	0	1	0	1	0	1	0	0	0	0	1	1	1	0	3	1	1	0	1
ENSG00000237163.1	chr1	62905180	62905482	+	303	0	0	0	0	0	0	2	0	0	0	0	0	0	2	1	0	0	0	0	0	0	0	0	0	0	0	0	0	0	0	0	0	0	0	0	2	0	0	0	0	0
ENSG00000229537.5	chr1	63000497	63012471	-	11975	0	0	0	0	0	0	2	0	0	0	0	3	0	0	0	0	0	0	0	0	0	0	0	0	0	0	0	0	0	0	0	0	0	0	0	0	1	0	0	0	0
ENSG00000227485.1	chr1	63024207	63025658	+	1452	0	0	0	0	0	0	0	0	0	0	0	0	0	0	0	0	0	0	0	0	0	0	0	0	0	0	0	0	0	0	0	0	0	0	0	0	0	0	0	0	0
ENSG00000229225.1	chr1	63078081	63079031	-	951	0	0	0	0	0	0	0	0	0	0	0	0	0	0	0	0	0	0	0	0	0	0	0	0	0	0	0	0	0	0	0	0	0	0	0	0	0	0	0	0	0
ENSG00000203605.3	chr1	63139250	63163153	+	23904	0	0	0	0	2	0	0	0	1	2	2	0	0	3	1	0	1	0	1	0	0	0	0	1	1	0	0	1	0	3	0	0	2	0	0	1	0	0	0	0	1
ENSG00000224209.7	chr1	63159087	63317274	-	158188	8	4	26	30	2	7	9	0	38	24	4	8	3	100	2	6	36	3	3	1	22	31	11	35	1	15	3	29	13	25	0	2	12	10	6	35	23	3	0	0	1
ENSG00000252259.1	chr1	63186336	63186450	-	115	0	0	0	0	0	0	0	0	0	0	0	0	0	0	0	0	0	0	0	0	0	0	0	0	0	0	0	0	0	0	0	0	0	0	0	0	0	0	0	0	0
ENSG00000228734.2	chr1	63249920	63251771	+	1852	0	0	4	2	0	0	1	0	0	0	0	0	0	2	1	2	0	0	0	0	7	1	0	1	0	0	0	1	0	4	1	0	0	0	1	0	0	0	0	0	0
ENSG00000223683.1	chr1	63262113	63262707	+	595	0	0	0	1	0	0	0	0	1	0	0	0	0	7	0	1	0	0	0	0	0	0	1	0	0	2	0	0	0	0	0	0	0	0	0	2	1	0	0	0	0
ENSG00000230798.5	chr1	63320884	63324441	-	3558	484	1	289	164	4	13	173	1	30	4	2	24	3	111	53	5	120	64	5	0	26	63	106	96	41	10	2	78	305	100	3	14	53	119	40	123	48	17	0	1	17
ENSG00000187140.5	chr1	63323041	63325126	+	2086	308	1	158	80	1	4	98	1	0	0	1	2	2	19	6	3	52	13	1	0	6	14	34	36	22	6	0	12	172	73	4	6	34	29	6	61	22	2	2	0	1
ENSG00000275836.1	chr1	63326925	63326984	-	60	0	0	0	0	1	0	0	0	0	0	0	0	0	0	0	0	0	0	0	0	1	0	0	0	0	0	0	0	0	0	0	0	0	0	0	0	0	0	0	0	0
ENSG00000252784.1	chr1	63338263	63338372	+	110	0	0	0	0	0	0	0	0	0	0	0	0	0	0	0	0	0	0	0	0	0	0	0	0	0	0	0	0	0	0	0	0	0	0	0	0	0	0	0	0	0
ENSG00000236674.1	chr1	63359823	63361179	-	1357	0	0	0	1	0	0	0	0	0	2	0	0	0	0	0	0	0	1	0	0	0	3	0	1	2	0	0	0	0	0	0	0	1	1	1	0	1	0	0	0	0
ENSG00000088035.15	chr1	63367590	63438562	+	70973	336	668	945	1071	478	439	1028	511	995	919	432	818	883	985	655	696	1328	630	907	396	547	903	1209	1225	271	356	523	767	539	909	513	431	1402	570	566	768	992	1026	733	540	993
ENSG00000142856.16	chr1	63440770	63593721	-	152952	1445	2123	2498	2643	1937	2496	1872	1626	2189	2323	889	2404	1165	2934	2417	1997	5135	1241	2143	1540	1423	1951	2292	3437	2323	1363	1191	1992	2261	2101	1236	943	3025	1016	2527	1954	2276	3813	1274	2170	3076
ENSG00000203965.12	chr1	63523372	63572693	+	49322	254	263	306	667	330	191	200	355	586	364	170	346	165	403	332	411	661	245	760	212	256	301	273	510	268	136	225	301	335	530	148	198	663	119	185	325	294	560	256	361	440
ENSG00000264271.2	chr1	63529613	63529898	-	286	0	0	0	0	0	0	0	0	0	0	0	0	0	0	0	0	0	0	0	0	0	0	0	0	0	0	0	0	0	0	0	0	0	0	0	0	0	0	0	0	0
ENSG00000251720.1	chr1	63536711	63536770	-	60	0	0	0	0	0	0	0	0	0	0	0	0	0	0	0	0	0	0	0	0	0	0	0	0	0	0	0	0	0	0	0	0	0	0	0	0	0	0	0	0	0
ENSG00000116652.6	chr1	63547082	63550636	+	3555	0	0	0	0	0	0	0	0	0	0	0	0	0	0	0	0	0	0	0	0	0	0	0	0	0	0	0	0	0	0	0	0	0	0	0	0	0	0	0	0	0
ENSG00000276884.1	chr1	63548977	63549112	-	136	0	0	0	0	0	0	0	0	0	0	0	0	0	0	0	0	0	0	0	0	0	0	0	0	0	0	0	0	0	0	0	0	0	0	0	0	0	0	0	0	0
ENSG00000278287.1	chr1	63549133	63549216	-	84	0	0	0	0	0	0	0	0	0	0	0	0	0	0	0	0	0	0	0	0	0	0	0	0	0	0	0	0	0	0	0	0	0	0	0	0	0	0	0	0	0
ENSG00000277565.1	chr1	63549227	63549284	-	58	0	0	0	0	0	0	0	0	0	0	0	0	0	0	0	0	0	0	0	0	0	0	0	0	0	0	0	0	0	0	0	0	0	0	0	0	0	0	0	0	0
ENSG00000275823.1	chr1	63549294	63549366	-	73	0	0	0	0	0	0	0	0	0	0	0	0	0	0	0	0	0	0	0	0	0	0	0	0	0	0	0	0	0	0	0	0	0	0	0	0	0	0	0	0	0
ENSG00000277689.1	chr1	63549374	63549463	-	90	0	0	0	0	0	0	0	0	0	0	0	0	0	0	0	0	0	0	0	0	0	0	0	0	0	0	0	0	0	0	0	0	0	0	0	0	0	0	0	0	0
ENSG00000274199.1	chr1	63549489	63549608	-	120	0	0	0	0	0	0	0	0	0	0	0	0	0	0	0	0	0	0	0	0	0	0	0	0	0	0	0	0	0	0	0	0	0	0	0	0	0	0	0	0	0
ENSG00000079739.15	chr1	63593276	63660245	+	66970	2770	2209	5672	1804	3337	6181	2500	890	3291	5282	679	1517	1857	5477	6343	1208	11630	1177	931	2260	1045	4589	6677	3543	6139	3112	76	4596	2537	1470	3927	1454	3643	2265	6404	4507	5748	8160	1255	4144	2635
ENSG00000244256.3	chr1	63655743	63656047	+	305	0	0	0	0	0	0	0	0	0	0	0	0	0	0	0	0	0	0	0	0	0	0	0	0	0	0	0	0	0	0	0	0	0	0	0	0	0	0	0	0	0
ENSG00000185483.11	chr1	63774022	64181498	+	407477	227	5	436	330	829	1907	16	465	1627	1258	479	186	237	1435	853	268	1935	398	1216	1244	542	72	474	734	1484	1958	176	602	97	183	18	190	627	74	594	433	532	2215	8	1396	11
ENSG00000177452.7	chr1	63788721	63789304	-	584	0	0	0	0	1	0	0	0	1	0	0	0	0	0	0	0	3	1	1	1	0	1	0	0	0	0	0	0	1	0	0	0	0	2	0	2	1	3	0	3	1
ENSG00000228056.3	chr1	63843196	63843685	-	490	2	1	0	1	0	4	0	0	3	0	0	0	0	1	2	3	1	1	1	5	0	2	0	1	0	2	1	1	2	0	7	1	0	1	1	2	5	5	2	4	1
ENSG00000207190.1	chr1	64028894	64029000	-	107	0	0	0	0	0	0	0	0	0	0	0	0	0	0	0	0	0	0	0	0	0	0	0	0	0	0	0	0	0	0	0	0	0	0	0	0	0	0	0	0	0
ENSG00000200508.1	chr1	64066640	64066741	-	102	0	0	0	0	0	0	0	0	0	0	0	0	0	0	0	0	1	0	0	0	0	0	0	0	0	0	0	0	0	0	0	0	0	0	0	0	0	0	0	0	0
ENSG00000223949.6	chr1	64094442	64171297	-	76856	103	0	200	148	237	726	6	142	430	496	215	151	92	491	321	126	680	147	451	379	336	28	199	268	900	736	84	172	40	79	6	29	358	37	274	152	148	654	0	530	3
ENSG00000177414.13	chr1	64203627	64267368	+	63742	1	1	0	7	12	2	1	5	31	2	15	0	0	2	121	1	2	3	4	0	0	7	3	1	4	0	1	1	0	0	1	5	36	11	1	18	2	3	1	3	0
ENSG00000238653.1	chr1	64384398	64384459	-	62	0	0	0	0	0	0	0	0	0	0	0	0	0	0	0	0	0	0	0	0	0	0	0	0	0	0	0	0	0	0	0	0	0	0	0	0	0	0	0	0	0
ENSG00000158966.13	chr1	64470792	64693058	+	222267	137	95	394	994	2848	676	127	33	1655	637	278	292	1599	2733	390	181	385	115	1779	237	827	719	1720	662	192	11	8406	256	268	680	781	409	1282	174	155	109	193	354	1227	470	1771
ENSG00000264470.1	chr1	64579847	64579923	+	77	0	0	0	0	0	0	0	0	0	0	0	0	0	0	0	0	0	0	0	0	0	0	0	0	0	0	0	0	0	0	0	0	0	0	0	0	0	0	0	0	0
ENSG00000162437.14	chr1	64745095	64833232	+	88138	500	1296	1460	1076	999	830	1102	74	1340	1245	669	613	1131	1041	630	2074	1554	653	862	429	1059	1330	1344	1450	1321	41	1958	864	978	1074	2093	403	1473	213	1098	1030	1559	1344	2020	1279	751
ENSG00000162434.11	chr1	64833229	64966504	-	133276	8123	786	3491	4913	5647	4456	3743	1925	9821	6202	5727	7773	640	26302	14082	5129	6874	3430	6366	2737	4463	5376	8675	4067	16135	4719	2958	5613	5400	7103	3932	2399	3912	9502	10725	7699	2807	9036	2800	1022	11158
ENSG00000234784.2	chr1	64918443	64918683	+	241	0	0	0	0	0	0	0	0	1	0	0	0	0	1	0	0	0	0	0	0	0	0	0	0	0	0	0	0	0	0	0	0	0	0	0	0	0	0	0	0	0
ENSG00000233877.2	chr1	64941979	64942365	+	387	0	0	0	2	0	0	0	0	0	0	0	0	0	1	0	0	0	0	0	0	0	0	0	0	2	0	0	0	0	0	0	0	1	0	0	0	0	2	0	0	0
ENSG00000226891.7	chr1	64972225	65002489	-	30265	15	1	23	42	67	17	0	1	41	18	47	10	6	16	53	197	82	13	87	6	15	9	0	35	10	0	7	3	3	65	15	36	21	6	5	9	7	12	25	5	13
ENSG00000185031.6	chr1	64984608	64986087	-	1480	0	0	0	0	0	0	0	0	0	0	0	0	0	0	0	0	0	0	0	0	0	0	0	0	0	0	0	0	0	0	0	0	0	0	0	0	0	0	0	0	0
ENSG00000272506.1	chr1	65003470	65004087	-	618	1	0	0	0	1	0	0	0	0	0	1	0	0	0	0	6	2	0	4	0	0	1	0	0	1	0	0	0	0	0	0	1	0	1	0	0	0	0	1	0	1
ENSG00000212257.1	chr1	65022968	65023074	-	107	0	0	0	0	0	0	0	0	0	0	2	0	0	0	0	1	1	0	2	0	1	0	0	0	0	0	0	0	0	0	0	0	1	0	0	0	0	0	0	0	0
ENSG00000265996.1	chr1	65057755	65057842	-	88	4	1	4	3	5	0	0	0	3	2	8	4	1	1	1	4	5	0	16	0	2	4	0	11	2	0	1	0	0	3	0	6	5	4	1	1	1	3	2	0	0
ENSG00000199135.1	chr1	65058434	65058508	-	75	0	0	0	0	0	0	0	0	1	0	0	0	0	0	0	0	4	0	0	0	0	0	0	2	0	0	0	0	0	0	0	1	0	0	0	0	0	0	0	0	0
ENSG00000231485.1	chr1	65066627	65067737	-	1111	3	0	0	0	2	0	0	0	1	0	0	0	0	1	0	2	0	0	1	0	0	0	1	2	0	0	0	0	0	2	1	0	1	0	1	0	0	2	0	0	1
ENSG00000235804.2	chr1	65077413	65078131	-	719	0	0	0	0	0	0	0	0	0	0	0	0	0	0	0	0	0	0	0	0	0	0	0	0	0	0	0	0	0	0	0	0	0	0	0	0	0	0	0	0	0
ENSG00000234496.2	chr1	65092392	65092614	-	223	2	0	0	0	0	1	0	0	0	0	0	0	0	0	0	0	0	0	0	1	0	0	0	0	0	0	0	0	0	0	0	0	0	1	0	0	0	1	0	1	0
ENSG00000162433.14	chr1	65147549	65232145	+	84597	976	1120	1931	462	3124	2123	2738	18	1621	4582	1366	1917	2648	3819	5967	1115	4928	329	499	2010	1361	2411	2932	3410	3010	2548	485	4991	2420	1535	323	505	1888	817	130	1582	311	2182	516	2974	3073
ENSG00000231622.1	chr1	65154480	65154650	+	171	0	0	0	0	0	0	0	0	0	0	0	0	0	0	0	0	0	0	0	0	0	0	0	0	0	0	0	0	0	0	0	0	0	0	0	0	0	0	0	0	0
ENSG00000116675.15	chr1	65248219	65415869	+	167651	680	7	937	1577	3969	321	270	672	270	266	313	169	142	1065	557	464	1243	162	494	202	719	831	323	1681	847	83	6	1056	2818	399	2209	28	840	468	380	318	595	714	514	600	285
ENSG00000229294.1	chr1	65279456	65306521	-	27066	3	1	12	33	67	7	4	1	4	9	3	4	7	6	9	7	33	0	5	3	16	17	3	37	12	1	0	16	23	16	13	1	7	2	1	8	3	17	3	15	1
ENSG00000234144.1	chr1	65298755	65298980	-	226	0	0	0	0	0	0	0	0	0	0	0	0	0	0	0	0	0	0	0	0	0	0	0	0	0	0	0	0	0	0	0	0	0	0	0	0	0	0	0	0	0
ENSG00000222624.1	chr1	65415816	65416006	+	191	0	0	0	0	1	0	0	0	0	0	0	0	0	0	0	0	0	0	0	0	0	0	0	0	0	0	0	0	0	0	0	0	0	0	0	0	0	0	0	0	0
ENSG00000213625.8	chr1	65420587	65436007	+	15421	2	0	0	0	0	2	0	0	0	0	1	0	0	4	0	0	0	1	0	0	0	0	0	0	0	0	0	0	0	1	1	0	0	0	0	0	0	0	1	0	0
ENSG00000116678.19	chr1	65420652	65641559	+	220908	306	25	27	790	809	936	122	277	1108	297	134	354	98	1855	844	121	1298	121	1381	316	172	329	119	369	2718	578	427	420	243	821	318	79	779	675	349	1007	747	158	163	1197	315
ENSG00000237852.1	chr1	65486406	65494188	+	7783	0	0	0	0	0	0	0	0	0	0	0	0	0	0	0	0	0	0	0	0	0	0	0	0	0	0	0	0	0	0	0	0	0	0	0	0	0	0	0	0	0
ENSG00000224570.1	chr1	65576129	65578380	-	2252	1	0	0	1	7	1	1	0	0	0	0	0	0	2	5	0	5	1	0	0	2	7	0	1	4	0	11	1	0	0	0	0	0	0	0	0	0	2	0	1	0
ENSG00000239319.3	chr1	65761058	65761352	-	295	0	0	0	0	0	0	0	0	0	0	0	0	0	0	0	0	0	0	0	0	0	0	0	0	0	0	0	0	0	0	0	0	0	0	0	0	0	0	0	0	0
ENSG00000184588.17	chr1	65792514	66374579	+	582066	91	27	1919	27	944	164	29	654	44	68	248	118	44	23	591	8	24	11	25	7	104	55	235	11	45	104	1	66	53	536	6752	10	96	0	24	31	334	1495	19	2097	74
ENSG00000227466.1	chr1	66042500	66050718	-	8219	0	0	0	0	1	0	0	0	0	0	0	0	0	0	0	0	0	0	0	0	4	1	0	0	0	0	0	0	0	0	11	0	0	0	0	0	0	2	0	0	0
ENSG00000223152.1	chr1	66094461	66094546	-	86	0	0	0	0	0	0	0	0	0	0	0	0	0	0	0	0	0	0	0	0	0	0	0	0	0	0	0	0	0	0	0	0	0	0	0	0	0	0	0	0	0
ENSG00000118473.21	chr1	66533383	66748299	+	214917	4	1	61	106	2952	65	1	8	75	2	806	30	38	51	24	0	170	87	11	10	876	581	8	3	12	174	65	3090	3	424	1651	523	47	7	4	0	98	7	2	6050	3
ENSG00000264720.3	chr1	66628440	66628517	+	78	0	0	0	0	0	0	0	0	0	0	0	0	0	0	0	0	0	0	0	0	0	0	0	0	0	0	0	0	0	0	0	0	0	0	0	0	0	0	0	0	0
ENSG00000248458.2	chr1	66665864	66677027	-	11164	1	0	10	8	278	4	0	1	10	0	81	0	3	1	4	0	13	5	1	0	72	59	1	0	2	23	2	266	0	19	199	16	10	0	0	0	7	3	0	912	0
ENSG00000152760.9	chr1	66752459	66778787	+	26329	2	1	0	0	0	0	0	0	2	0	0	0	0	1	0	0	4	1	0	0	0	1	0	0	0	0	3	1	0	0	2	3	0	1	0	0	0	5	0	0	0
ENSG00000172410.4	chr1	66797741	66801256	-	3516	1	0	0	2	1	0	0	0	1	0	0	0	0	0	0	3	1	0	1	0	0	0	0	1	0	0	0	0	0	1	0	1	1	0	0	2	0	0	0	1	0
ENSG00000152763.16	chr1	66812885	66924887	-	112003	184	78	119	921	406	123	68	389	292	264	63	166	50	307	267	318	815	123	861	80	267	235	199	481	112	100	107	184	143	1161	39	207	288	177	194	206	197	218	176	350	185
ENSG00000231080.1	chr1	66826942	66828558	+	1617	6	1	7	34	21	4	0	24	0	6	1	7	1	9	1	5	45	3	68	1	2	5	17	20	1	6	3	4	6	121	2	11	1	12	6	16	0	2	1	14	3
ENSG00000198160.14	chr1	66924895	66988619	+	63725	1844	1521	2443	2012	2488	1623	1703	908	1636	2287	720	2242	1779	2922	1626	1437	4487	1056	2998	1512	1426	1897	1573	2374	1889	900	1048	1683	2608	1967	1324	839	2150	1070	695	1627	1485	2395	1275	1749	1564
ENSG00000116704.7	chr1	66999332	67054099	-	54768	884	1241	1490	1212	1489	758	1041	764	1097	790	312	623	603	753	870	2007	862	355	614	380	489	9010	1934	890	424	1319	1590	972	681	943	2112	318	1714	1220	1649	1098	640	1897	771	500	530
ENSG00000203963.11	chr1	67092165	67231853	-	139689	1	2	0	3	3	1	0	10	3	0	0	3	2	13	1	71	11	1	1	0	2	5	0	3	3	0	347	3	0	4	1	0	4	0	0	12	1	0	0	0	0
ENSG00000252433.1	chr1	67102645	67102779	-	135	0	0	0	0	0	0	0	0	0	0	0	0	0	0	0	0	0	0	0	0	0	0	0	0	0	0	0	0	0	0	0	0	0	0	0	0	0	0	0	0	0
ENSG00000275678.1	chr1	67121605	67123956	-	2352	0	0	0	0	0	0	0	0	0	0	0	0	0	0	0	0	0	0	0	0	0	0	0	0	0	0	0	0	0	0	0	0	0	0	0	0	0	0	0	0	0
ENSG00000162594.15	chr1	67138907	67259979	+	121073	1	4	1	5	2	3	2	9	6	0	0	1	1	17	2	90	11	1	4	1	4	5	3	0	4	0	184	5	0	8	4	1	3	1	2	16	0	4	1	2	0
ENSG00000253074.1	chr1	67196140	67196243	+	104	0	0	0	0	0	0	0	0	0	0	0	0	0	0	0	0	0	0	0	0	0	0	0	0	0	0	0	0	0	0	0	0	0	0	0	0	0	0	0	0	0
ENSG00000252116.1	chr1	67267601	67267726	-	126	0	0	0	0	0	0	0	0	0	0	0	0	0	0	0	0	0	0	0	0	0	0	0	0	0	0	0	0	0	0	0	0	0	0	0	0	0	0	0	0	0
ENSG00000228523.1	chr1	67278052	67278779	+	728	2	1	0	0	0	1	0	0	2	0	0	0	0	0	0	1	0	0	0	0	0	0	0	0	0	1	1	0	1	0	0	0	1	1	0	0	1	1	1	0	0
ENSG00000081985.10	chr1	67307364	67396900	+	89537	44	60	89	334	52	48	45	18	180	39	38	54	239	65	50	9	41	126	83	29	26	32	6	270	257	16	75	164	397	295	24	51	35	149	38	58	63	97	23	14	99
ENSG00000142864.14	chr1	67407810	67430415	-	22606	22929	26517	14626	14900	19515	24376	27574	7610	22146	11248	13017	36457	19262	23043	12379	12131	21433	12336	16136	15781	12518	22110	18247	16942	11783	16435	11634	22053	24990	15383	16736	5011	15933	14886	13272	18323	17628	30028	21687	10870	33015
ENSG00000223263.1	chr1	67417214	67417318	+	105	3	6	3	4	5	7	9	6	18	4	5	4	3	4	5	5	7	1	18	2	5	4	1	5	3	1	6	2	0	9	4	3	2	1	2	7	2	7	3	6	8
ENSG00000235200.2	chr1	67522347	67532612	+	10266	0	1	0	0	2	0	1	0	0	0	0	0	0	2	0	0	0	0	0	0	0	0	0	0	0	0	0	0	0	1	1	0	0	0	0	1	0	1	0	1	0
ENSG00000207504.1	chr1	67541127	67541233	+	107	0	0	0	0	0	0	0	0	0	0	0	0	0	0	0	1	0	0	0	0	0	0	0	0	0	0	0	0	0	0	0	0	0	0	0	0	0	0	0	0	0
ENSG00000238139.2	chr1	67561073	67561446	+	374	0	0	0	0	0	0	0	0	0	0	0	0	0	0	1	0	0	0	0	0	0	0	0	0	0	0	0	0	0	0	0	0	0	0	0	0	0	0	0	0	0
ENSG00000242482.3	chr1	67656831	67657129	-	299	0	0	0	0	0	0	0	0	0	0	0	0	0	0	0	0	0	3	0	0	0	0	0	0	0	0	0	0	0	0	0	0	0	0	0	0	0	0	0	0	0
ENSG00000232048.2	chr1	67660155	67661013	-	859	0	0	0	0	0	0	0	0	1	0	0	0	0	0	0	0	0	9	0	0	0	0	0	0	0	0	1	0	0	0	0	0	0	0	0	0	0	0	0	0	0
ENSG00000116717.11	chr1	67685061	67688338	+	3278	5048	572	1783	5310	2535	4239	515	420	15722	1690	445	7334	2114	12062	3613	1508	2826	1802	1492	2050	1593	692	1339	696	6592	4072	1434	7160	5369	1835	579	783	2899	4658	2497	2797	3570	11190	122	1077	3270
ENSG00000172380.5	chr1	67701466	67833467	-	132002	11637	2981	8275	6110	9156	7065	121	3485	10519	5237	4535	13200	2215	15938	11781	6313	15453	4661	8289	2723	3575	3630	4399	12854	3822	9399	1093	10137	7309	4052	134	528	6181	1702	4667	14672	3004	15416	2879	4907	5456
ENSG00000238778.1	chr1	67772593	67772653	-	61	0	0	0	0	0	0	0	0	0	0	0	0	0	0	0	0	0	0	0	0	0	0	0	0	0	0	0	0	0	0	0	0	0	0	0	0	0	0	0	0	0
ENSG00000232284.7	chr1	67832303	68202987	+	370685	3030	504	3760	10827	13462	2342	699	582	4691	1943	2034	4881	3985	2800	4140	4939	2626	9458	29923	4055	9425	9900	349	2625	450	5563	1902	14175	4778	4020	50	43	11335	5300	464	1504	6208	3601	12588	1910	7759
ENSG00000235055.3	chr1	68043330	68044233	+	904	0	0	0	0	0	0	0	0	0	0	0	0	0	0	0	0	0	0	0	0	0	0	0	0	0	0	0	0	0	0	0	0	0	0	0	0	0	0	0	0	0
ENSG00000162595.5	chr1	68045962	68051631	-	5670	355	58	1009	44	77	29	101	3	66	3	5	6	8	3	29	35	20	53	163	41	35	30	1	4	1	348	14	111	13	12	1	0	67	6	3	15	28	182	9	2	23
ENSG00000228431.1	chr1	68049360	68049745	-	386	0	0	0	0	0	0	0	0	0	0	0	0	0	0	0	0	0	0	0	0	0	0	0	0	0	0	0	0	0	0	0	0	0	0	0	0	0	0	0	0	0
ENSG00000116729.13	chr1	68098473	68233120	-	134648	1728	88	2336	11273	13612	1951	613	315	4297	1750	1894	4280	4102	1734	3341	4632	2001	9627	30630	4249	9791	10450	28	1728	183	4744	1793	14252	4664	3680	18	28	11454	5409	43	464	6100	2313	12827	1637	7906
ENSG00000234383.1	chr1	68161761	68163090	-	1330	0	0	0	0	0	0	0	0	0	0	0	0	0	0	0	0	0	0	0	0	0	0	0	0	0	0	0	0	0	0	0	0	0	0	0	0	0	0	0	0	0
ENSG00000221203.1	chr1	68183518	68183610	-	93	0	0	0	0	0	0	0	0	0	0	0	0	0	0	0	0	0	0	0	0	0	0	0	0	0	0	0	0	0	0	0	0	0	0	0	0	0	0	0	0	0
ENSG00000229133.1	chr1	68242474	68243055	-	582	6	3	2	5	4	15	8	6	14	0	7	7	7	4	1	1	1	14	2	6	4	17	3	4	13	10	7	0	13	4	9	9	12	16	10	2	7	8	8	5	15
ENSG00000225242.2	chr1	68282388	68282622	+	235	0	0	0	0	0	0	0	0	0	0	0	0	0	0	0	0	0	0	0	0	0	0	0	0	0	0	0	0	0	0	0	0	0	0	0	0	0	0	0	0	0
ENSG00000237622.1	chr1	68375327	68375663	-	337	0	0	0	0	0	0	5	0	0	0	0	0	0	1	0	0	0	0	0	0	0	0	0	0	0	0	0	0	0	1	0	0	0	0	1	0	0	0	0	0	0
ENSG00000229440.1	chr1	68381441	68381657	-	217	0	0	0	0	0	0	1	0	0	1	0	0	0	0	0	0	0	0	0	0	0	0	0	0	0	0	0	0	0	0	0	0	0	0	0	0	0	0	0	0	0
ENSG00000116745.6	chr1	68428822	68449959	-	21138	4	1	2	2	12	3	204	0	3	598	5	0	10	8	13	2	1	1	31	3	3	2	1	0	0	12	0	16	1	1253	0	1	1	0	0	92	0	1	3	1	2
ENSG00000024526.16	chr1	68474152	68497221	-	23070	1679	3596	4092	1982	4017	2185	2963	1258	4175	3441	1667	5208	2371	4409	1433	1261	4480	1279	1089	2139	1780	4239	2849	4101	1053	2255	1195	2721	4604	2042	772	630	2483	1395	1473	1263	2014	3383	2676	1985	3619
ENSG00000233589.1	chr1	68479129	68483539	+	4411	488	1096	1546	757	1100	596	834	442	1447	1088	611	1312	813	1277	410	491	1386	549	304	707	725	1364	868	1290	258	482	263	767	1153	993	362	137	905	460	521	393	784	1243	815	499	1045
ENSG00000234264.1	chr1	68496676	68538627	+	41952	192	438	249	138	331	225	256	39	199	170	144	426	253	480	124	80	274	81	68	174	98	401	239	350	87	235	39	203	395	152	156	16	204	74	120	119	138	304	211	160	409
ENSG00000225167.1	chr1	68514375	68514669	-	295	0	0	0	0	0	0	0	0	0	0	0	0	0	0	0	0	0	0	0	0	0	0	0	0	0	0	0	0	0	0	0	0	0	0	0	0	0	0	0	0	0
ENSG00000223883.1	chr1	69055898	69185003	+	129106	5	3	2	4	16	2	0	0	7	1	1	0	3	6	16	0	26	0	38	0	3	18	0	1	1	0	5	1	0	3	0	2	0	1	7	2	1	5	1	6	0
ENSG00000235446.1	chr1	69243372	69249423	-	6052	0	0	0	0	1	0	0	0	0	0	0	0	0	0	0	0	0	0	0	0	0	0	0	0	0	0	0	0	0	0	0	0	0	0	0	0	0	0	0	0	0
ENSG00000229639.1	chr1	69433255	69435409	+	2155	0	0	0	0	0	1	0	0	0	0	0	0	0	0	1	0	2	0	4	0	0	0	0	0	0	0	0	0	0	1	0	0	0	0	0	0	0	0	0	0	0
ENSG00000033122.18	chr1	69568398	70151945	+	583548	1646	685	862	594	3524	527	714	245	2708	952	435	1134	550	752	847	222	1517	344	781	440	535	558	400	996	792	310	488	1042	731	231	228	322	519	185	233	203	401	942	567	634	640
ENSG00000270615.1	chr1	69606855	69608301	-	1447	0	2	0	0	1	0	0	0	1	0	0	0	0	0	0	0	1	0	0	0	0	0	0	0	0	0	0	0	1	0	0	0	0	0	0	0	0	0	0	0	0
ENSG00000240692.3	chr1	69879592	69879895	+	304	0	0	0	0	0	0	0	0	0	0	0	0	0	0	0	0	0	0	0	0	0	0	0	0	0	0	0	0	0	0	0	0	0	0	0	0	0	0	0	0	0
ENSG00000229359.2	chr1	69919322	69920317	+	996	0	0	0	0	0	0	0	0	0	0	0	0	0	0	0	0	0	0	0	0	0	0	0	0	0	0	0	0	0	0	0	0	0	0	0	0	0	0	0	0	0
ENSG00000237919.5	chr1	70013982	70031222	-	17241	87	6	0	4	120	13	1	1	135	5	1	0	0	1	46	0	26	0	2	0	6	0	0	6	0	0	0	28	1	0	0	0	2	0	0	0	0	3	0	0	0
ENSG00000066557.5	chr1	70144805	70205620	-	60816	1229	1343	1852	1171	1313	996	1506	587	1883	1800	931	2502	1180	1857	1074	462	2095	851	1363	942	747	1178	1107	2085	1366	830	736	1207	1622	508	933	471	1193	429	584	381	908	1974	1291	1466	1752
ENSG00000244389.3	chr1	70180144	70180440	-	297	0	0	0	0	0	0	0	0	0	0	0	0	0	0	0	0	0	0	0	0	0	0	0	0	0	0	0	0	0	0	0	0	0	0	0	0	0	0	0	0	0
ENSG00000116754.13	chr1	70205682	70253052	+	47371	7944	12085	9850	16004	11748	8464	10452	4858	26736	9925	5781	10602	10763	9339	10127	10369	15349	5525	22901	6658	8370	12009	4776	13039	11397	3377	7861	9181	9867	10363	4901	9158	16523	4808	5580	4607	6739	17411	9209	9955	10993
ENSG00000228988.1	chr1	70218589	70221023	-	2435	0	1	2	7	0	0	1	0	1	1	1	0	2	0	1	2	1	1	1	0	0	1	0	4	2	0	2	1	2	1	0	2	0	0	1	0	0	3	1	4	1
ENSG00000118454.12	chr1	70260588	70354734	-	94147	1521	1213	1669	1482	2161	1126	1908	1323	2190	1820	871	1458	1213	1991	1530	1085	4108	1358	1664	862	813	1762	1484	1640	1662	948	1006	1258	1884	2154	1204	1308	1039	746	986	968	1415	2134	980	1184	1421
ENSG00000197568.13	chr1	70354805	70385339	+	30535	463	219	249	400	720	302	106	131	509	1058	79	145	225	580	445	214	1294	243	458	175	187	521	139	558	397	272	563	661	261	938	124	193	365	403	378	223	804	152	210	439	387
ENSG00000226088.1	chr1	70359562	70360437	-	876	14	4	6	5	16	3	2	11	12	228	5	2	15	9	28	11	129	11	19	5	11	5	0	14	3	1	148	5	12	88	2	23	11	2	4	11	11	12	1	6	7
ENSG00000116761.11	chr1	70411218	70439851	+	28634	867	217	632	190	598	164	208	462	5506	2224	135	263	558	331	622	132	2050	344	200	1070	148	342	507	643	794	107	1603	491	243	4260	573	1764	276	2629	289	621	121	435	115	554	247
ENSG00000278636.1	chr1	70430896	70431178	+	283	0	0	0	0	0	0	0	0	0	0	0	0	0	0	0	0	0	0	0	0	0	0	0	0	0	0	0	0	0	0	0	0	0	0	0	0	0	0	0	0	0
ENSG00000271992.1	chr1	70445071	70445536	+	466	16	6	8	6	12	1	3	10	41	39	3	0	8	1	6	5	29	6	11	23	1	2	9	22	36	0	120	9	1	94	11	47	3	39	2	12	6	3	2	12	0
ENSG00000233020.1	chr1	70530526	70531492	+	967	1	0	0	0	0	1	0	0	0	0	0	1	1	1	0	2	2	0	0	0	0	0	1	0	0	1	0	3	5	0	1	0	0	0	0	1	5	0	0	0	0
ENSG00000237033.2	chr1	70660657	70661265	-	609	0	0	0	0	0	0	0	0	0	0	0	0	1	0	0	0	0	0	0	0	0	0	0	0	0	0	0	0	0	0	0	0	0	0	0	0	1	0	0	0	0
ENSG00000229051.1	chr1	70706453	70786468	+	80016	3	0	1	4	1	0	1	0	2	0	1	1	0	0	63	0	150	0	0	1	6	1	0	0	0	0	0	0	0	0	0	0	1	0	11	0	0	1	0	0	0
ENSG00000226208.1	chr1	70715933	70720289	-	4357	0	0	0	0	0	0	0	0	0	0	0	0	0	0	0	0	0	0	0	0	0	0	0	0	0	0	0	0	0	0	0	0	0	0	0	0	0	0	0	0	0
ENSG00000050628.20	chr1	70852353	71047808	-	195456	38	5	37	38	6	5	7	829	11	1	4	4	4	7	352	2	39	25	2	3	134	6	10	48	11	3	10	9	45	1	1	1	3	0	14	1	7	8	9	0	4
ENSG00000235782.1	chr1	70947379	70951493	+	4115	8	0	0	2	0	0	0	0	0	0	0	0	0	1	21	0	0	0	1	0	0	0	0	0	0	0	1	0	0	0	0	0	0	0	0	0	0	0	0	0	0
ENSG00000269933.1	chr1	71005854	71006502	-	649	0	0	0	0	0	0	0	0	0	0	0	0	0	0	0	0	0	0	0	0	0	0	0	0	0	0	0	0	0	0	0	0	0	0	0	0	0	0	0	0	0
ENSG00000235079.1	chr1	71048855	71067184	+	18330	2402	3369	2457	4189	3679	2589	3203	2504	6502	2369	1990	4459	1504	2720	3171	3120	6046	1614	6832	2300	2687	3271	1429	4043	3969	1052	2280	2982	3448	2313	1179	3960	6877	1512	1318	1138	2480	3770	2234	1668	4270
ENSG00000132485.13	chr1	71063291	71081297	-	18007	4512	6262	4015	6709	5865	4718	5422	3649	10288	3646	3255	7545	2492	4699	5302	5254	9696	2639	10488	3660	4115	6184	2391	6975	6464	1853	2997	4878	6295	4261	2157	4673	12025	2535	2244	1931	4355	7173	3942	2753	7590
ENSG00000207721.1	chr1	71067631	71067716	-	86	0	0	0	0	0	0	0	0	0	0	0	0	0	0	0	0	0	0	0	0	0	0	0	0	0	0	0	0	0	0	0	0	0	0	0	0	0	0	0	0	0
ENSG00000229956.10	chr1	71081324	71489976	+	408653	358	99	152	799	139	303	94	2206	174	92	127	483	25	270	169	76	3019	63	93	13	313	146	34	925	65	298	34	102	389	53	38	40	397	37	16	31	108	928	273	196	94
ENSG00000226324.1	chr1	71367054	71367303	-	250	0	0	0	2	0	0	0	0	0	1	0	0	0	0	0	0	0	0	0	0	0	0	0	0	0	0	0	0	0	0	0	0	0	0	0	0	0	1	0	0	0
ENSG00000172260.14	chr1	71395940	72282734	-	886795	657	95	350	926	65	438	97	3150	46	21	140	624	20	426	195	16	4289	28	13	7	410	96	8	1317	152	487	12	68	546	33	50	15	639	29	22	44	126	2079	402	210	25
ENSG00000231985.1	chr1	71570956	71573558	+	2603	0	0	0	5	0	1	0	3	0	0	0	1	0	0	0	0	1	0	0	0	1	0	0	0	0	0	0	0	0	0	0	0	0	0	0	1	0	0	0	1	0
ENSG00000271618.1	chr1	71738173	71738354	+	182	0	0	0	0	0	0	0	0	0	0	0	0	0	0	0	0	0	0	0	0	0	0	0	0	0	0	0	0	0	0	0	0	0	0	0	0	0	1	0	0	0
ENSG00000228853.1	chr1	71794232	71837012	-	42781	0	0	0	0	0	0	0	0	0	0	0	0	0	0	0	0	0	0	0	0	0	0	0	0	0	0	0	0	0	0	0	0	0	0	0	0	0	0	0	0	0
ENSG00000233994.2	chr1	72274552	72275159	+	608	32	8	15	10	9	11	7	5	6	1	4	7	5	7	1	7	8	6	5	7	4	21	9	4	17	9	9	4	20	2	38	2	15	6	2	7	47	11	14	9	10
ENSG00000227207.2	chr1	72301472	72301829	+	358	0	0	0	0	0	0	0	0	0	0	0	0	0	0	0	0	0	1	0	0	1	0	0	3	0	0	0	0	1	0	0	0	1	0	0	0	0	0	0	0	0
ENSG00000212366.1	chr1	72717663	72717769	-	107	0	0	0	0	0	0	0	0	0	0	0	0	0	0	0	0	0	0	0	0	0	0	0	0	0	0	0	0	0	0	0	0	0	0	0	0	0	0	0	0	0
ENSG00000225087.1	chr1	72748921	72899140	-	150220	55	2	0	5	2	0	0	5	7	0	9	0	0	2	2	0	126	0	0	0	1	123	0	0	3	1	1	2	1	0	1	0	1	4	4	0	2	57	1	1	2
ENSG00000227016.3	chr1	72765031	72791282	+	26252	11	0	0	3	0	0	0	0	0	0	0	0	0	0	0	0	30	0	0	0	0	37	0	1	0	0	0	1	1	0	0	0	1	5	2	0	0	11	0	0	1
ENSG00000280317.1	chr1	72979014	72979314	-	301	0	0	0	0	0	0	0	0	0	0	0	0	0	0	0	0	0	0	0	0	0	0	0	0	0	0	0	0	0	0	0	0	0	0	0	0	0	0	0	0	0
ENSG00000229636.2	chr1	73104792	73106282	+	1491	0	0	0	0	0	0	0	0	0	0	0	0	0	0	0	0	0	0	0	0	0	1	0	0	0	0	0	0	0	0	0	0	0	0	1	0	1	0	0	0	0
ENSG00000251825.1	chr1	73191604	73191855	-	252	0	0	0	0	0	0	0	0	0	0	0	0	0	0	0	0	0	0	0	0	0	0	0	0	0	0	0	0	0	0	0	0	0	0	0	0	0	0	0	0	0
ENSG00000233973.6	chr1	73306170	73355253	+	49084	0	0	0	0	0	1	0	0	3	1	0	1	0	1	1	1	6	0	0	0	2	0	0	0	0	0	0	0	0	0	0	4	0	0	0	0	0	0	0	0	0
ENSG00000223479.3	chr1	73635216	73715214	+	79999	0	1	2	0	0	0	2	0	0	0	0	0	0	0	0	0	0	0	0	0	0	0	0	0	0	0	0	0	0	0	0	0	0	0	0	1	0	0	0	0	0
ENSG00000200601.1	chr1	73749517	73749623	-	107	0	0	0	0	0	0	0	0	0	0	0	0	0	0	0	0	0	0	0	0	0	0	0	0	0	0	0	0	0	0	0	0	0	0	0	0	0	0	0	0	0
ENSG00000252005.2	chr1	73883714	73883822	+	109	0	0	0	0	0	0	0	0	0	0	0	0	0	0	0	0	0	0	0	0	0	0	0	0	0	0	0	0	0	0	0	0	0	0	0	0	0	0	0	0	0
ENSG00000162620.15	chr1	74026015	74198187	-	172173	32	44	90	199	67	38	34	49	54	34	54	107	26	121	42	16	305	27	12	1	43	85	21	165	12	25	30	24	67	92	15	11	102	11	55	13	83	18	46	84	71
ENSG00000254685.6	chr1	74198212	74234086	+	35875	0	0	0	0	0	0	0	0	0	0	0	0	0	0	0	0	0	0	0	0	0	0	0	0	0	0	0	0	0	0	0	0	0	0	0	0	0	0	0	0	0
ENSG00000259030.6	chr1	74198235	74543982	+	345748	1	0	0	20	0	2	1	0	0	0	2	2	0	0	5	0	6	0	2	0	2	0	0	6	4	2	1	0	0	1	1	0	7	0	0	1	7	0	0	3	3
ENSG00000116783.14	chr1	74235401	74544428	+	309028	0	0	0	3	0	0	2	0	0	0	0	0	0	0	0	0	0	0	0	0	0	0	0	0	0	0	0	0	0	1	0	0	0	0	0	0	4	0	0	0	0
ENSG00000237324.3	chr1	74341579	74378802	-	37224	16	1	4	227	13	22	16	7	16	4	7	17	3	18	40	9	94	2	13	0	46	28	3	93	24	10	41	0	4	39	8	7	99	11	0	16	138	2	18	44	35
ENSG00000233894.1	chr1	74468195	74469543	+	1349	0	0	0	0	0	0	0	0	0	0	0	0	0	0	0	0	0	0	0	0	0	0	0	0	0	0	0	0	0	0	0	0	0	0	0	0	0	0	0	0	0
ENSG00000162621.6	chr1	74469878	74512614	-	42737	0	2	0	10	2	0	2	0	1	0	0	0	1	0	3	10	1	0	1	0	0	0	0	0	1	0	0	0	1	1	0	1	6	0	0	3	9	0	0	0	0
ENSG00000178965.13	chr1	74568111	74673738	-	105628	1	1	4	8	2	5	5	0	5	1	5	2	0	15	6	11	43	0	2	0	14	4	2	0	2	0	2	0	0	28	0	5	3	1	0	11	6	2	0	1	0
ENSG00000234497.5	chr1	74577430	74626098	+	48669	1	0	3	3	1	1	2	0	3	0	2	1	0	8	1	5	20	0	0	0	12	6	0	0	0	0	3	0	0	6	0	1	4	0	0	0	0	0	0	0	1
ENSG00000272864.1	chr1	74698769	74699333	-	565	0	1	1	6	3	0	14	4	28	6	7	2	3	29	8	0	8	2	10	0	3	2	7	3	2	1	18	0	3	28	1	47	6	4	0	1	1	1	0	17	2
ENSG00000116791.13	chr1	74705482	74733408	-	27927	2196	3272	1161	1988	1816	1375	2489	1318	1666	1543	2038	2536	2740	6550	1497	692	3032	1086	1534	1011	823	1725	3358	5837	2700	1418	2528	2315	2744	3891	2156	3868	2777	1486	1111	1228	2219	1766	1702	6744	2872
ENSG00000162623.15	chr1	74733152	74766678	+	33527	1315	3121	1477	1342	1550	1762	1850	685	1433	889	1155	2357	1358	1867	1240	456	1953	1099	1138	1263	778	1343	1146	2447	2344	788	1260	923	2211	1231	1101	1144	1989	1084	1023	780	1473	1662	1674	1028	3426
ENSG00000229943.1	chr1	74963314	74965118	+	1805	0	11	0	0	0	0	0	0	0	0	0	0	0	0	0	0	0	0	0	0	0	0	0	0	0	0	0	0	0	0	0	0	0	0	0	0	0	0	0	0	0
ENSG00000261213.1	chr1	75122518	75123927	-	1410	0	85	0	0	0	0	0	0	0	0	0	0	0	0	0	0	0	0	0	0	0	0	0	0	0	0	0	0	0	0	0	0	0	0	0	0	0	0	2	0	0
ENSG00000224127.1	chr1	75127830	75133058	-	5229	0	332	0	0	0	0	1	0	1	0	0	0	2	0	0	0	0	0	0	0	0	0	0	0	0	0	0	0	0	0	0	0	0	0	0	0	0	0	11	0	0
ENSG00000162624.14	chr1	75128434	75161533	+	33100	1	4344	7	0	0	0	3	0	2	0	0	0	22	1	1	0	2	0	0	0	0	1	0	0	0	2	2	1	15	1	0	1	1	3	0	1	1	1	98	2	0
ENSG00000224149.1	chr1	75129974	75132576	-	2603	0	0	0	0	0	0	0	0	0	0	0	0	0	0	0	0	0	0	0	0	0	0	0	0	0	0	0	0	0	0	0	0	0	0	0	0	0	0	0	0	0
ENSG00000206999.1	chr1	75183045	75183147	+	103	0	0	0	0	0	0	0	0	0	0	0	0	0	0	0	0	0	0	0	0	0	0	0	0	0	0	0	0	0	0	0	0	0	0	0	0	0	0	0	0	0
ENSG00000137968.16	chr1	75202131	75611116	-	408986	71	59	450	386	1413	266	69	838	1564	172	616	235	525	117	276	2318	488	183	1037	6	321	92	8	384	225	25	1304	14	75	72	18	432	1043	33	1515	71	12	18	22	3887	2
ENSG00000224493.1	chr1	75521562	75522231	+	670	0	0	0	0	0	0	0	0	0	0	1	0	1	0	0	0	0	1	0	0	0	0	0	0	0	0	1	0	0	0	0	0	0	0	0	1	0	0	0	3	0
ENSG00000252338.1	chr1	75538015	75538119	-	105	0	0	0	0	0	0	0	0	0	0	0	0	0	0	0	0	0	0	0	0	0	0	0	0	0	0	0	0	0	0	0	0	0	0	0	0	0	0	0	0	0
ENSG00000213579.3	chr1	75582099	75582555	+	457	0	1	0	2	0	2	1	0	1	0	0	0	0	0	0	3	0	0	0	0	0	2	0	1	2	1	0	0	3	1	2	0	1	4	0	1	0	1	1	1	1
ENSG00000230863.2	chr1	75641346	75642087	-	742	1	1	0	3	7	0	0	1	4	0	0	0	0	3	3	2	0	2	0	0	1	7	1	1	0	1	40	1	0	0	1	1	1	1	2	15	3	5	0	3	1
ENSG00000178193.5	chr1	75710003	75724011	-	14009	3	2	8	18	14	4	2	0	4	1	5	6	0	6	6	3	4	5	6	1	7	6	0	6	1	1	4	7	4	9	2	2	61	0	1	2	5	2	3	8	1
ENSG00000117054.13	chr1	75724347	75787575	+	63229	3250	2653	2181	4363	2484	1679	1618	786	2517	1063	2391	3996	952	2702	1937	1245	2368	1085	2602	1028	1019	2353	2384	3627	855	1143	1936	1503	3431	1246	3213	392	3826	687	1197	714	2861	1093	2448	3082	2939
ENSG00000181227.3	chr1	75743423	75744776	-	1354	32	29	24	102	90	38	37	24	65	23	37	32	21	37	46	29	48	15	46	19	19	94	13	36	37	14	37	23	39	30	51	9	74	20	24	31	39	32	41	58	35
ENSG00000137955.15	chr1	75786197	75795079	+	8883	6848	3099	6893	3273	3398	3759	4235	1898	9275	1716	4284	7047	1697	2371	2002	2635	4323	1456	3217	5179	2737	3105	3259	3749	4775	1195	3467	3131	7143	3387	3465	2380	10343	2843	1486	824	1760	3700	1995	2849	3725
ENSG00000206620.1	chr1	75787072	75787150	+	79	0	0	0	0	0	0	0	0	0	0	0	0	0	0	0	0	0	0	0	0	0	0	0	0	0	0	0	0	0	0	0	0	0	0	0	0	0	0	0	0	0
ENSG00000207241.1	chr1	75787889	75787972	+	84	0	0	0	0	0	0	0	0	0	0	0	0	0	0	0	0	0	0	0	0	0	0	0	0	0	0	0	0	0	0	0	0	0	0	0	0	0	0	0	0	0
ENSG00000201487.1	chr1	75789477	75789548	+	72	0	0	0	0	0	0	0	0	0	0	0	0	0	0	0	0	0	0	0	0	0	0	0	0	0	0	0	0	0	0	0	0	0	0	0	0	0	0	0	0	0
ENSG00000057468.6	chr1	75796882	75913238	+	116357	88	134	70	84	23	23	61	57	198	124	69	17	790	12	12	38	38	24	150	38	8	24	21	733	169	9	56	60	44	266	237	34	52	34	30	77	45	16	4	530	13
ENSG00000154007.6	chr1	75918873	75932431	-	13559	0	0	0	1	0	0	0	0	1	0	0	0	12	0	0	0	1	0	1	1	0	0	0	13	4	0	0	0	0	1	0	0	0	0	1	1	1	0	0	0	0
ENSG00000225605.2	chr1	75932479	76019356	+	86878	6	1	0	4	3	2	0	0	10	1	4	0	79	0	4	0	4	1	1	0	1	0	2	66	10	1	4	1	0	28	6	0	3	1	1	11	2	1	0	0	0
ENSG00000230027.1	chr1	76041691	76066228	+	24538	2	0	0	0	2	0	0	0	2	0	3	1	16	1	0	0	0	2	0	0	1	0	0	2	0	0	1	0	2	1	0	0	0	0	0	0	1	1	0	0	0
ENSG00000184005.10	chr1	76074719	76634601	+	559883	157	12	126	516	832	105	11	5	855	132	435	895	75	0	820	187	67	0	466	29	149	23	3	552	31	11	15	169	145	1	14	1	270	0	3	13	44	40	95	35	1
ENSG00000223905.1	chr1	76353583	76354246	-	664	0	0	0	0	0	0	0	0	0	0	0	0	0	0	0	0	0	0	0	0	0	0	0	0	0	0	0	0	0	0	0	0	0	0	0	0	0	0	0	0	0
ENSG00000272855.1	chr1	76636877	76637339	+	463	0	0	0	0	2	0	0	0	1	1	0	0	0	0	1	1	0	0	0	0	0	0	0	1	0	0	0	0	1	0	0	0	0	0	0	0	0	0	0	0	0
ENSG00000226415.1	chr1	76699789	76700538	+	750	185	145	226	161	124	196	221	52	12	182	265	195	252	262	436	69	116	94	56	70	123	146	209	97	115	106	133	151	237	78	273	86	104	59	168	76	202	162	156	247	175
ENSG00000199921.1	chr1	76753135	76753240	+	106	0	0	0	0	0	0	0	0	0	0	0	0	0	0	0	0	0	0	0	0	0	0	0	0	0	0	0	0	0	0	0	0	0	0	0	0	0	0	0	0	0
ENSG00000237552.1	chr1	76758124	76779267	-	21144	0	0	0	0	0	0	0	0	0	0	0	0	0	0	8	0	0	0	0	0	0	1	0	0	0	0	1	0	0	0	0	0	0	0	0	0	0	0	0	0	0
ENSG00000117069.14	chr1	76867441	77065711	+	198271	59	3	186	293	52	978	18	7	40	60	2	2	13	356	527	3	1313	3	336	1444	887	29	1	153	4	21	7	17	7	5	1	44	33	2	6	1	14	26	2	3	2
ENSG00000276081.1	chr1	77060143	77060202	+	60	0	0	0	0	0	0	0	0	0	0	0	0	0	0	0	0	0	0	0	0	0	0	0	0	0	0	0	0	0	0	0	0	0	0	0	0	0	0	0	0	0
ENSG00000230498.1	chr1	77067920	77078482	+	10563	0	0	2	12	11	49	6	1	0	7	3	0	6	19	12	0	55	0	18	70	22	15	13	29	1	6	3	0	6	4	3	3	4	1	1	2	8	7	1	2	1
ENSG00000142892.14	chr1	77088990	77219430	-	130441	1571	753	2717	2115	2154	1048	1417	1466	2282	1487	1868	3077	1370	3565	2685	502	4785	1493	1802	1103	1166	3363	2630	2129	1851	1901	1174	2429	1794	2295	1176	1394	1390	2020	1396	724	2098	1649	1041	2144	2317
ENSG00000226084.5	chr1	77129114	77129668	+	555	96	87	57	103	96	178	281	7	58	116	130	148	169	229	83	35	161	200	46	49	54	166	122	51	152	109	51	137	77	71	122	59	220	108	62	76	101	77	145	132	127
ENSG00000228187.1	chr1	77194825	77195395	+	571	0	0	0	1	0	0	0	3	0	0	0	0	1	0	1	1	1	1	0	0	0	0	0	1	0	0	1	0	1	0	2	0	0	0	0	1	1	1	1	1	0
ENSG00000154027.18	chr1	77282051	77559969	+	277919	297	1	47	13	194	107	1	4	22	19	50	141	59	1599	102	5	49	21	15	19	23	64	102	58	2093	563	42	324	65	110	4	471	17	288	23	89	48	26	4	3467	7
ENSG00000233099.1	chr1	77346046	77349585	-	3540	0	0	0	0	0	0	1	0	0	0	0	0	1	1	0	0	0	1	0	0	0	0	0	0	2	0	0	0	0	1	0	0	0	0	0	0	0	0	0	5	0
ENSG00000251767.1	chr1	77420325	77420386	+	62	0	0	0	0	0	0	0	0	0	0	0	0	0	0	0	0	0	0	0	0	0	0	0	0	0	0	0	0	0	0	0	0	0	0	0	0	0	0	0	0	0
ENSG00000036549.12	chr1	77562416	77683419	-	121004	2350	1542	3297	2311	2262	2419	1963	1036	5277	1537	1534	3659	1456	2905	2377	2032	4303	1562	2881	1711	1786	3099	1323	2119	2699	1139	1380	1933	2358	2296	1040	1057	2417	1340	1205	888	2078	2113	1365	1648	1761
ENSG00000251785.1	chr1	77614869	77614952	+	84	0	0	1	0	0	0	0	0	0	0	1	0	0	0	0	0	0	0	0	0	0	0	0	0	1	0	0	0	0	0	0	0	1	0	0	0	0	0	0	0	0
ENSG00000243437.3	chr1	77645324	77645618	+	295	0	0	0	2	3	0	1	0	2	0	0	0	0	0	0	0	1	2	0	0	0	0	1	0	2	1	0	0	0	2	0	0	0	0	1	0	0	0	0	0	0
ENSG00000077254.14	chr1	77695987	77759852	-	63866	3058	3293	3067	3658	4112	3194	3008	2021	4239	3397	2207	3086	2718	4215	3735	2558	5940	1983	6290	1741	3301	3423	2775	2636	3326	1836	4428	4510	2469	9248	2476	1845	4152	2407	1781	1329	1929	3125	2235	2094	1767
ENSG00000232672.1	chr1	77773865	77774864	-	1000	0	0	0	0	0	0	0	0	0	0	0	0	0	0	0	0	0	0	0	0	0	0	0	0	0	0	0	0	0	0	0	0	0	0	0	0	0	0	0	0	0
ENSG00000180488.14	chr1	77779624	77879539	+	99916	1288	786	1408	1632	1182	1170	1523	1286	2216	832	1296	968	1097	2111	1644	878	1937	919	1225	732	921	1153	1808	1375	2049	725	521	1405	1214	4853	1080	580	1843	1058	642	587	1597	1040	811	655	1505
ENSG00000222849.1	chr1	77779904	77779999	+	96	0	0	0	0	0	0	0	0	0	0	0	0	0	0	0	0	0	0	0	0	0	0	0	0	0	0	0	0	0	0	0	0	0	0	0	0	0	0	0	0	0
ENSG00000219201.4	chr1	77810861	77811781	-	921	34	35	64	44	20	51	24	17	11	16	41	40	33	63	35	4	9	18	42	12	5	11	63	48	30	25	14	8	17	20	80	12	39	7	14	20	134	20	21	26	45
ENSG00000235613.2	chr1	77847110	77848802	+	1693	0	0	0	0	0	0	0	0	0	0	0	0	0	0	0	0	0	0	0	0	0	0	0	0	0	0	0	0	0	0	0	0	0	0	0	0	0	0	0	0	0
ENSG00000232015.2	chr1	77853355	77853893	+	539	0	0	0	0	0	0	0	0	0	0	0	0	0	0	0	0	0	0	0	0	0	0	0	0	0	0	0	0	0	0	0	0	0	0	0	0	0	0	0	0	0
ENSG00000235927.4	chr1	77881348	77889539	-	8192	246	87	41	37	115	89	288	1	156	93	86	122	50	116	298	2	99	20	53	27	21	28	68	58	209	217	23	377	374	39	27	19	51	23	17	64	46	132	115	145	31
ENSG00000162614.18	chr1	77888513	77943895	+	55383	1438	513	285	195	469	394	1765	28	545	268	436	678	157	634	1031	27	453	161	374	160	102	68	316	56	1254	1394	105	4826	2012	114	75	153	174	22	30	376	369	607	379	717	129
ENSG00000162613.16	chr1	77944055	77979110	-	35056	5232	8183	4966	8610	8123	8433	8470	3866	4410	4432	7577	9022	3196	8718	7450	6354	7835	4991	7996	5606	5970	8625	6459	6550	7408	2886	4675	4201	6813	6284	4484	3305	10279	3779	5803	3623	7176	8204	8335	4460	7946
ENSG00000162616.8	chr1	77979175	78017964	+	38790	38	26	35	16	38	39	35	21	40	28	33	27	12	14	44	22	33	31	56	19	10	22	8	116	20	48	15	17	22	44	51	9	46	14	24	22	18	26	55	20	24
ENSG00000137960.5	chr1	77979542	78138449	+	158908	127	11	201	102	44	33	25	141	94	106	42	8	35	34	90	604	148	27	200	20	12	95	14	140	182	640	268	34	206	65	6	31	27	47	47	34	68	38	30	25	15
ENSG00000273338.1	chr1	78004346	78004554	-	209	8	6	8	10	11	9	4	14	7	19	8	1	7	9	8	10	11	10	13	5	10	19	5	31	27	2	3	16	15	10	1	3	7	2	5	1	7	9	7	9	12
ENSG00000213561.4	chr1	78043383	78044148	-	766	0	0	2	0	0	0	0	0	1	0	0	0	0	0	0	8	1	0	1	0	0	2	0	0	0	6	1	0	0	0	0	0	0	0	0	0	0	0	0	0	0
ENSG00000251958.1	chr1	78088988	78089083	-	96	0	0	0	0	0	0	0	0	0	0	0	0	0	0	0	0	0	0	0	0	0	0	0	0	0	0	0	0	0	0	0	0	0	0	0	0	0	0	0	0	0
ENSG00000213560.4	chr1	78091499	78092054	+	556	0	0	0	0	0	0	0	0	0	0	0	0	0	0	0	0	0	0	0	0	0	0	0	0	0	0	0	0	0	0	0	0	0	0	0	0	0	0	0	0	0
ENSG00000202263.1	chr1	78094807	78094915	-	109	0	0	0	0	0	0	0	0	0	0	0	0	0	0	0	0	0	0	0	0	0	0	0	0	0	0	0	0	0	0	0	0	0	0	0	0	0	0	0	0	0
ENSG00000233333.2	chr1	78170481	78171237	-	757	0	0	0	0	0	0	0	0	0	0	0	0	0	0	0	1	0	0	0	0	0	0	0	0	0	0	0	0	0	0	0	0	0	0	0	0	0	0	0	0	0
ENSG00000237413.5	chr1	78229599	78369464	+	139866	1	2	1	1	7	1	1	3	2	2	3	2	0	1	5	6	13	2	1	0	1	12	0	1	3	21	10	1	0	1	0	0	2	1	3	1	3	3	2	7	1
ENSG00000122420.9	chr1	78303884	78539749	+	235866	90	0	20	2	2	84	13	1	5	0	8	40	4	28	140	1	55	3	1	1	5	4	3	16	107	470	3	1	28	0	2	1	4	6	3	2	3	124	2	166	3
ENSG00000227556.1	chr1	78317157	78317263	-	107	0	0	0	0	0	0	0	0	0	0	0	0	0	0	0	0	1	0	0	0	0	0	0	0	0	0	0	0	0	0	0	0	0	0	0	0	0	0	0	0	0
ENSG00000212308.1	chr1	78375164	78375268	-	105	0	0	0	0	0	0	0	0	0	0	0	0	0	0	0	0	0	0	0	0	0	0	0	0	0	0	0	0	0	0	0	0	0	0	0	0	0	0	0	0	0
ENSG00000137959.15	chr1	78619922	78646145	+	26224	321	50	1182	3936	9272	1974	5	21	3894	4	81	57	36	3	8607	1672	26	508	3357	2	174	680	6	10	7420	118	2	72	10	79	44	672	46	2	21	19	89	1124	51	3	42
ENSG00000137965.10	chr1	78649796	78664078	+	14283	2711	15	3489	5819	8461	3428	3	593	3246	53	17	365	46	56	3372	2686	730	604	3013	16	395	1119	29	86	4446	338	8	151	523	97	146	1374	163	5	44	156	180	2902	109	26	4160
ENSG00000238015.2	chr1	78666272	78666695	+	424	0	0	1	28	7	1	0	0	4	0	0	0	0	0	3	8	0	0	12	0	1	0	0	0	14	0	0	0	0	0	0	0	0	0	0	1	0	0	0	0	1
ENSG00000235400.1	chr1	78749073	78750659	+	1587	1	3	1	1	0	2	0	1	0	2	0	3	1	4	2	1	1	1	0	1	2	2	1	2	4	2	2	1	0	0	2	0	1	3	1	1	5	2	0	1	1
ENSG00000162618.13	chr1	78889764	79006718	-	116955	1	6	0	0	1	0	2	1	1	0	2	0	0	86	28	593	1	0	2	0	0	0	0	0	2	3	1	4	0	0	1	0	0	327	1	0	0	0	1	0	0
ENSG00000230787.1	chr1	79054945	79056055	-	1111	4	24	2	5	7	9	2	0	11	0	2	9	10	8	10	4	2	8	7	3	3	14	15	5	3	1	3	5	5	9	4	8	5	9	2	3	20	0	6	3	3
ENSG00000282898.1	chr1	79323769	79324852	-	1084	0	0	0	1	0	0	0	0	2	0	0	0	0	0	0	0	0	0	0	0	0	0	0	0	0	0	0	0	0	0	0	0	0	1	0	0	0	0	0	0	0
ENSG00000235011.2	chr1	79323769	79324863	+	1095	0	0	0	0	0	0	0	0	0	0	0	0	0	0	0	0	0	0	1	0	0	0	0	0	0	0	0	0	0	0	0	1	0	0	0	0	0	0	0	0	0
ENSG00000232676.1	chr1	79521080	79522203	+	1124	0	0	0	2	0	0	1	0	0	0	0	0	0	2	1	1	0	0	0	1	0	2	1	1	0	0	1	1	0	3	3	0	1	1	0	0	1	1	0	1	1
ENSG00000235756.2	chr1	80092103	80093237	-	1135	0	0	0	0	0	0	0	0	0	0	0	0	0	0	0	0	0	0	0	0	0	0	0	0	0	0	0	0	0	0	0	0	0	0	0	0	0	0	0	1	0
ENSG00000260322.1	chr1	80114943	80116918	+	1976	0	0	0	0	0	0	1	0	1	0	0	0	0	0	0	0	0	0	0	0	0	0	0	0	0	0	0	0	0	0	0	0	0	0	0	0	0	0	0	0	0
ENSG00000277670.1	chr1	80124004	80124361	+	358	0	0	0	0	0	0	0	0	1	0	0	0	0	0	0	0	0	0	0	0	0	0	0	0	0	0	0	0	0	0	0	1	0	0	0	0	0	0	0	0	0
ENSG00000236407.1	chr1	80283352	80283970	+	619	0	0	0	0	0	0	1	0	0	0	0	0	1	0	0	0	0	0	0	0	0	0	0	0	0	0	0	0	0	0	0	0	0	0	0	0	0	0	0	0	0
ENSG00000225598.1	chr1	80373364	80374621	-	1258	0	0	0	1	0	0	0	0	1	0	0	0	0	0	0	0	0	1	0	0	0	7	0	0	3	0	0	0	0	1	0	0	0	0	0	0	0	0	0	4	0
ENSG00000213559.4	chr1	80451083	80452004	-	922	0	0	0	0	0	0	0	0	0	0	0	0	4	0	1	0	0	0	0	0	2	3	0	0	0	0	0	0	0	0	0	0	0	0	0	0	0	0	0	2	0
ENSG00000227062.2	chr1	80464301	80464718	-	418	0	0	0	0	0	0	0	0	0	0	0	0	0	0	0	0	0	0	0	0	0	0	0	0	0	0	0	0	0	1	0	0	0	0	0	0	0	0	0	0	0
[truncated: 56,220 more rows]
