# Supplementary material for: GENAVi: a shiny web application for gene expression normalization, analysis and visualization
Source: BMC Genomics. 2019 Oct 16;20:745. doi: 10.1186/s12864-019-6073-7 (PMC6796420; doi:10.1186/s12864-019-6073-7)
Supplement: Supplementary file 6 — Table S5. A metadata table describing CCLE ovarian cancer cell lines. (XLSX 9 kb) [file 12864_2019_6073_MOESM6_ESM.xlsx]

## Sheet: Sheet1
Sample	Histotype
59M	HGSOC
A2780	ENDO
Caov-3	HGSOC
Caov-4	HGSOC
COV318	HGSOC
COV362	HGSOC
COV434	X
COV644	MOC
EFO-21	X
EFO-27	MOC
FU-OV-1	HGSOC
Hey-A8	HGSOC
IGROV1	ENDO
JHOC-5	CCOC
JHOM-1	MOC
JHOM-2B	MOC
JHOS-2	HGSOC
JHOS-4	HGSOC
KURAMOCHI	HGSOC
MCAS	MOC
NIH-OVCAR-3	HGSOC
OAW28	HGSOC
OAW42	LGSOC
OC314	X
OV56	X
OV7	X
OV-90	X
OVCAR-4	HGSOC
OVCAR-8	HGSOC
OVISE	CCOC
OVK18	ENDO
OVMANA	CCOC
OVSAHO	HGSOC
RMG-I	CCOC
RMUG-S	MOC
SK-OV-3	X
SNU-119	HGSOC
SNU-840	X
TOV-112D	ENDO
TOV-21G	CCOC
TYK-nu	HGSOC
